# Supplementary material for: Expanding the genetic toolbox of Rhodotorula toruloides by identification and validation of six novel promoters induced or repressed under nitrogen starvation
Source: Microb Cell Fact. 2023 Aug 19;22:160. doi: 10.1186/s12934-023-02175-2 (PMC10440040; doi:10.1186/s12934-023-02175-2)
Supplement: Supplementary file 2 — Additional file 2. The master table Excel sheet with all annotations and differential expression results for each predicted ORF. [file 12934_2023_2175_MOESM2_ESM.xlsx]

## Sheet: 1. Master Table
Locus name	Product (suggested annotation)	Gene name	Uniprot ID (of best Blastp hit)	Strain (from best Blastp hit)	Gene Ontology terms	Interproscan/Dbxref results	raw_count_A2gAt1	raw_count_A2gBt1	raw_count_A2gCt1	raw_count_A2gAt2	raw_count_A2gBt2	raw_count_A2gCt2	raw_count_A2xAt1	raw_count_A2xBt1	raw_count_A2xCt1	raw_count_A2xAt2	raw_count_A2xBt2	raw_count_A2xCt2	normalized_count_A2gAt1	normalized_count_A2gBt1	normalized_count_A2gCt1	normalized_count_A2gAt2	normalized_count_A2gBt2	normalized_count_A2gCt2	normalized_count_A2xAt1	normalized_count_A2xBt1	normalized_count_A2xCt1	normalized_count_A2xAt2	normalized_count_A2xBt2	normalized_count_A2xCt2	baseMean_g2_vs_g1	log2FoldChange_g2_vs_g1	lfcSE_g2_vs_g1	stat_g2_vs_g1	pvalue_g2_vs_g1	padj_g2_vs_g1	baseMean_x2_vs_x1	log2FoldChange_x2_vs_x1	lfcSE_x2_vs_x1	stat_x2_vs_x1	pvalue_x2_vs_x1	padj_x2_vs_x1	baseMean_x1_vs_g1	log2FoldChange_x1_vs_g1	lfcSE_x1_vs_g1	stat_x1_vs_g1	pvalue_x1_vs_g1	padj_x1_vs_g1	baseMean_x2_vs_g2
RTBOTA2_000001	PolyA+ RNA export protein		G0SVP6	Rhodosporidium toruloides (strain ATCC 204091 / IIP 30 / MTCC 1151)	GO:0006777	Reactome:R-HSA-947581,KEGG:00790+2.8.1.12,MetaCyc:PWY-6823,MetaCyc:PWY-7887,Pfam:PF02391,SUPERFAMILY:SSF54690,InterPro:IPR036563,InterPro:IPR003448	2206	1652	1316	421	938	1512	2311	529	1517	675	1337	1509	1397.22	1234.98	1280.06	652.413	901.519	982.643	1122.48	1369.59	951.445	1170.37	1728.07	1713.79	1208.71	-0.622392	0.224219	-2.77582	0.00550628	0.00914456	1208.71	0.426992	0.224406	1.90276	0.0570713	0.0732184	1208.71	-0.188591	0.223942	-0.842141	0.399709	0.532865	1208.71
RTBOTA2_000002	60S ribosomal protein L13-A	rpl13a	Q12690	Saccharomyces cerevisiae (strain ATCC 204508 / S288c)	GO:0002181,GO:0003735,GO:0022625	Reactome:R-HSA-156827,Reactome:R-HSA-156902,Reactome:R-HSA-1799339,Reactome:R-HSA-192823,Reactome:R-HSA-2408557,Reactome:R-HSA-6791226,Reactome:R-HSA-72689,Reactome:R-HSA-72706,Reactome:R-HSA-72764,Reactome:R-HSA-9010553,Reactome:R-HSA-975956,Reactome:R-HSA-975957,Pfam:PF01294,InterPro:IPR001380	17039	13435	13903	226	1153	2382	17165	3850	11013	277	808	670	10792	10043.6	13523.3	350.226	1108.16	1548.05	8337.21	9967.7	6907.23	480.287	1044.34	760.929	5405.25	-3.51201	0.379787	-9.2473	2.30234e-20	2.04745e-19	5405.25	-3.46233	0.380562	-9.09793	9.20695e-20	6.45166e-19	5405.25	-0.446746	0.378963	-1.17886	0.238453	0.358542	5405.25
RTBOTA2_000003	nuclear movement protein nudC		A0A0K3CER4	Rhodosporidium toruloides		Pfam:PF04969,SUPERFAMILY:SSF49764,InterPro:IPR008978,InterPro:IPR007052	5587	5660	3131	6351	5630	9759	4574	1806	3831	7876	5875	6405	3538.65	4231.22	3045.5	9841.98	5411.03	6342.34	2221.64	4675.76	2402.76	13656.1	7593.43	7274.25	5852.89	0.997351	0.320376	3.11306	0.00185157	0.00330822	5852.89	1.61885	0.32057	5.0499	4.42036e-07	1.04055e-06	5852.89	-0.219982	0.320648	-0.686053	0.492679	0.621038	5852.89
RTBOTA2_000004	Peroxiredoxin TSA1	tsa1	P34760	Saccharomyces cerevisiae (strain ATCC 204508 / S288c)	GO:0000077,GO:0005737,GO:0005829,GO:0005844,GO:0006111,GO:0006457,GO:0008379,GO:0019207,GO:0033194,GO:0034599,GO:0042262,GO:0043022,GO:0045454,GO:0051082,GO:0051920,GO:0061077,GO:0090344	Reactome:R-HSA-3299685,KEGG:00480+1.11.1.15,Pfam:PF10417,Pfam:PF00578,SUPERFAMILY:SSF52833,InterPro:IPR019479,InterPro:IPR000866,InterPro:IPR036249	39868	66635	39367	8206	17389	28089	5881	1865	4608	11512	20084	16290	25251.2	49814.1	38291.9	12716.6	16712.7	18254.9	2856.46	4828.51	2890.08	19960.5	25958.6	18500.8	19669.7	-1.24919	0.274123	-4.55704	5.18798e-06	1.29563e-05	19669.7	2.60873	0.274536	9.5023	2.05311e-21	1.61789e-20	19669.7	-3.42401	0.274481	-12.4745	1.02855e-35	5.89025e-34	19669.7
RTBOTA2_000005	CSD domain-containing protein		A0A0K3C7J0	Rhodosporidium toruloides	GO:0003677,GO:0006355	Pfam:PF00313,SUPERFAMILY:SSF50249,InterPro:IPR002059,InterPro:IPR012340	124	142	102	434	510	819	266	89	223	505	547	700	78.538	106.154	99.2145	672.558	490.165	532.265	129.199	230.422	139.863	875.613	706.997	795	404.666	2.5784	0.254503	10.1311	4.01932e-24	4.58769e-23	404.666	2.29487	0.252599	9.08505	1.03647e-19	7.24767e-19	404.666	0.773654	0.261393	2.95974	0.00307902	0.0093835	404.666
RTBOTA2_000006	Target of rapamycin complex subunit LST8	lst8	P41318	Saccharomyces cerevisiae (strain ATCC 204508 / S288c)	GO:0000139,GO:0001558,GO:0005515,GO:0007165,GO:0010008,GO:0030295,GO:0030950,GO:0031234,GO:0031505,GO:0031929,GO:0031930,GO:0031931,GO:0031932,GO:0034399	Reactome:R-HSA-3232118,Pfam:PF00069,Pfam:PF00400,Pfam:PF14324,Pfam:PF00300,Pfam:PF03583,Pfam:PF02891,SUPERFAMILY:SSF56112,SUPERFAMILY:SSF50998,SUPERFAMILY:SSF53254,SUPERFAMILY:SSF53474,InterPro:IPR000719,InterPro:IPR001680,InterPro:IPR023321,InterPro:IPR011009,InterPro:IPR011047,InterPro:IPR029033,InterPro:IPR013078,InterPro:IPR029058,InterPro:IPR005152,InterPro:IPR004181	4235	4250	3274	1883	3446	4580	6799	1415	5093	1388	1971	2497	2682.33	3177.16	3184.59	2918.04	3311.98	2976.52	3302.34	3663.45	3194.27	2406.64	2547.52	2835.88	3016.73	0.0261111	0.151732	0.172086	0.86337	0.889756	3016.73	-0.381314	0.152396	-2.50213	0.012345	0.0175268	3016.73	0.166728	0.151772	1.09854	0.27197	0.397338	3016.73
RTBOTA2_000007	palmitoyl-protein thioesterase		A0A0K3C9Y1	Rhodosporidium toruloides	GO:0098599	Reactome:R-HSA-75105,Pfam:PF02089,SUPERFAMILY:SSF53474,InterPro:IPR002472,InterPro:IPR029058	3164	2220	1905	864	949	1605	2421	652	1902	523	567	1034	2003.99	1659.6	1852.98	1338.92	912.091	1043.08	1175.9	1688.04	1192.91	906.823	732.847	1174.33	1306.79	-0.745568	0.231345	-3.22275	0.00126965	0.00232478	1306.79	-0.522433	0.232832	-2.24382	0.0248441	0.0336677	1306.79	-0.448063	0.231263	-1.93746	0.0526886	0.105266	1306.79
RTBOTA2_000008	Putative ATP-dependent helicase IRC3	irc3	Q06683	Saccharomyces cerevisiae (strain ATCC 204508 / S288c)	GO:0000403,GO:0005759,GO:0032042,GO:0036121,GO:0061749	Pfam:PF00271,Pfam:PF04851,SUPERFAMILY:SSF52540,InterPro:IPR001650,InterPro:IPR027417,InterPro:IPR006935	457	265	251	54	90	177	629	42	532	23	31	34	289.451	198.105	244.145	83.6824	86.4997	115.032	305.512	108.739	333.664	39.8794	40.0675	38.6143	156.949	-1.35264	0.359839	-3.75902	0.000170579	0.000351694	156.949	-2.68085	0.383569	-6.98922	2.76412e-12	1.06447e-11	156.949	0.0539899	0.353856	0.152576	0.878733	0.918267	156.949
RTBOTA2_000009	ADP,ATP carrier protein 2	pet9	P18239	Saccharomyces cerevisiae (strain ATCC 204508 / S288c)	GO:0005471,GO:0005743,GO:0006839,GO:0006915,GO:0009060,GO:0009061,GO:0015866,GO:0015867,GO:0015886,GO:0055085	Pfam:PF03583,Pfam:PF00153,SUPERFAMILY:SSF53098,SUPERFAMILY:SSF53474,SUPERFAMILY:SSF103506,InterPro:IPR012337,InterPro:IPR005152,InterPro:IPR029058,InterPro:IPR023395,InterPro:IPR018108	324969	458889	323315	44064	101820	136153	239335	69962	188638	23634	44329	58956	205826	343050	314486	68284.8	97860	88485.3	116247	181133	118312	40978.7	57295.2	66957.2	141576	-1.76154	0.259316	-6.79304	1.09798e-11	4.92167e-11	141576	-1.33096	0.259342	-5.13206	2.86582e-07	6.88026e-07	141576	-1.05449	0.259311	-4.06651	4.77221e-05	0.000227906	141576
RTBOTA2_000010	Sm-like protein LSm1	lsm1	P47017	Saccharomyces cerevisiae (strain ATCC 204508 / S288c)	GO:0000288,GO:0000290,GO:0000339,GO:0000932,GO:0003682,GO:0003729,GO:0005634,GO:0005737,GO:1990726	Pfam:PF01423,SUPERFAMILY:SSF50182,InterPro:IPR010920,InterPro:IPR001163	14309	11941	7887	5295	5772	8324	13510	3214	9324	6252	6648	7566	9062.91	8926.69	7671.61	8205.52	5547.51	5409.74	6561.94	8321.09	5847.91	10840.3	8592.54	8592.82	7798.38	-0.421835	0.211868	-1.99102	0.0464782	0.0661286	7798.38	0.435701	0.211983	2.05536	0.0398439	0.0523169	7798.38	-0.308729	0.21189	-1.45703	0.145109	0.243547	7798.38
RTBOTA2_000011	Nitrate reductase [NADPH]		A0A0K3CAK0	Rhodosporidium toruloides	GO:0016491,GO:0055114	Reactome:R-HSA-1237044,Pfam:PF00175,Pfam:PF00970,SUPERFAMILY:SSF52343,SUPERFAMILY:SSF63380,InterPro:IPR001433,InterPro:IPR039261,InterPro:IPR008333,InterPro:IPR017938	64	69	54	55	165	376	226	41	154	197	128	165	40.5358	51.5821	52.5253	85.2321	158.583	244.361	109.77	106.15	96.587	341.576	165.44	187.393	136.645	1.77067	0.386164	4.58529	4.53361e-06	1.14165e-05	136.645	1.14816	0.381201	3.01196	0.00259568	0.00401096	136.645	1.11368	0.390401	2.85265	0.00433561	0.0125936	136.645
RTBOTA2_000012	Nitrate reductase [NADPH]		A0A0K3CAK0	Rhodosporidium toruloides	GO:0042128,GO:0016491,GO:0030151,GO:0055114	Reactome:R-HSA-1614517,Pfam:PF00174,Pfam:PF03404,Pfam:PF00173,SUPERFAMILY:SSF56524,SUPERFAMILY:SSF55856,SUPERFAMILY:SSF81296,InterPro:IPR000572,InterPro:IPR005066,InterPro:IPR001199,InterPro:IPR036374,InterPro:IPR036400,InterPro:IPR014756	34	11	14	1	12	26	111	0	95	1	4	10	21.5346	8.22323	13.6177	1.54967	11.5333	16.8973	53.9138	0	59.5829	1.73389	5.17	11.3571	17.0928	-0.493082	1.0019	-0.492147	0.622615	0.673841	17.0928	-2.63245	1.03472	-2.54412	0.0109555	0.015651	17.0928	1.42	0.977484	1.45271	0.146303	0.245219	17.0928
RTBOTA2_000013	60S ribosomal protein L32	rpl32	P38061	Saccharomyces cerevisiae (strain ATCC 204508 / S288c)	GO:0002181,GO:0003735,GO:0022625	Reactome:R-HSA-156827,Reactome:R-HSA-156902,Reactome:R-HSA-1799339,Reactome:R-HSA-192823,Reactome:R-HSA-2408557,Reactome:R-HSA-6791226,Reactome:R-HSA-72689,Reactome:R-HSA-72706,Reactome:R-HSA-72764,Reactome:R-HSA-9010553,Reactome:R-HSA-975956,Reactome:R-HSA-975957,Pfam:PF13862,Pfam:PF00013,Pfam:PF01655,SUPERFAMILY:SSF52042,SUPERFAMILY:SSF54791,InterPro:IPR036351,InterPro:IPR025602,InterPro:IPR036…	39355	74510	33477	27660	58382	90804	52414	19769	45571	81112	98979	99621	24926.3	55701.2	32562.8	42864	56111.4	59013.2	25458	51182.2	28581.6	140639	127930	113141	63175.9	0.481093	0.299712	1.60518	0.108453	0.143317	63175.9	1.85924	0.299718	6.20329	5.52932e-10	1.72366e-09	63175.9	-0.105512	0.299729	-0.352026	0.724819	0.811052	63175.9
RTBOTA2_000014	DNA helicase		A0A0K3C9X3	Rhodosporidium toruloides		Pfam:PF13086,Pfam:PF13087,SUPERFAMILY:SSF52540,InterPro:IPR027417	234	108	139	29	66	100	621	32	568	12	30	33	148.209	80.7371	135.204	44.9405	63.4331	64.9896	301.626	82.8484	356.243	20.8066	38.775	37.4786	114.608	-1.06184	0.453083	-2.34359	0.0190991	0.0291399	114.608	-2.9352	0.470102	-6.24375	4.27203e-10	1.35461e-09	114.608	1.04217	0.443001	2.35253	0.0186464	0.0439872	114.608
RTBOTA2_000015	F-box domain-containing protein		A0A2T0AGY7	Rhodosporidium toruloides	GO:0005515	Pfam:PF00646,SUPERFAMILY:SSF81383,InterPro:IPR036047,InterPro:IPR001810	315	250	129	149	224	458	663	91	509	108	153	173	199.512	186.892	125.477	230.901	215.288	297.652	322.026	235.6	319.239	187.26	197.752	196.479	226.173	0.538827	0.252564	2.13343	0.0328898	0.0480613	226.173	-0.60508	0.255738	-2.36601	0.0179808	0.0248846	226.173	0.785131	0.252254	3.11246	0.00185538	0.00597734	226.173
RTBOTA2_000016	CSD domain-containing protein		G0SVP3	Rhodosporidium toruloides (strain ATCC 204091 / IIP 30 / MTCC 1151)	GO:0003677,GO:0006355	Pfam:PF00313,SUPERFAMILY:SSF50249,InterPro:IPR002059,InterPro:IPR012340	0	2	2	9	4	6	12	1	13	2	6	7	0	1.49513	1.94538	13.9471	3.84443	3.89938	5.82852	2.58901	8.15345	3.46777	7.755	7.95	5.07293	2.68834	1.2595	2.13444	0.0328066	0.0479503	5.07293	0.149055	1.12421	0.132586	0.894521	0.908192	5.07293	2.43425	1.26972	1.91716	0.0552177	0.109431	5.07293
RTBOTA2_000017	hypothetical protein		A0A0K3CAU5	Rhodosporidium toruloides		Pfam:PF03143,SUPERFAMILY:SSF50465,InterPro:IPR004160,InterPro:IPR009001	33	92	61	66	68	138	76	20	67	122	146	160	20.9013	68.7761	59.3341	102.278	65.3553	89.6857	36.914	51.7803	42.0216	211.534	188.705	181.714	93.25	0.792819	0.397049	1.99678	0.0458494	0.0653319	93.25	2.18449	0.401032	5.44716	5.11808e-08	1.33279e-07	93.25	-0.210763	0.408477	-0.515973	0.605873	0.717933	93.25
RTBOTA2_000018	Elongation factor 1-alpha	tef1	P02994	Saccharomyces cerevisiae (strain ATCC 204508 / S288c)	GO:0000329,GO:0003746,GO:0005525,GO:0005737,GO:0005739,GO:0006409,GO:0006414,GO:0019003,GO:0031267,GO:0051015,GO:0051017,GO:1904408	Pfam:PF03144,Pfam:PF00009,Pfam:PF03143,SUPERFAMILY:SSF50465,SUPERFAMILY:SSF50447,SUPERFAMILY:SSF52540,InterPro:IPR004161,InterPro:IPR000795,InterPro:IPR004160,InterPro:IPR009001,InterPro:IPR009000,InterPro:IPR027417	320534	477149	308645	53898	99366	128117	240349	83786	214110	20611	38862	55866	203017	356700	300216	83524.3	95501.4	83262.8	116740	216923	134287	35737.2	50229.1	63447.8	144966	-1.71307	0.27501	-6.22911	4.69091e-10	1.80857e-09	144966	-1.64696	0.275036	-5.98817	2.12218e-09	6.27678e-09	144966	-0.877913	0.275005	-3.19236	0.00141118	0.00469897	144966
RTBOTA2_000019	CSD domain-containing protein		G0SVP3	Rhodosporidium toruloides (strain ATCC 204091 / IIP 30 / MTCC 1151)	GO:0003677,GO:0006355	Pfam:PF00313,SUPERFAMILY:SSF50249,InterPro:IPR012340,InterPro:IPR002059	8	11	13	19	23	43	29	22	22	74	93	116	5.06697	8.22323	12.645	29.4438	22.1055	27.9455	14.0856	56.9583	13.7981	128.308	120.202	131.743	47.5438	1.64446	0.575543	2.85723	0.00427358	0.00720726	47.5438	2.33135	0.527333	4.42102	9.82352e-06	1.99565e-05	47.5438	1.57477	0.578076	2.72416	0.00644661	0.0177035	47.5438
RTBOTA2_000020	zinc-binding oxidoreductase CipB		A0A0K3CAJ3	Rhodosporidium toruloides	GO:0055114	Pfam:PF08240,Pfam:PF00107,SUPERFAMILY:SSF51735,SUPERFAMILY:SSF50129,InterPro:IPR013154,InterPro:IPR036291,InterPro:IPR011032,InterPro:IPR013149	810	480	417	927	1980	2727	11288	2875	8237	1110	1683	2476	513.031	358.832	405.612	1436.55	1902.99	1772.27	5482.7	7443.41	5166.15	1924.61	2175.28	2812.03	2616.12	2.00032	0.224393	8.91433	4.90763e-19	3.9661e-18	2616.12	-1.38652	0.221829	-6.2504	4.094e-10	1.30127e-09	2616.12	3.82189	0.223755	17.0807	2.0649e-65	2.85773e-63	2616.12
RTBOTA2_000021	Vacuolar basic amino acid transporter 5	vba5	P36172	Saccharomyces cerevisiae (strain ATCC 204508 / S288c)	GO:0003674,GO:0005886,GO:0015809	Pfam:PF07690,SUPERFAMILY:SSF103473,InterPro:IPR036259,InterPro:IPR011701	2277	3533	2040	3240	5706	7728	16681	4906	13478	2927	5218	7238	1442.19	2641.15	1984.29	5020.94	5484.08	5022.4	8102.13	12701.7	8453.25	5075.09	6744.26	8220.3	5907.65	1.35578	0.255116	5.31436	1.07035e-07	3.24526e-07	5907.65	-0.545059	0.254766	-2.13945	0.032399	0.0431056	5907.65	2.26908	0.255011	8.89796	5.68839e-19	1.31208e-17	5907.65
RTBOTA2_000022	hypothetical protein		A0A0K3CAT9	Rhodosporidium toruloides		Pfam:PF00628,SUPERFAMILY:SSF57903,InterPro:IPR011011,InterPro:IPR019787	222	123	130	30	42	160	544	32	497	40	74	59	140.608	91.9506	126.45	46.4902	40.3665	103.983	264.226	82.8484	311.713	69.3555	95.6449	67.0072	120.054	-0.894644	0.456309	-1.96061	0.0499245	0.0705785	120.054	-1.52295	0.456754	-3.3343	0.000855148	0.00140058	120.054	0.893814	0.448078	1.99477	0.0460677	0.093701	120.054
RTBOTA2_000023	Clustered mitochondria protein 1	clu1	Q03690	Saccharomyces cerevisiae (strain ATCC 204508 / S288c)	GO:0003723,GO:0008150	Pfam:PF12807,Pfam:PF13236,SUPERFAMILY:SSF103107,InterPro:IPR033646,InterPro:IPR025697	2525	1926	2004	905	1555	3113	2053	436	1943	1509	2081	1635	1599.26	1439.81	1949.27	1402.45	1494.52	2023.13	997.163	1128.81	1218.63	2616.44	2689.69	1856.89	1701.34	-0.018126	0.215808	-0.0839913	0.933063	0.947758	1701.34	1.09877	0.216698	5.07052	3.96737e-07	9.37575e-07	1701.34	-0.576856	0.216523	-2.66418	0.00771774	0.0206571	1701.34
RTBOTA2_000024	SnoaL-like domain-containing protein		A0A2T0AGX6	Rhodosporidium toruloides		Pfam:PF13577,SUPERFAMILY:SSF54427,InterPro:IPR037401,InterPro:IPR032710	76	64	39	50	115	203	121	29	49	67	108	84	48.1362	47.8442	37.9349	77.4837	110.527	131.929	58.7709	75.0814	30.7322	116.17	139.59	95.4	80.8	1.26285	0.373702	3.3793	0.000726701	0.00137535	80.8	1.14472	0.378637	3.02325	0.00250072	0.00387233	80.8	0.240674	0.383747	0.627169	0.530548	0.654977	80.8
RTBOTA2_000025	haloacid dehalogenase-like hydrolase		A0A0K3CAI8	Rhodosporidium toruloides		Pfam:PF13242,SUPERFAMILY:SSF56784,InterPro:IPR036412	3364	2213	1985	1428	2703	3087	3236	563	2045	375	481	811	2130.66	1654.36	1930.79	2212.93	2597.87	2006.23	1571.76	1457.61	1282.6	650.208	621.692	921.064	1586.48	0.253941	0.202158	1.25615	0.20906	0.259083	1586.48	-0.97341	0.205327	-4.74079	2.1289e-06	4.649e-06	1586.48	-0.406853	0.202811	-2.00607	0.0448484	0.0918114	1586.48
RTBOTA2_000026	Ubiquitin-activating enzyme E1 1	uba1	P22515	Saccharomyces cerevisiae (strain ATCC 204508 / S288c)	GO:0004839,GO:0005634,GO:0005737,GO:0016567	Reactome:R-HSA-983168,MetaCyc:PWY-7511,Pfam:PF10585,Pfam:PF00899,Pfam:PF16190,Pfam:PF09358,Pfam:PF16191,SUPERFAMILY:SSF69572,InterPro:IPR019572,InterPro:IPR035985,InterPro:IPR000594,InterPro:IPR032418,InterPro:IPR018965,InterPro:IPR032420	13970	16905	10754	2367	4079	5204	9030	1986	7849	1765	2420	2786	8848.2	12637.6	10460.3	3668.08	3920.36	3382.06	4385.96	5141.78	4922.8	3060.31	3127.85	3164.1	5559.95	-1.54214	0.166969	-9.23611	2.55611e-20	2.25801e-19	5559.95	-0.626944	0.167669	-3.73918	0.000184623	0.000326879	5559.95	-1.1452	0.1669	-6.86159	6.80995e-12	8.60048e-11	5559.95
RTBOTA2_000027	hypothetical protein		A0A0K3CAT5	Rhodosporidium toruloides			90	98	61	668	901	1378	1458	313	859	385	360	543	57.0034	73.2615	59.3341	1035.18	865.958	895.557	708.165	810.361	538.755	667.547	465.3	616.693	566.093	3.88137	0.236419	16.4174	1.43645e-60	1.12263e-58	566.093	-0.228199	0.22235	-1.02631	0.304748	0.344175	566.093	3.43272	0.237337	14.4635	2.06021e-47	1.64891e-45	566.093
RTBOTA2_000028	hypothetical protein		A0A0K3C7G9	Rhodosporidium toruloides			622	352	288	263	227	322	1760	202	1598	195	221	235	393.957	263.143	280.135	407.564	218.171	209.267	854.85	522.981	1002.25	338.108	285.642	266.893	420.247	-0.176588	0.308143	-0.57307	0.566598	0.622133	420.247	-1.42591	0.308039	-4.62899	3.67455e-06	7.80872e-06	420.247	1.34936	0.305594	4.41554	1.00759e-05	5.46402e-05	420.247
RTBOTA2_000029	Probable phospholipid-transporting ATPase DRS2	drs2	P39524	Saccharomyces cerevisiae (strain ATCC 204508 / S288c)	GO:0000749,GO:0005802,GO:0006886,GO:0006892,GO:0006897,GO:0032456,GO:0045332,GO:0090555,GO:0140345,GO:0140346,GO:1990530	Reactome:R-HSA-936837,Pfam:PF16212,Pfam:PF00122,Pfam:PF13246,Pfam:PF16209,SUPERFAMILY:SSF56784,SUPERFAMILY:SSF81660,SUPERFAMILY:SSF81665,SUPERFAMILY:SSF81653,InterPro:IPR036412,InterPro:IPR032630,InterPro:IPR023299,InterPro:IPR032631,InterPro:IPR023298,InterPro:IPR008250	2939	3105	1950	1250	1660	2326	4066	614	3456	984	1299	1205	1861.48	2321.19	1896.75	1937.09	1595.44	1511.66	1974.9	1589.65	2167.56	1706.15	1678.96	1368.54	1800.78	-0.270673	0.190268	-1.42259	0.154856	0.19798	1800.78	-0.273822	0.191173	-1.43233	0.15205	0.182257	1800.78	-0.0817585	0.190286	-0.429662	0.667442	0.767361	1800.78
RTBOTA2_000030	Glycoside hydrolase family 16 protein		M7WWC8	Rhodosporidium toruloides (strain NP11)	GO:0004553,GO:0005975	Pfam:PF00722,SUPERFAMILY:SSF49899,InterPro:IPR000757,InterPro:IPR013320	62	61	63	148	351	419	198	84	122	299	238	301	39.269	45.6015	61.2795	229.352	337.349	272.307	96.1706	217.477	76.517	518.432	307.615	341.85	211.935	2.53048	0.371006	6.8206	9.06623e-12	4.09986e-11	211.935	1.63006	0.364383	4.47348	7.69584e-06	1.58032e-05	211.935	1.37362	0.376135	3.65194	0.000260268	0.00104659	211.935
RTBOTA2_000031	hypothetical protein		A0A0K3C7G6	Rhodosporidium toruloides			1076	1205	714	1111	1655	2356	1187	397	1104	1535	1411	1660	681.507	900.817	694.501	1721.69	1590.63	1531.16	576.538	1027.84	692.416	2661.52	1823.72	1885.29	1315.63	1.0885	0.238309	4.56761	4.93317e-06	1.23571e-05	1315.63	1.48162	0.239116	6.19624	5.7829e-10	1.79849e-09	1315.63	0.00193573	0.239666	0.00807679	0.993556	0.995955	1315.63
RTBOTA2_000032	hypothetical protein		A0A0K3C9V0	Rhodosporidium toruloides		SUPERFAMILY:SSF56219,InterPro:IPR036691	144	99	89	23	64	57	167	20	200	17	14	21	91.2055	74.009	86.5695	35.6425	61.5109	37.0441	81.1136	51.7803	125.438	29.4761	18.095	23.85	59.6445	-0.903495	0.40623	-2.2241	0.0261419	0.0389112	59.6445	-1.90044	0.43817	-4.33722	1.44297e-05	2.88117e-05	59.6445	0.070096	0.397692	0.176257	0.860092	0.905912	59.6445
RTBOTA2_000033	hypothetical protein		A0A2T0AGX9	Rhodosporidium toruloides		Pfam:PF03407,InterPro:IPR005069	1469	771	581	400	500	781	1694	209	1352	228	379	470	930.422	576.373	565.133	619.87	480.554	507.569	822.793	541.104	847.959	395.326	489.857	533.786	609.229	-0.368946	0.25571	-1.44283	0.149068	0.191465	609.229	-0.645723	0.257685	-2.50586	0.0122153	0.0173575	609.229	0.10032	0.255265	0.393002	0.694318	0.786823	609.229
RTBOTA2_000034	M protein repeat protein		A0A511KP45	Rhodosporidium toruloides		SUPERFAMILY:SSF69989	871	498	551	552	784	1097	3213	411	2664	543	608	777	551.666	372.288	535.953	855.42	753.508	712.936	1560.59	1064.08	1670.83	941.501	785.84	882.45	890.589	0.66811	0.223316	2.99178	0.0027736	0.00481701	890.589	-0.724232	0.222496	-3.25504	0.00113377	0.00182629	890.589	1.56197	0.222522	7.01938	2.22847e-12	2.94895e-11	890.589
RTBOTA2_000035	Protein transport protein SEC31	sec31	P38968	Saccharomyces cerevisiae (strain ATCC 204508 / S288c)	GO:0005198,GO:0030127,GO:0090114	Pfam:PF01762,Pfam:PF12326,Pfam:PF04572,SUPERFAMILY:SSF50978,InterPro:IPR036322,InterPro:IPR002659,InterPro:IPR021100,InterPro:IPR007652	1810	1218	1555	262	451	794	1532	264	1519	398	513	391	1146.4	910.536	1512.53	406.015	433.459	516.018	744.108	683.5	952.699	690.087	663.052	444.064	758.54	-1.39383	0.247195	-5.63859	1.71448e-08	5.63548e-08	758.54	-0.41084	0.248401	-1.65394	0.0981403	0.121564	758.54	-0.580435	0.246078	-2.35874	0.0183371	0.0433345	758.54
RTBOTA2_000036	tRNA A64-2'-O-ribosylphosphate transferase		G0SVP2	Rhodosporidium toruloides (strain ATCC 204091 / IIP 30 / MTCC 1151)			39	38	33	162	266	547	61	17	51	345	465	434	24.7015	28.4075	32.0988	251.047	255.655	355.493	29.6283	44.0132	31.9866	598.191	601.012	492.9	228.761	3.35571	0.276625	12.1309	7.24678e-34	1.5091e-32	228.761	4.08018	0.276369	14.7635	2.51865e-49	1.06569e-47	228.761	0.241601	0.306163	0.789124	0.43004	0.560917	228.761
RTBOTA2_000037	Phenylalanine ammonia-lyase		A0A0K3CAS1	Rhodosporidium toruloides	GO:0003824	Pfam:PF03663,SUPERFAMILY:SSF48208,InterPro:IPR008928,InterPro:IPR005198	2287	3267	2107	1971	3139	3663	3788	1341	3309	1074	1400	1833	1448.52	2442.3	2049.46	3054.41	3016.92	2380.57	1839.87	3471.87	2075.37	1862.19	1809.5	2081.76	2294.39	0.508589	0.255994	1.98672	0.0469535	0.0667763	2294.39	-0.356983	0.256607	-1.39117	0.164174	0.195923	2294.39	0.311219	0.256164	1.21492	0.224397	0.34284	2294.39
RTBOTA2_000038	DNA topoisomerase 2-associated protein PAT1		A0A0K3C7F9	Rhodosporidium toruloides		Pfam:PF09770,InterPro:IPR019167	1001	755	817	188	370	596	909	82	842	173	289	242	634.005	564.412	794.688	291.339	355.61	387.338	441.511	212.299	528.093	299.963	373.532	274.843	429.803	-0.942897	0.290987	-3.24034	0.00119386	0.00219325	429.803	-0.334925	0.294742	-1.13633	0.255817	0.294064	429.803	-0.735991	0.290954	-2.52958	0.01142	0.0289774	429.803
RTBOTA2_000039	hypothetical protein		M7X454	Rhodosporidium toruloides (strain NP11)			22	16	21	6	42	43	122	11	98	36	40	44	13.9342	11.9611	20.4265	9.29804	40.3665	27.9455	59.2566	28.4792	61.4645	62.4199	51.7	49.9714	36.4353	0.789802	0.537498	1.4694	0.141723	0.182667	36.4353	0.0937794	0.509676	0.183998	0.854015	0.872267	36.4353	1.73939	0.526766	3.30202	0.0009599	0.00334555	36.4353
RTBOTA2_000040	Ribonuclease T2-like	rny1	Q02933	Saccharomyces cerevisiae (strain ATCC 204508 / S288c)	GO:0000324,GO:0000902,GO:0004521,GO:0005576,GO:0005773,GO:0005829,GO:0006401,GO:0006915	Reactome:R-HSA-6798695,Pfam:PF00445,SUPERFAMILY:SSF55895,InterPro:IPR036430,InterPro:IPR001568	814	1127	758	2240	5096	9948	5870	1469	3782	4953	8896	8202	515.564	842.507	737.3	3471.27	4897.8	6465.17	2851.12	3803.26	2372.03	8587.94	11498.1	9315.13	4613.1	2.82476	0.264205	10.6915	1.11508e-26	1.50254e-25	4613.1	1.70537	0.263172	6.48006	9.16864e-11	3.08548e-10	4613.1	2.10585	0.264462	7.96277	1.68227e-15	2.94863e-14	4613.1
RTBOTA2_000041	tRNA pseudouridine(32) synthase, mitochondrial	pus9	Q12069	Saccharomyces cerevisiae (strain ATCC 204508 / S288c)	GO:0005739,GO:0009982,GO:0031119	Pfam:PF00849,SUPERFAMILY:SSF55120,InterPro:IPR020103,InterPro:IPR006145	1080	768	786	139	254	268	1387	156	1109	55	125	133	684.041	574.131	764.535	215.405	244.121	174.172	673.68	403.886	695.552	95.3638	161.562	151.05	403.125	-1.6769	0.268785	-6.23882	4.40887e-10	1.70577e-09	403.125	-2.12097	0.276425	-7.67284	1.68228e-14	7.7553e-14	403.125	-0.179713	0.264994	-0.678176	0.49766	0.624826	403.125
RTBOTA2_000042	EKC/KEOPS complex subunit BUD32	bud32	P53323	Saccharomyces cerevisiae (strain ATCC 204508 / S288c)	GO:0000408,GO:0000722,GO:0000723,GO:0004674,GO:0005634,GO:0006468,GO:0018105,GO:0045944,GO:0070525	Pfam:PF06293,SUPERFAMILY:SSF56112,InterPro:IPR011009	1505	931	713	1305	1588	2419	1994	474	1365	891	909	1321	953.224	695.984	693.529	2022.32	1526.24	1572.1	968.506	1227.19	856.112	1544.89	1174.88	1500.28	1227.94	1.12612	0.217231	5.18399	2.17193e-07	6.41251e-07	1227.94	0.472842	0.218121	2.1678	0.0301738	0.0403471	1227.94	0.374992	0.218148	1.71897	0.0856189	0.156907	1227.94
RTBOTA2_000043	Tubulin beta chain	tub2	P02557	Saccharomyces cerevisiae (strain ATCC 204508 / S288c)	GO:0000022,GO:0000070,GO:0005828,GO:0005880,GO:0005881,GO:0030473,GO:0031122,GO:0045143,GO:0045298,GO:0090307	Reactome:R-HSA-380320,Reactome:R-HSA-1445148,Reactome:R-HSA-190840,Reactome:R-HSA-190861,Reactome:R-HSA-2132295,Reactome:R-HSA-2467813,Reactome:R-HSA-2500257,Reactome:R-HSA-3371497,Reactome:R-HSA-437239,Reactome:R-HSA-5617833,Reactome:R-HSA-5626467,Reactome:R-HSA-5663220,Reactome:R-HSA-6807878,Reactome:R-HSA-6811434,Reactome:R-HSA-6811436,Reactome:R-HSA-68877,Reactome:R-HSA-8852276,Reactome:R-HSA…	23913	21703	17613	975	2025	2184	19738	4034	15223	783	1207	1274	15145.8	16224.4	17132	1510.93	1946.24	1419.37	9586.95	10444.1	9547.69	1357.63	1560.05	1446.9	7276.84	-3.31407	0.162717	-20.3671	3.27387e-92	6.39657e-90	7276.84	-2.75986	0.16353	-16.8767	6.67204e-64	5.05557e-62	7276.84	-0.713769	0.161603	-4.41681	1.00169e-05	5.43648e-05	7276.84
RTBOTA2_000044	hypothetical protein						31	28	28	107	78	198	194	97	231	227	96	125	19.6345	20.9319	27.2353	165.815	74.9664	128.679	94.2278	251.134	144.881	393.592	124.08	141.964	132.262	2.44844	0.48434	5.05522	4.29903e-07	1.22359e-06	132.262	0.443469	0.462782	0.958268	0.337928	0.37875	132.262	2.84013	0.483562	5.87334	4.2709e-09	3.996e-08	132.262
RTBOTA2_000045	Concanavalin A-like lectin/glucanase domain-containing protein		A0A0K3CEL1	Rhodosporidium toruloides	GO:0004553,GO:0005975	Pfam:PF00722,SUPERFAMILY:SSF49899,InterPro:IPR000757,InterPro:IPR013320	133	108	72	111	87	181	190	59	162	152	55	103	84.2384	80.7371	70.0337	172.014	83.6163	117.631	92.2849	152.752	101.605	263.551	71.0875	116.979	117.211	0.658962	0.428337	1.53842	0.123946	0.161668	117.211	0.392914	0.429269	0.91531	0.360029	0.401894	117.211	0.539141	0.429858	1.25423	0.209758	0.325406	117.211
RTBOTA2_000046	hypothetical protein		A0A0K3CAR1	Rhodosporidium toruloides			803	486	469	456	536	705	2367	212	1971	398	426	395	508.597	363.317	456.192	706.651	515.154	458.177	1149.68	548.871	1236.19	690.087	550.605	448.607	636.01	0.336066	0.297325	1.1303	0.25835	0.313179	636.01	-0.805321	0.29739	-2.70796	0.00676976	0.00991654	636.01	1.15046	0.29658	3.87908	0.000104853	0.000456448	636.01
RTBOTA2_000047	hypothetical protein		A0A2T0AGY2	Rhodosporidium toruloides			234	191	106	351	401	408	630	192	575	343	255	305	148.209	142.785	103.105	543.936	385.404	265.158	305.997	497.091	360.633	594.723	329.587	346.393	335.252	1.59144	0.320959	4.95839	7.10814e-07	1.9683e-06	335.252	0.133425	0.318582	0.418808	0.675357	0.707968	335.252	1.54936	0.321473	4.81956	1.43874e-06	9.0679e-06	335.252
RTBOTA2_000048	tRNA (guanine(9)-N1)-methyltransferase	trm10	Q12400	Saccharomyces cerevisiae (strain ATCC 204508 / S288c)	GO:0016423,GO:0030488	MetaCyc:PWY-6829,MetaCyc:PWY-7285,MetaCyc:PWY-7286,Pfam:PF01746,InterPro:IPR016009	1513	1343	1056	312	495	546	1529	327	1328	91	108	236	958.291	1003.98	1027.16	483.498	475.748	354.843	742.651	846.608	832.906	157.784	139.59	268.029	607.591	-1.18886	0.237787	-4.9997	5.74201e-07	1.6081e-06	607.591	-2.08986	0.245822	-8.5015	1.87158e-17	1.08206e-16	607.591	-0.304977	0.236474	-1.28968	0.19716	0.310437	607.591
RTBOTA2_000049	hypothetical protein		A0A2T0AGV3	Rhodosporidium toruloides			1098	1239	911	718	1309	1994	1027	424	938	467	567	848	695.442	926.234	886.121	1112.67	1258.09	1295.89	498.824	1097.74	588.303	809.725	732.847	963.086	905.414	0.548959	0.26635	2.06104	0.0392992	0.056581	905.414	0.21123	0.268345	0.78716	0.431188	0.473061	905.414	-0.211676	0.267412	-0.791573	0.42861	0.559492	905.414
RTBOTA2_000050	U3 small nucleolar RNA-associated protein MPP10	mpp10	P47083	Saccharomyces cerevisiae (strain ATCC 204508 / S288c)	GO:0000447,GO:0000472,GO:0000480,GO:0003674,GO:0032040,GO:0034457	Reactome:R-HSA-6790901,Reactome:R-HSA-6791226,Pfam:PF04006,InterPro:IPR012173	782	624	494	123	305	378	2093	231	1872	87	175	197	495.296	466.481	480.509	190.61	293.138	245.661	1016.59	598.062	1174.1	150.848	226.187	223.736	463.435	-0.979025	0.270654	-3.61726	0.000297744	0.000593255	463.435	-2.2165	0.273547	-8.10283	5.36954e-16	2.79107e-15	463.435	0.958242	0.266813	3.59145	0.000328849	0.00128806	463.435
RTBOTA2_000051	Pheromone-processing carboxypeptidase KEX1	kex1	P09620	Saccharomyces cerevisiae (strain ATCC 204508 / S288c)	GO:0004185,GO:0005802,GO:0006915	Pfam:PF00450,SUPERFAMILY:SSF53474,InterPro:IPR029058,InterPro:IPR001563	1269	930	741	340	490	735	1856	260	1723	280	424	438	803.748	695.236	720.764	526.889	470.943	477.674	901.478	673.144	1080.65	485.488	548.02	497.443	656.789	-0.591244	0.19866	-2.97616	0.00291881	0.00505862	656.789	-0.802636	0.200176	-4.00966	6.08068e-05	0.00011385	656.789	0.266845	0.197294	1.35252	0.176208	0.283769	656.789
RTBOTA2_000052	putative methyltransferase c20orf7 mitochondrial		A0A0K3CEK5	Rhodosporidium toruloides	GO:0008152,GO:0008168	Pfam:PF08241,SUPERFAMILY:SSF53335,InterPro:IPR029063,InterPro:IPR013216	6644	4844	3730	2255	3680	4960	5289	1068	3510	2279	3095	3789	4208.12	3621.21	3628.14	3494.51	3536.88	3223.49	2568.92	2765.07	2201.43	3951.53	4000.29	4303.22	3458.57	-0.160422	0.150247	-1.06772	0.285645	0.342576	3458.57	0.703999	0.150961	4.66347	3.10929e-06	6.6672e-06	3458.57	-0.606926	0.150652	-4.02866	5.60965e-05	0.000262614	3458.57
RTBOTA2_000053	AFG1-like ATPase-domain containing protein		A0A2T0AGU9	Rhodosporidium toruloides	GO:0005524,GO:0005975	Pfam:PF03969,Pfam:PF00704,SUPERFAMILY:SSF52540,SUPERFAMILY:SSF54556,SUPERFAMILY:SSF51445,InterPro:IPR027417,InterPro:IPR005654,InterPro:IPR029070,InterPro:IPR001223,InterPro:IPR017853	704	467	319	196	318	370	1483	115	1019	187	273	304	445.893	349.113	310.288	303.736	305.632	240.462	720.308	297.737	639.105	324.237	352.852	345.257	386.218	-0.382986	0.289515	-1.32286	0.185883	0.233249	386.218	-0.709649	0.289997	-2.44709	0.0144015	0.0202431	386.218	0.596334	0.287672	2.07296	0.0381757	0.0804828	386.218
RTBOTA2_000054	Dehydrodolichyl diphosphate synthase complex subunit RER2	rer2	P35196	Saccharomyces cerevisiae (strain ATCC 204508 / S288c)	GO:0004659,GO:0005783,GO:0005811,GO:0006486,GO:0006888,GO:0019408,GO:0045547,GO:1904423	Reactome:R-HSA-446199,Pfam:PF01255,SUPERFAMILY:SSF64005,InterPro:IPR001441,InterPro:IPR036424	701	619	503	489	581	739	1062	250	882	334	261	386	443.993	462.743	489.264	757.791	558.403	480.273	515.824	647.253	553.18	579.118	337.342	438.386	521.964	0.360054	0.239238	1.50501	0.132323	0.171542	521.964	-0.338974	0.241735	-1.40226	0.160838	0.192201	521.964	0.293024	0.239736	1.22228	0.221602	0.33935	521.964
RTBOTA2_000055	Bud site selection protein 6	bud6	P41697	Saccharomyces cerevisiae (strain ATCC 204508 / S288c)	GO:0000131,GO:0000133,GO:0003779,GO:0005519,GO:0005816,GO:0005934,GO:0005935,GO:0007118,GO:0007121,GO:0007124,GO:0008047,GO:0030010,GO:0030953,GO:0032880,GO:0034652,GO:0043332,GO:0051017,GO:0051127,GO:0090338,GO:0099503,GO:2000251	Pfam:PF03915,InterPro:IPR022782	132	55	112	33	69	72	192	9	170	4	34	19	83.605	41.1161	108.941	51.1392	66.3164	46.7925	93.2563	23.3011	106.622	6.93555	43.945	21.5786	57.7958	-0.506757	0.575952	-0.87986	0.378935	0.438701	57.7958	-1.63767	0.601126	-2.72434	0.00644303	0.00947345	57.7958	-0.0295658	0.57384	-0.0515228	0.958909	0.972821	57.7958
RTBOTA2_000056	Major facilitator superfamily domain-containing protein		A0A2T0AGU4	Rhodosporidium toruloides	GO:0016021,GO:0055085	Pfam:PF07690,SUPERFAMILY:SSF103473,InterPro:IPR036259,InterPro:IPR011701	561	1136	532	1596	2256	3088	396	161	262	695	1050	949	355.321	849.235	517.472	2473.28	2168.26	2006.88	192.341	416.831	164.323	1205.05	1357.12	1077.79	1065.33	1.94886	0.332152	5.86737	4.42765e-09	1.54723e-08	1065.33	2.26214	0.336318	6.72618	1.74169e-11	6.23052e-11	1065.33	-1.18216	0.336548	-3.51262	0.000443719	0.00168239	1065.33
RTBOTA2_000057	Voltage-dependent anion channel-domain containing protein		A0A2T0AGU2	Rhodosporidium toruloides	GO:0016021,GO:0055085	Pfam:PF03595,InterPro:IPR004695	1310	1301	873	2270	2643	3995	2339	602	1865	1443	1725	2481	829.716	972.584	849.159	3517.76	2540.21	2596.34	1136.08	1558.59	1169.71	2502	2229.56	2817.71	1893.28	1.70566	0.199473	8.55084	1.222e-17	8.97983e-17	1893.28	0.971696	0.199893	4.86108	1.16748e-06	2.63437e-06	1893.28	0.537964	0.200475	2.68345	0.00728677	0.0196916	1893.28
RTBOTA2_000058	GTPase-activating protein BEM3	bem3	P32873	Saccharomyces cerevisiae (strain ATCC 204508 / S288c)	GO:0000131,GO:0005096,GO:0005737,GO:0005934,GO:0005938,GO:0030010,GO:0031106,GO:0032266,GO:0035024,GO:0043332,GO:0043547	Reactome:R-HSA-194840,Pfam:PF00620,Pfam:PF00169,Pfam:PF00787,SUPERFAMILY:SSF48350,SUPERFAMILY:SSF64268,SUPERFAMILY:SSF50729,InterPro:IPR008936,InterPro:IPR036871,InterPro:IPR000198,InterPro:IPR001849,InterPro:IPR001683	675	524	530	254	478	685	999	128	934	290	405	335	427.526	391.725	515.526	393.617	459.409	445.179	485.224	331.394	585.794	502.827	523.462	380.464	453.512	-0.0373562	0.237722	-0.157143	0.875132	0.90062	453.512	-0.0107201	0.239606	-0.0447403	0.964314	0.968396	453.512	0.0860404	0.237873	0.361707	0.717571	0.805835	453.512
RTBOTA2_000059	hypothetical protein		A0A2T0AGU5	Rhodosporidium toruloides			6	5	4	22	25	22	45	4	44	12	7	13	3.80023	3.73783	3.89076	34.0928	24.0277	14.2977	21.857	10.3561	27.5963	20.8066	9.04749	14.7643	15.6896	2.63943	0.71764	3.67792	0.000235142	0.000476379	15.6896	-0.502116	0.667394	-0.752354	0.451838	0.49384	15.6896	2.45217	0.722163	3.39559	0.000684806	0.00247641	15.6896
RTBOTA2_000060	DH domain-containing protein		A0A2T0AGV6	Rhodosporidium toruloides	GO:0005089,GO:0035023	Pfam:PF00621,SUPERFAMILY:SSF48065,InterPro:IPR000219,InterPro:IPR035899	494	444	325	142	202	370	974	240	915	131	266	212	312.885	331.919	316.125	220.054	194.144	240.462	473.082	621.363	573.878	227.139	343.805	240.771	341.302	-0.551962	0.222235	-2.48369	0.0130028	0.0203433	341.302	-1.0307	0.222315	-4.63621	3.5485e-06	7.55776e-06	341.302	0.789681	0.218138	3.6201	0.000294484	0.00116851	341.302
RTBOTA2_000061	Probable 2-methylcitrate dehydratase	pdh1	Q12428	Saccharomyces cerevisiae (strain ATCC 204508 / S288c)	GO:0003674,GO:0019541	Pfam:PF03972,SUPERFAMILY:SSF103378,InterPro:IPR036148,InterPro:IPR005656	5153	7284	4762	1783	3477	4160	6931	1921	4825	1765	2043	2307	3263.76	5445.27	4631.95	2763.07	3341.77	2703.57	3366.46	4973.5	3026.18	3060.31	2640.58	2620.09	3486.38	-0.598761	0.233425	-2.56511	0.0103144	0.0163959	3486.38	-0.448129	0.233856	-1.91626	0.0553316	0.0710826	3486.38	-0.233039	0.233375	-0.99856	0.318008	0.448424	3486.38
RTBOTA2_000062	cellular morphogenesis-related protein		A0A0K3CAP3	Rhodosporidium toruloides			324	155	300	48	160	261	540	58	387	84	73	84	205.212	115.873	291.807	74.3843	153.777	169.623	262.283	150.163	242.722	145.647	94.3524	95.4	166.77	-0.610341	0.386071	-1.58091	0.1139	0.14971	166.77	-0.984507	0.391592	-2.51412	0.0119331	0.016979	166.77	0.111016	0.383922	0.289163	0.772457	0.845794	166.77
RTBOTA2_000063	Glutamyl-tRNA(Gln) amidotransferase subunit A, mitochondrial	her2	Q03557	Saccharomyces cerevisiae (strain ATCC 204508 / S288c)	GO:0005739,GO:0007029,GO:0030956,GO:0031314,GO:0050567,GO:0070681	KEGG:00970+6.3.5.7,MetaCyc:PWY-5921,Pfam:PF01425,SUPERFAMILY:SSF75304,InterPro:IPR023631,InterPro:IPR036928	1830	1194	988	420	342	587	1605	317	1314	339	250	348	1159.07	892.594	961.019	650.863	328.699	381.489	779.565	820.717	824.126	587.788	323.125	395.229	675.357	-1.15238	0.275435	-4.18386	2.86602e-05	6.5269e-05	675.357	-0.895236	0.27743	-3.22689	0.00125142	0.00200511	675.357	-0.314041	0.274404	-1.14445	0.252436	0.375489	675.357
RTBOTA2_000064	Glycogen debranching enzyme	gdb1	Q06625	Saccharomyces cerevisiae (strain ATCC 204508 / S288c)	GO:0004134,GO:0004135,GO:0005980	Reactome:R-HSA-6798695,Reactome:R-HSA-70221,KEGG:00500+2.4.1.25,MetaCyc:PWY-5941,MetaCyc:PWY-6724,MetaCyc:PWY-6737,MetaCyc:PWY-7238,Pfam:PF14699,Pfam:PF06202,Pfam:PF14702,Pfam:PF14701,SUPERFAMILY:SSF51445,SUPERFAMILY:SSF48208,InterPro:IPR029436,InterPro:IPR032790,InterPro:IPR017853,InterPro:IPR032788,InterPro:IPR008928,InterPro:IPR032792	3485	2700	2438	299	625	908	1687	163	1170	386	541	455	2207.3	2018.43	2371.42	463.353	600.692	590.106	819.393	422.009	733.811	669.28	699.242	516.75	1009.32	-1.99331	0.240269	-8.29615	1.07543e-16	7.35742e-16	1009.32	-0.080555	0.242799	-0.331776	0.740058	0.76937	1009.32	-1.72744	0.240143	-7.19336	6.32146e-13	8.67633e-12	1009.32
RTBOTA2_000065	hypothetical protein		A0A0K3CAD5	Rhodosporidium toruloides			3	2	1	3	9	9	30	3	15	13	20	6	1.90011	1.49513	0.972691	4.64902	8.64997	5.84907	14.5713	7.76704	9.40783	22.5405	25.85	6.81429	9.20558	2.11023	1.00363	2.10261	0.0354998	0.0515803	9.20558	0.741559	0.813324	0.911764	0.361893	0.403421	9.20558	2.86982	0.983303	2.91855	0.00351662	0.0104993	9.20558
RTBOTA2_000066	Sedoheptulose 1,7-bisphosphatase	shb17	P36136	Saccharomyces cerevisiae (strain ATCC 204508 / S288c)	GO:0046390,GO:0050278	Pfam:PF00300,SUPERFAMILY:SSF53254,InterPro:IPR029033,InterPro:IPR013078	5347	8269	4537	5072	8253	13656	6567	2396	5408	9277	10285	10299	3386.64	6181.62	4413.1	7859.95	7932.02	8874.98	3189.66	6203.28	3391.84	16085.3	13293.4	11696.7	7709.04	0.819168	0.271593	3.01616	0.00255999	0.00447527	7709.04	1.68575	0.271713	6.20414	5.49969e-10	1.71765e-09	7709.04	-0.131006	0.271799	-0.481998	0.629807	0.736586	7709.04
RTBOTA2_000067	hypothetical protein						249330	220469	176356	29359	51278	86118	209392	58843	141468	100202	92456	96416	157918	164815	171540	45496.9	49283.7	55967.8	101704	152345	88727.1	173739	119499	109501	115878	-1.71314	0.230025	-7.44763	9.50322e-14	5.14506e-13	115878	0.232638	0.230018	1.01139	0.31183	0.351755	115878	-0.528115	0.23001	-2.29605	0.021673	0.0499388	115878
RTBOTA2_000068	Ornithine decarboxylase	spe1	P08432	Saccharomyces cerevisiae (strain ATCC 204508 / S288c)	GO:0004586,GO:0009446,GO:0015940	Pfam:PF00278,Pfam:PF02784,SUPERFAMILY:SSF50621,SUPERFAMILY:SSF51419,InterPro:IPR022643,InterPro:IPR022644,InterPro:IPR009006,InterPro:IPR029066	566	546	417	45	86	108	1134	297	902	31	30	59	358.488	408.171	405.612	69.7353	82.6552	70.1888	550.795	768.937	565.724	53.7505	38.775	67.0072	286.653	-2.39473	0.248116	-9.65166	4.83685e-22	4.83176e-21	286.653	-3.54823	0.264158	-13.4322	3.91506e-41	1.04449e-39	286.653	0.677283	0.231051	2.93132	0.00337528	0.0101503	286.653
RTBOTA2_000069	Sucrase/ferredoxin-like family protein		M7XX75	Rhodosporidium toruloides (strain NP11)		Pfam:PF06999,SUPERFAMILY:SSF52833,InterPro:IPR036249,InterPro:IPR009737	4423	3858	3338	1591	1641	2295	2977	788	2306	766	699	974	2801.4	2884.11	3246.84	2465.53	1577.18	1491.51	1445.96	2040.14	1446.3	1328.16	903.457	1106.19	1894.73	-0.69221	0.236429	-2.92777	0.00341401	0.00584818	1894.73	-0.560793	0.238119	-2.35509	0.0185181	0.0255537	1894.73	-0.860144	0.236683	-3.63416	0.000278888	0.00111404	1894.73
RTBOTA2_000070	endoglucanase		A0A0K3CAD0	Rhodosporidium toruloides			6847	5850	4632	778	659	904	8755	1877	7163	560	438	472	4336.69	4373.26	4505.5	1205.65	633.37	587.506	4252.39	4859.58	4492.55	970.977	566.115	536.057	2609.97	-2.4492	0.277879	-8.81392	1.20849e-18	9.55718e-18	2609.97	-2.71652	0.278876	-9.74095	2.01655e-22	1.72628e-21	2609.97	0.0415878	0.276589	0.15036	0.880481	0.919081	2609.97
RTBOTA2_000071	Cop9 signalosome complex subunit 12	csn12	P47130	Saccharomyces cerevisiae (strain ATCC 204508 / S288c)		Pfam:PF05783,Pfam:PF01399,InterPro:IPR022780,InterPro:IPR000717	3323	3203	2380	3515	4653	7094	3800	1008	2952	965	1344	1755	2104.69	2394.45	2315	5447.1	4472.03	4610.36	1845.7	2609.73	1851.46	1673.2	1737.12	1993.18	2754.5	1.09213	0.183364	5.95607	2.5837e-09	9.26757e-09	2754.5	-0.217978	0.184847	-1.17924	0.238304	0.276226	2754.5	-0.116033	0.184049	-0.630443	0.528405	0.653059	2754.5
RTBOTA2_000072	NUDIX hydrolase domain containing protein		A0A0K3C7C4	Rhodosporidium toruloides	GO:0016787	Pfam:PF00293,SUPERFAMILY:SSF55811,InterPro:IPR000086,InterPro:IPR015797	2871	1632	1324	432	624	840	3939	669	2951	363	370	548	1818.41	1220.03	1287.84	669.459	599.731	545.913	1913.21	1732.05	1850.83	629.401	478.225	622.371	1113.96	-1.25612	0.203274	-6.17945	6.43272e-10	2.44605e-09	1113.96	-1.66937	0.204616	-8.15853	3.39133e-16	1.78233e-15	1113.96	0.345667	0.201443	1.71595	0.0861703	0.157738	1113.96
RTBOTA2_000073	Ubiquitin carboxyl-terminal hydrolase 2	ubp2	Q01476	Saccharomyces cerevisiae (strain ATCC 204508 / S288c)	GO:0004843,GO:0005737,GO:0010636,GO:0010992,GO:0016579,GO:0043162	Pfam:PF13446,Pfam:PF00443,SUPERFAMILY:SSF54001,InterPro:IPR025305,InterPro:IPR001394,InterPro:IPR038765	761	517	485	218	303	575	802	75	600	166	262	231	481.996	386.492	471.755	337.829	291.216	373.69	389.54	194.176	376.313	287.825	338.635	262.35	349.318	-0.41755	0.259325	-1.61014	0.107367	0.14208	349.318	-0.134092	0.263858	-0.508197	0.611316	0.647993	349.318	-0.45857	0.259997	-1.76375	0.0777744	0.144978	349.318
RTBOTA2_000074	acyltransferase domain-containing protein		A0A0K3CAC5	Rhodosporidium toruloides		SUPERFAMILY:SSF51445,InterPro:IPR017853	5376	6213	4043	1349	1455	1945	5200	1557	4852	648	617	704	3405	4644.63	3932.59	2090.51	1398.41	1264.05	2525.69	4031.09	3043.12	1123.56	797.472	799.543	2421.31	-1.33566	0.248461	-5.37574	7.62695e-08	2.34456e-07	2421.31	-1.81873	0.249926	-7.27706	3.41164e-13	1.42002e-12	2421.31	-0.321585	0.248069	-1.29636	0.194853	0.307533	2421.31
RTBOTA2_000075	Isochorismatase-like protein		A0A2T0AGS5	Rhodosporidium toruloides	GO:0003824,GO:0008152	Pfam:PF00857,SUPERFAMILY:SSF52499,InterPro:IPR000868,InterPro:IPR036380	8869	7823	5128	3173	4912	8758	5320	1377	3578	5963	5770	6154	5617.37	5848.21	4987.96	4917.12	4720.96	5691.79	2583.98	3565.07	2244.08	10339.2	7457.72	6989.19	5413.55	-0.101949	0.213678	-0.477116	0.63328	0.683989	5413.55	1.56484	0.214096	7.30907	2.68994e-13	1.12669e-12	5413.55	-0.974009	0.214055	-4.55027	5.35776e-06	3.06032e-05	5413.55
RTBOTA2_000076	Methylenetetrahydrofolate dehydrogenase [NAD(+)]	mtd1	Q02046	Saccharomyces cerevisiae (strain ATCC 204508 / S288c)	GO:0004487,GO:0005829,GO:0006730,GO:0009113,GO:0009396	Reactome:R-HSA-196757,KEGG:00670+1.5.1.5+3.5.4.9,KEGG:00720+1.5.1.5+3.5.4.9,MetaCyc:PWY-1722,MetaCyc:PWY-2201,MetaCyc:PWY-3841,MetaCyc:PWY-5030,MetaCyc:PWY-5497,MetaCyc:PWY-6613,MetaCyc:PWY-7909,Pfam:PF02882,Pfam:PF00763,SUPERFAMILY:SSF51735,SUPERFAMILY:SSF53223,InterPro:IPR020631,InterPro:IPR020630,InterPro:IPR036291	3161	2454	2076	1413	1362	2046	4596	1181	3842	687	766	932	2002.09	1834.53	2019.31	2189.69	1309.03	1329.69	2232.32	3057.63	2409.66	1191.18	990.054	1058.49	1801.97	-0.280547	0.22186	-1.26452	0.206043	0.255744	1801.97	-1.24744	0.22296	-5.59489	2.20762e-08	5.9518e-08	1801.97	0.39285	0.221584	1.77292	0.0762418	0.14279	1801.97
RTBOTA2_000077	ADP-ribose pyrophosphatase		G0SVN3	Rhodosporidium toruloides (strain ATCC 204091 / IIP 30 / MTCC 1151)	GO:0003824,GO:0006725,GO:0008199,GO:0055114,GO:0005506,GO:0016702	Pfam:PF00775,Pfam:PF05057,SUPERFAMILY:SSF49482,SUPERFAMILY:SSF53474,InterPro:IPR000627,InterPro:IPR015889,InterPro:IPR007751,InterPro:IPR029058	1022	855	625	1137	1596	1953	1286	261	1015	571	524	715	647.305	639.169	607.932	1761.98	1533.93	1269.25	624.623	675.733	636.596	990.05	677.27	812.036	906.322	1.26686	0.191833	6.60397	4.00288e-11	1.69262e-10	906.322	0.356786	0.194675	1.83273	0.0668427	0.0847882	906.322	0.0292058	0.193894	0.150628	0.880269	0.919005	906.322
RTBOTA2_000078	muconate cycloisomerase		A0A0K3C9P6	Rhodosporidium toruloides		Pfam:PF10282,SUPERFAMILY:SSF75011,InterPro:IPR019405	916	551	491	212	284	356	769	146	654	71	109	195	580.168	411.909	477.591	328.531	272.955	231.363	373.511	377.996	410.181	123.106	140.882	221.464	329.138	-0.825817	0.252546	-3.26997	0.00107558	0.00198806	329.138	-1.25063	0.260868	-4.79411	1.63397e-06	3.62418e-06	329.138	-0.338799	0.251561	-1.34679	0.178049	0.285903	329.138
RTBOTA2_000079	hypothetical protein		A0A0K3CAC0	Rhodosporidium toruloides			1549	1903	1166	872	1527	2398	1637	461	1210	763	1156	1480	981.092	1422.62	1134.16	1351.32	1467.61	1558.45	795.107	1193.54	758.898	1322.96	1494.13	1680.86	1263.39	0.307933	0.218174	1.41141	0.158123	0.201653	1263.39	0.720885	0.219543	3.28356	0.00102504	0.00166284	1263.39	-0.373716	0.219134	-1.70542	0.0881155	0.160722	1263.39
RTBOTA2_000080	Alpha/Beta hydrolase fold		A0A0K3CEH3	Rhodosporidium toruloides	GO:0051920,GO:0055114	Reactome:R-HSA-5628897,KEGG:00480+1.11.1.15,Pfam:PF00561,Pfam:PF02627,SUPERFAMILY:SSF69118,SUPERFAMILY:SSF53474,InterPro:IPR029032,InterPro:IPR000073,InterPro:IPR029058,InterPro:IPR003779	1330	1384	1202	152	275	403	1629	369	1099	31	124	179	842.384	1034.63	1169.17	235.55	264.305	261.908	791.222	955.346	689.28	53.7505	160.27	203.293	555.093	-1.99796	0.321895	-6.20688	5.40477e-10	2.07058e-09	555.093	-2.52835	0.328774	-7.69023	1.46865e-14	6.79406e-14	555.093	-0.325019	0.319066	-1.01866	0.308365	0.438082	555.093
RTBOTA2_000081	D-aminoacyl-tRNA deacylase	dtd1	Q07648	Saccharomyces cerevisiae (strain ATCC 204508 / S288c)	GO:0006399,GO:0051500,GO:0097358,GO:1900829,GO:1900832	Pfam:PF02580,SUPERFAMILY:SSF69500,InterPro:IPR023509,InterPro:IPR003732	5951	4582	3506	1757	2753	3348	2991	738	1946	924	1178	1656	3769.19	3425.35	3410.25	2722.78	2645.93	2175.85	1452.76	1910.69	1220.51	1602.11	1522.56	1880.74	2311.56	-0.491921	0.194228	-2.5327	0.0113189	0.0179112	2311.56	0.132891	0.195983	0.678073	0.497726	0.538939	2311.56	-1.21573	0.194903	-6.23763	4.44243e-10	4.68713e-09	2311.56
RTBOTA2_000082	Mitochondrial respiratory chain complexes assembly protein YTA12	yta12	P40341	Saccharomyces cerevisiae (strain ATCC 204508 / S288c)	GO:0005524,GO:0005743,GO:0005745,GO:0006465,GO:0006508,GO:0008237,GO:0016887,GO:0034622,GO:0097002	Reactome:R-HSA-8949664,Pfam:PF00004,Pfam:PF01434,Pfam:PF06480,SUPERFAMILY:SSF140990,SUPERFAMILY:SSF52540,InterPro:IPR037219,InterPro:IPR003959,InterPro:IPR000642,InterPro:IPR027417,InterPro:IPR011546	1804	1354	1209	677	1111	1564	1779	215	1328	540	923	904	1142.6	1012.2	1175.98	1049.13	1067.79	1016.44	864.078	556.638	832.906	936.299	1192.98	1026.69	989.478	-0.0881824	0.19529	-0.451547	0.651595	0.70098	989.478	0.475064	0.197375	2.40691	0.016088	0.0224427	989.478	-0.551967	0.1963	-2.81186	0.00492563	0.0141282	989.478
RTBOTA2_000083	Protein BIM1	bim1	P40013	Saccharomyces cerevisiae (strain ATCC 204508 / S288c)	GO:0000922,GO:0005819,GO:0005881,GO:0007019,GO:0007026,GO:0007064,GO:0030473,GO:0030543,GO:0031116,GO:0031578,GO:0035371,GO:0051010,GO:0051233,GO:1904825	Pfam:PF03271,Pfam:PF10296,SUPERFAMILY:SSF140612,SUPERFAMILY:SSF47576,InterPro:IPR036133,InterPro:IPR004953,InterPro:IPR019411,InterPro:IPR036872	13723	13893	9707	3778	4569	7108	11291	3005	9132	2422	2593	3632	8691.75	10385.9	9441.91	5854.67	4391.3	4619.46	5484.15	7779.99	5727.49	4199.48	3351.45	4124.91	6171.04	-0.94043	0.194538	-4.83417	1.33702e-06	3.5785e-06	6171.04	-0.700653	0.194993	-3.59321	0.000326624	0.000560808	6171.04	-0.587873	0.194506	-3.0224	0.00250783	0.00779939	6171.04
RTBOTA2_000084	ER membrane protein complex subunit 3	emc3	P36039	Saccharomyces cerevisiae (strain ATCC 204508 / S288c)	GO:0003674,GO:0072546	Pfam:PF01956,InterPro:IPR002809	1787	1880	1247	1485	2449	3724	2563	700	1831	1388	1769	2451	1131.83	1405.42	1212.95	2301.27	2353.75	2420.21	1244.88	1812.31	1148.38	2406.64	2286.43	2783.64	1875.64	0.916029	0.197258	4.64382	3.42026e-06	8.75223e-06	1875.64	0.837393	0.197875	4.23194	2.31688e-05	4.52677e-05	1875.64	0.158328	0.197999	0.799639	0.42392	0.555152	1875.64
RTBOTA2_000085	Boron transporter 1	bor1	P53838	Saccharomyces cerevisiae (strain ATCC 204508 / S288c)	GO:0000324,GO:0005886,GO:0006623,GO:0016021,GO:0046713,GO:0080139	Reactome:R-HSA-425381,Pfam:PF00955,InterPro:IPR011531	494	456	379	142	224	283	1265	175	884	72	126	110	312.885	340.89	368.65	220.054	215.288	183.921	614.423	453.077	554.435	124.84	162.855	124.929	306.354	-0.727111	0.213732	-3.40198	0.000668992	0.00127193	306.354	-1.98182	0.22144	-8.94966	3.56575e-19	2.39993e-18	306.354	0.676049	0.209047	3.23395	0.0012209	0.00414009	306.354
RTBOTA2_000086	Putative Lactoylglutathione lyase Glo1	glo1	G0SVM9	Rhodosporidium toruloides (strain ATCC 204091 / IIP 30 / MTCC 1151)			55	91	32	282	243	212	210	58	142	241	264	257	34.8354	68.0285	31.1261	437.008	233.549	137.778	101.999	150.163	89.0608	417.867	341.22	291.879	194.543	2.5812	0.407984	6.32673	2.50411e-10	9.8899e-10	194.543	1.64355	0.402015	4.08829	4.34571e-05	8.26469e-05	194.543	1.32319	0.413489	3.20007	0.00137394	0.00458649	194.543
RTBOTA2_000087	hypothetical protein		A0A0K3C9N7	Rhodosporidium toruloides	GO:0005515	Pfam:PF12937,InterPro:IPR001810	20	21	17	41	80	79	14	0	15	35	61	68	12.6674	15.6989	16.5357	63.5366	76.8886	51.3418	6.79994	0	9.40783	60.6861	78.8425	77.2286	39.1362	2.09892	0.454047	4.62269	3.78798e-06	9.62277e-06	39.1362	3.43182	0.513412	6.68435	2.31957e-11	8.16583e-11	39.1362	-1.14865	0.535324	-2.14572	0.0318954	0.0692648	39.1362
RTBOTA2_000088	hypothetical protein						2	4	1	13	15	2	11	1	0	26	15	8	1.26674	2.99026	0.972691	20.1458	14.4166	1.29979	5.34281	2.58901	0	45.0811	19.3875	9.08572	10.2148	2.73201	1.20216	2.27258	0.0230512	0.0347232	10.2148	3.16714	1.17223	2.7018	0.00689647	0.0100977	10.2148	0.622705	1.28082	0.486175	0.626843	0.734737	10.2148
RTBOTA2_000089	hypothetical protein		A0A061BBQ5	Rhodosporidium toruloides			38	16	8	51	78	129	52	14	46	57	9	58	24.0681	11.9611	7.78153	79.0334	74.9664	83.8366	25.2569	36.2462	28.8507	98.8316	11.6325	65.8714	45.6947	2.4207	0.60333	4.01224	6.01464e-05	0.000131044	45.6947	0.979285	0.600971	1.6295	0.103206	0.127506	45.6947	1.00025	0.617469	1.61993	0.105248	0.186294	45.6947
RTBOTA2_000090	F-box domain-containing protein		A0A0K3CAA9	Rhodosporidium toruloides	GO:0005515	Pfam:PF12937,InterPro:IPR001810	83	43	20	96	117	191	139	18	138	102	59	91	52.5698	32.1453	19.4538	148.769	112.45	124.13	67.5137	46.6022	86.552	176.857	76.2575	103.35	87.2208	1.86805	0.418866	4.45978	8.20455e-06	2.00157e-05	87.2208	0.79161	0.417188	1.89749	0.0577632	0.0740631	87.2208	0.959499	0.425849	2.25314	0.0242501	0.0549618	87.2208
RTBOTA2_000091	40S ribosomal protein S3	rps3	P05750	Saccharomyces cerevisiae (strain ATCC 204508 / S288c)	GO:0000056,GO:0002181,GO:0003735,GO:0003906,GO:0006407,GO:0022627,GO:0030688,GO:0034236	Reactome:R-HSA-156827,Reactome:R-HSA-156902,Reactome:R-HSA-1799339,Reactome:R-HSA-192823,Reactome:R-HSA-2408557,Reactome:R-HSA-6791226,Reactome:R-HSA-72649,Reactome:R-HSA-72689,Reactome:R-HSA-72695,Reactome:R-HSA-72702,Reactome:R-HSA-72706,Reactome:R-HSA-72764,Reactome:R-HSA-9010553,Reactome:R-HSA-975956,Reactome:R-HSA-975957,Pfam:PF00189,Pfam:PF07650,SUPERFAMILY:SSF54821,SUPERFAMILY:SSF54814,Int…	25236	19475	18324	1174	3572	4968	22194	2728	14556	1263	3396	2552	15983.8	14558.8	17823.6	1819.32	3433.08	3228.68	10779.9	7062.83	9129.36	2189.9	4389.33	2898.34	7774.74	-2.51091	0.280225	-8.96033	3.23717e-19	2.6516e-18	7774.74	-1.50897	0.280417	-5.38117	7.40013e-08	1.89877e-07	7774.74	-0.842097	0.279934	-3.0082	0.00262799	0.00813837	7774.74
RTBOTA2_000092	hypothetical protein		A0A2T0AGP7	Rhodosporidium toruloides			245	209	108	773	1164	1582	861	229	623	914	804	732	155.176	156.241	105.051	1197.9	1118.73	1028.14	418.196	592.884	390.738	1584.77	1039.17	831.343	718.195	3.00075	0.26837	11.1814	5.02996e-29	7.89929e-28	718.195	1.31044	0.264759	4.94956	7.43807e-07	1.71626e-06	718.195	1.73604	0.270476	6.41846	1.37659e-10	1.51653e-09	718.195
RTBOTA2_000093	hypothetical protein		A0A0K3CAL4	Rhodosporidium toruloides		Pfam:PF00412,InterPro:IPR001781	929	1027	696	2885	3259	5751	320	62	203	811	842	868	588.402	767.75	676.993	4470.81	3132.25	3737.55	155.427	160.519	127.319	1406.18	1088.28	985.8	1441.44	2.47959	0.208978	11.8653	1.79212e-32	3.4112e-31	1441.44	2.98323	0.220605	13.523	1.14466e-41	3.16833e-40	1441.44	-2.20893	0.220543	-10.0159	1.29816e-23	3.88455e-22	1441.44
RTBOTA2_000095	hypothetical protein		A0A2T0AGQ1	Rhodosporidium toruloides			23	18	13	72	94	131	81	6	41	106	144	248	14.5675	13.4562	12.645	111.577	90.3441	85.1364	39.3425	15.5341	25.7147	183.792	186.12	281.657	88.3238	2.80563	0.390108	7.19193	6.38813e-13	3.21487e-12	88.3238	2.91418	0.365827	7.96598	1.63916e-15	8.21188e-15	88.3238	1.08466	0.410921	2.63957	0.0083011	0.0219961	88.3238
RTBOTA2_000096	hypothetical protein		A0A0K3C7A6	Rhodosporidium toruloides	GO:0006351,GO:0005634	Pfam:PF08711,Pfam:PF07500,SUPERFAMILY:SSF47676,SUPERFAMILY:SSF46942,InterPro:IPR035441,InterPro:IPR036575,InterPro:IPR017923,InterPro:IPR003618	5	1	0	0	2	0	0	0	0	0	0	0
RTBOTA2_000097	Succinate/fumarate mitochondrial transporter	sfc1	P33303	Saccharomyces cerevisiae (strain ATCC 204508 / S288c)	GO:0005469,GO:0015741,GO:0015744	Pfam:PF00153,SUPERFAMILY:SSF103506,InterPro:IPR023395,InterPro:IPR018108	3116	4060	2744	815	1573	2406	2053	760	1811	661	1104	1476	1973.58	3035.12	2669.06	1262.98	1511.82	1563.65	997.163	1967.65	1135.84	1146.1	1426.92	1676.31	1697.18	-0.822714	0.264044	-3.11582	0.00183432	0.00328181	1697.18	0.0583763	0.265148	0.220165	0.825742	0.846513	1697.18	-0.910937	0.264267	-3.44703	0.000566786	0.00209176	1697.18
RTBOTA2_000098	Pinin/SDK/MemA protein domain containing protein		A0A0K3CAA4	Rhodosporidium toruloides		Pfam:PF04696,InterPro:IPR006786	2166	1192	1107	130	178	189	2110	309	1637	29	93	134	1371.88	891.099	1076.77	201.458	171.077	122.83	1024.85	800.005	1026.71	50.2827	120.202	152.186	584.112	-2.76178	0.311829	-8.85672	8.24066e-19	6.56387e-18	584.112	-3.12958	0.319429	-9.79743	1.15488e-22	1.01346e-21	584.112	-0.225837	0.306141	-0.73769	0.460703	0.590009	584.112
RTBOTA2_000099	Non-specific serine/threonine protein kinase		A0A2T0AGR8	Rhodosporidium toruloides		SUPERFAMILY:SSF56112,InterPro:IPR011009	170	118	75	102	180	200	335	79	210	119	103	136	107.673	88.2128	72.9518	158.067	172.999	129.979	162.713	204.532	131.71	206.333	133.127	154.457	143.563	0.768997	0.288718	2.66348	0.0077336	0.0125825	143.563	0.000428738	0.288668	0.00148523	0.998815	0.998965	143.563	0.865716	0.288979	2.99577	0.00273753	0.00845048	143.563
RTBOTA2_000100	hypothetical protein						36	37	26	43	130	214	66	7	17	110	118	150	22.8014	27.6599	25.29	66.636	124.944	139.078	32.0569	18.1231	10.6622	190.728	152.515	170.357	81.7376	2.1394	0.416124	5.14126	2.72906e-07	7.97093e-07	81.7376	3.0361	0.429392	7.0707	1.5415e-12	6.08086e-12	81.7376	-0.274367	0.447423	-0.613216	0.539733	0.663396	81.7376
RTBOTA2_000101	hypothetical protein		A0A2T0AGR9	Rhodosporidium toruloides		SUPERFAMILY:SSF56112,InterPro:IPR011009	83	103	74	103	137	201	128	26	77	46	95	128	52.5698	76.9993	71.9791	159.616	131.672	130.629	62.1709	67.3144	48.2935	79.7588	122.787	145.371	95.7635	1.06495	0.315395	3.37657	0.000733946	0.00138827	95.7635	1.00041	0.327311	3.05645	0.00223975	0.00349292	95.7635	-0.199047	0.327132	-0.608462	0.542881	0.666348	95.7635
RTBOTA2_000102	Small nuclear ribonucleoprotein Sm D2	smd2	Q06217	Saccharomyces cerevisiae (strain ATCC 204508 / S288c)	GO:0003674,GO:0005682,GO:0005685,GO:0008150,GO:0046540,GO:0071004	Pfam:PF01423,SUPERFAMILY:SSF50182,InterPro:IPR010920,InterPro:IPR001163	25130	15005	11826	3151	4956	8892	18339	5223	12680	8452	7679	9144	15916.6	11217.2	11503	4883.02	4763.25	5778.88	8907.44	13522.4	7952.75	14654.8	9925.1	10385	9950.79	-1.32459	0.240288	-5.51251	3.53755e-08	1.1244e-07	9950.79	0.203301	0.240252	0.846201	0.397441	0.439374	9950.79	-0.347548	0.240168	-1.44711	0.147867	0.247301	9950.79
RTBOTA2_000103	Ribosome biogenesis protein MAK21	mak21	Q12176	Saccharomyces cerevisiae (strain ATCC 204508 / S288c)	GO:0000027,GO:0005730,GO:0030687,GO:0030690,GO:0042273	Pfam:PF03914,SUPERFAMILY:SSF48371,InterPro:IPR016024,InterPro:IPR005612	364	171	220	42	88	149	725	45	779	34	78	58	230.547	127.834	213.992	65.0863	84.5775	96.8345	352.14	116.506	488.58	58.9522	100.815	65.8714	166.811	-1.20767	0.423716	-2.85019	0.00436929	0.00735747	166.811	-2.09622	0.42809	-4.89669	9.74664e-07	2.22116e-06	166.811	0.756684	0.416411	1.81715	0.0691934	0.132259	166.811
RTBOTA2_000104	Transcriptional regulator MIT1	mit1	P40002	Saccharomyces cerevisiae (strain ATCC 204508 / S288c)	GO:0003674,GO:0008150	Pfam:PF09729,InterPro:IPR018608	512	222	398	22	31	82	478	62	546	2	19	23	324.286	165.96	387.131	34.0928	29.7943	53.2915	232.169	160.519	342.445	3.46777	24.5575	26.1214	148.653	-2.88878	0.446997	-6.46265	1.02886e-10	4.20858e-10	148.653	-3.72161	0.483822	-7.6921	1.44743e-14	6.70521e-14	148.653	-0.244999	0.430196	-0.569505	0.569014	0.688517	148.653
RTBOTA2_000105	hypothetical protein						56	37	22	38	44	26	37	6	35	53	34	43	35.4688	27.6599	21.3992	58.8876	42.2887	16.8973	17.9713	15.5341	21.9516	91.896	43.945	48.8357	36.8946	0.445419	0.524146	0.8498	0.395436	0.455187	36.8946	1.69754	0.539847	3.14448	0.00166384	0.00263429	36.8946	-0.587191	0.543035	-1.08131	0.279558	0.405747	36.8946
RTBOTA2_000106	histone-like transcription factor (CBF/NF-Y)		A0A0K3CEF3	Rhodosporidium toruloides	GO:0046982	Pfam:PF00808,SUPERFAMILY:SSF47113,InterPro:IPR003958,InterPro:IPR009072	4962	4040	2764	5158	6623	10926	4516	1259	3576	5465	5289	6063	3142.79	3020.17	2688.52	7993.22	6365.41	7100.77	2193.47	3259.57	2242.83	9475.69	6836.03	6885.84	5100.36	1.27732	0.207031	6.1697	6.84195e-10	2.59276e-09	5100.36	1.59488	0.20744	7.68842	1.48964e-14	6.88633e-14	5100.36	-0.205279	0.207584	-0.988897	0.322713	0.453327	5100.36
RTBOTA2_000107	Transcription elongation factor S-II	dst1	P07273	Saccharomyces cerevisiae (strain ATCC 204508 / S288c)	GO:0000977,GO:0000993,GO:0001139,GO:0001193,GO:0005634,GO:0006362,GO:0006367,GO:0006368,GO:0006383,GO:0031440,GO:0031564,GO:0032968,GO:0042797,GO:0045899	Pfam:PF08711,Pfam:PF01096,Pfam:PF07500,SUPERFAMILY:SSF47676,SUPERFAMILY:SSF57783,SUPERFAMILY:SSF46942,InterPro:IPR035441,InterPro:IPR036575,InterPro:IPR017923,InterPro:IPR001222,InterPro:IPR003618	3976	3246	2515	772	1470	2123	3721	909	3160	493	759	1118	2518.28	2426.6	2446.32	1196.35	1412.83	1379.73	1807.33	2353.41	1981.92	854.806	981.007	1269.73	1719.03	-0.888847	0.186595	-4.7635	1.90263e-06	5.01158e-06	1719.03	-0.979142	0.188121	-5.20484	1.9416e-07	4.74367e-07	1719.03	-0.269844	0.186235	-1.44894	0.147354	0.246629	1719.03
RTBOTA2_000108	CDP-diacylglycerol--glycerol-3-phosphate 3-phosphatidyltransferase	pgs1	P25578	Saccharomyces cerevisiae (strain ATCC 204508 / S288c)	GO:0005739,GO:0008444,GO:0032049	Reactome:R-HSA-1483148,Reactome:R-HSA-1483166,Pfam:PF12937,Pfam:PF13091,SUPERFAMILY:SSF56024,InterPro:IPR001810,InterPro:IPR025202	3283	3475	2232	3628	6803	11194	1983	608	1575	3780	5343	5439	2079.36	2597.79	2171.05	5622.22	6538.41	7274.94	963.163	1574.12	987.822	6554.09	6905.82	6177.15	4120.49	1.50517	0.209464	7.18582	6.6804e-13	3.3518e-12	4120.49	2.48648	0.210689	11.8016	3.82778e-32	6.57053e-31	4120.49	-0.96672	0.210906	-4.58366	4.56909e-06	2.63476e-05	4120.49
RTBOTA2_000109	hypothetical protein						0	0	0	0	0	0	0	0	0	0	0	0
RTBOTA2_000110	CDP-diacylglycerol-glycerol-3-phosphate 3-phosphatidyltransferase	pgs1_RT	A0A511KQL5	Rhodosporidium toruloides	GO:0005515	Reactome:R-HSA-1799339,Pfam:PF17004,SUPERFAMILY:SSF48452,InterPro:IPR031545,InterPro:IPR011990	2383	1257	1204	202	339	566	3057	650	2210	438	564	711	1509.32	939.691	1171.12	313.034	325.815	367.841	1484.82	1682.86	1386.09	759.443	728.97	807.493	956.374	-1.84372	0.203013	-9.08177	1.06823e-19	9.07453e-19	956.374	-0.98538	0.201067	-4.90077	9.54639e-07	2.17927e-06	956.374	0.328162	0.199056	1.64859	0.0992318	0.177677	956.374
RTBOTA2_000111	1,4-alpha-glucan-branching enzyme	glc3	P32775	Saccharomyces cerevisiae (strain ATCC 204508 / S288c)	GO:0003844,GO:0005978	Reactome:R-HSA-3322077,Reactome:R-HSA-3878781,KEGG:00500+2.4.1.18,MetaCyc:PWY-5067,MetaCyc:PWY-622,MetaCyc:PWY-7900,Pfam:PF02806,Pfam:PF00128,Pfam:PF02922,SUPERFAMILY:SSF51445,SUPERFAMILY:SSF81296,SUPERFAMILY:SSF51011,InterPro:IPR006048,InterPro:IPR017853,InterPro:IPR014756,InterPro:IPR006047,InterPro:IPR004193	10577	15541	9926	9876	14160	18987	9436	3654	8271	6168	6647	8456	6699.17	11617.9	9654.93	15304.6	13609.3	12339.6	4583.16	9460.26	5187.48	10694.6	8591.24	9603.6	9778.82	0.560504	0.26904	2.08335	0.0372197	0.0539259	9778.82	0.588467	0.269267	2.18544	0.0288563	0.0387179	9778.82	-0.541915	0.269189	-2.01314	0.0441002	0.0905387	9778.82
RTBOTA2_000112	hypothetical protein		A0A0K3CEE7	Rhodosporidium toruloides		Pfam:PF10342,InterPro:IPR018466	1293	1763	1348	282	589	1118	2729	971	2206	208	385	469	818.949	1317.96	1311.19	437.008	566.092	726.584	1325.5	2513.93	1383.58	360.649	497.612	532.65	982.642	-0.991918	0.29462	-3.36677	0.000760548	0.00143573	982.642	-1.90289	0.296018	-6.42828	1.29059e-10	4.30176e-10	982.642	0.595498	0.293309	2.03027	0.0423287	0.0875434	982.642
RTBOTA2_000113	hypothetical protein		A0A2T0AGQ6	Rhodosporidium toruloides			199	169	118	97	199	321	534	114	442	162	321	357	126.041	126.339	114.778	150.318	191.26	208.617	259.369	295.148	277.217	280.89	414.892	405.45	237.527	0.591382	0.236503	2.50053	0.0124009	0.0194936	237.527	0.414772	0.230493	1.7995	0.0719395	0.0908198	237.527	1.17229	0.234394	5.00135	5.69289e-07	3.83548e-06	237.527
RTBOTA2_000114	L-carnitine dehydratase/bile acid-inducible protein F		A0A0K3C9I9	Rhodosporidium toruloides	GO:0003824	Pfam:PF02515,SUPERFAMILY:SSF89796,InterPro:IPR003673,InterPro:IPR023606	478	245	226	49	49	100	493	40	522	36	49	100	302.751	183.154	219.828	75.934	47.0943	64.9896	239.455	103.561	327.392	62.4199	63.3325	113.571	150.29	-1.91586	0.39921	-4.79914	1.59351e-06	4.22076e-06	150.29	-1.49786	0.401441	-3.73122	0.000190558	0.000336848	150.29	-0.0552509	0.389257	-0.141939	0.887128	0.925148	150.29
RTBOTA2_000115	Mitochondrial fission 1 protein	fis1	P40515	Saccharomyces cerevisiae (strain ATCC 204508 / S288c)	GO:0000266,GO:0003674,GO:0005741,GO:0005777,GO:0007031,GO:0016559	Pfam:PF14853,Pfam:PF14852,SUPERFAMILY:SSF48452,InterPro:IPR011990,InterPro:IPR028061,InterPro:IPR028058	7006	6030	4027	3232	5430	9561	5981	1377	4312	7722	8372	9013	4437.4	4507.82	3917.03	5008.55	5218.81	6213.66	2905.03	3565.07	2704.44	13389.1	10820.8	10236.2	6076.99	0.354395	0.178662	1.9836	0.0473003	0.0672264	6076.99	1.9107	0.178945	10.6776	1.29613e-26	1.50791e-25	6076.99	-0.489782	0.179065	-2.73521	0.006234	0.0172193	6076.99
RTBOTA2_000116	Sodium/hydrogen exchanger family-domain containing protein		A0A0K3CEE2	Rhodosporidium toruloides	GO:0006812,GO:0015299,GO:0016021,GO:0055085	Pfam:PF00999,InterPro:IPR006153	389	376	273	307	585	868	1419	258	1049	263	348	434	246.381	281.085	265.545	475.75	562.248	564.11	689.223	667.966	657.921	456.012	449.79	492.9	484.077	1.01895	0.168348	6.05264	1.42491e-09	5.23834e-09	484.077	-0.526369	0.167932	-3.13442	0.00172197	0.00272228	484.077	1.34675	0.167924	8.01999	1.05752e-15	1.88341e-14	484.077
RTBOTA2_000117	Calcium-binding protein NCS-1	frq1	Q06389	Saccharomyces cerevisiae (strain ATCC 204508 / S288c)	GO:0000139,GO:0008047,GO:0009966,GO:0043128	Pfam:PF13499,Pfam:PF00036,SUPERFAMILY:SSF47473,InterPro:IPR011992,InterPro:IPR002048	4377	7974	3702	15582	16901	23022	7443	3709	7394	28923	23084	27427	2772.27	5961.09	3600.9	24147	16243.7	14961.9	3615.14	9602.65	4637.43	50149.2	29836.1	31149.2	16389.7	2.16592	0.353082	6.13433	8.55164e-10	3.21133e-09	16389.7	2.63899	0.353079	7.47423	7.76546e-14	3.40053e-13	16389.7	0.532556	0.353229	1.50768	0.131637	0.225114	16389.7
RTBOTA2_000118	Proteophosphoglycan ppg4		A0A0K3C786	Rhodosporidium toruloides	GO:0004864,GO:0009966,GO:0043666	Pfam:PF04979,InterPro:IPR007062	4986	3014	2429	1053	2117	3324	3007	739	2328	575	1027	1550	3157.99	2253.16	2362.67	1631.81	2034.66	2160.26	1460.53	1913.28	1460.09	996.985	1327.4	1760.36	1876.6	-0.415352	0.235499	-1.76371	0.0777804	0.10588	1876.6	-0.238722	0.236867	-1.00783	0.313536	0.35356	1876.6	-0.688442	0.235819	-2.91937	0.00350741	0.0104812	1876.6
RTBOTA2_000119	Serine/threonine-protein phosphatase 4 regulatory subunit 3	psy2	P40164	Saccharomyces cerevisiae (strain ATCC 204508 / S288c)	GO:0000794,GO:0006470,GO:0006974,GO:0019888,GO:0030289,GO:0051598,GO:1902660,GO:2000002,GO:2001034	Pfam:PF04802,SUPERFAMILY:SSF48371,InterPro:IPR016024,InterPro:IPR006887	423	192	281	102	135	240	454	31	612	39	96	117	267.916	143.533	273.326	158.067	129.749	155.975	220.512	80.2594	383.839	67.6216	124.08	132.879	178.146	-0.62589	0.433843	-1.44266	0.149115	0.191489	178.146	-1.08939	0.439744	-2.47733	0.0132368	0.018701	178.146	0.0188733	0.432349	0.043653	0.965181	0.976202	178.146
RTBOTA2_000120	Protein MAK11	mak11	P20484	Saccharomyces cerevisiae (strain ATCC 204508 / S288c)	GO:0000027,GO:0000463,GO:0000466,GO:0003674,GO:0016020,GO:0042273	Pfam:PF00400,SUPERFAMILY:SSF50978,InterPro:IPR036322,InterPro:IPR001680	1687	1339	1013	304	400	566	2485	331	2169	176	194	198	1068.5	1000.99	985.336	471.101	384.443	367.841	1206.99	856.964	1360.37	305.164	250.745	224.871	706.943	-1.3246	0.214011	-6.1894	6.03919e-10	2.30036e-09	706.943	-2.144	0.218886	-9.79505	1.18241e-22	1.03625e-21	706.943	0.170838	0.211547	0.807564	0.419342	0.550878	706.943
RTBOTA2_000121	G-patch and DUF1604 domain containing protein		A0A0K3CED7	Rhodosporidium toruloides	GO:0003676,GO:0006397	Pfam:PF01585,Pfam:PF07713,InterPro:IPR000467,InterPro:IPR011666	100	47	76	26	44	49	129	3	142	13	7	27	63.3371	35.1356	73.9245	40.2915	42.2887	31.8449	62.6566	7.76704	89.0608	22.5405	9.04749	30.6643	42.3799	-0.59357	0.614852	-0.965388	0.334351	0.393113	42.3799	-1.40492	0.640607	-2.19311	0.0282995	0.0380169	42.3799	-0.0599101	0.611452	-0.0979799	0.921948	0.94729	42.3799
RTBOTA2_000122	Rho-GTPase-activating protein RGD2	rgd2	P43556	Saccharomyces cerevisiae (strain ATCC 204508 / S288c)	GO:0005096,GO:0007264	Reactome:R-HSA-194840,Pfam:PF00620,SUPERFAMILY:SSF103657,SUPERFAMILY:SSF48350,InterPro:IPR027267,InterPro:IPR000198,InterPro:IPR008936	315	115	172	156	241	329	512	25	599	92	117	135	199.512	85.9701	167.303	241.749	231.627	213.816	248.684	64.7253	375.686	159.518	151.222	153.321	191.094	0.600781	0.437848	1.37212	0.170026	0.215231	191.094	-0.591255	0.441285	-1.33985	0.180295	0.213722	191.094	0.626122	0.438318	1.42846	0.153158	0.254294	191.094
RTBOTA2_000123	hypothetical protein		A0A0K3C782	Rhodosporidium toruloides			78	61	47	100	157	183	31	5	37	390	263	215	49.403	45.6015	45.7165	154.967	150.894	118.931	15.057	12.9451	23.206	676.216	339.927	244.179	156.42	1.58895	0.371096	4.28178	1.85405e-05	4.33068e-05	156.42	4.55912	0.401353	11.3594	6.66301e-30	9.68543e-29	156.42	-1.40164	0.412704	-3.39623	0.000683202	0.00247373	156.42
RTBOTA2_000124	Carbonic anhydrase	nce103	P53615	Saccharomyces cerevisiae (strain ATCC 204508 / S288c)	GO:0004089,GO:0005758,GO:0034599,GO:0071244	KEGG:00910+4.2.1.1,MetaCyc:PWY-241,MetaCyc:PWY-5743,MetaCyc:PWY-5744,MetaCyc:PWY-5789,MetaCyc:PWY-6142,MetaCyc:PWY-7115,MetaCyc:PWY-7117,Pfam:PF00004,Pfam:PF00484,SUPERFAMILY:SSF53056,SUPERFAMILY:SSF52540,InterPro:IPR036874,InterPro:IPR027417,InterPro:IPR003959,InterPro:IPR001765	1753	2163	1625	1330	3184	4761	1897	512	1414	1115	2128	2519	1110.3	1616.99	1580.62	2061.07	3060.17	3094.16	921.392	1325.58	886.845	1933.28	2750.44	2860.86	1933.47	0.932451	0.24728	3.77083	0.000162706	0.00033682	1933.47	1.2736	0.248383	5.12758	2.93489e-07	7.03335e-07	1933.47	-0.464246	0.248376	-1.86913	0.0616053	0.119907	1933.47
RTBOTA2_000125	Exocyst complex component SEC15	sec15	P22224	Saccharomyces cerevisiae (strain ATCC 204508 / S288c)	GO:0000131,GO:0000145,GO:0005934,GO:0005935,GO:0006887,GO:0006893,GO:0031267,GO:0090522	Pfam:PF04091,InterPro:IPR007225	2783	2543	1802	686	1165	1298	3972	721	3153	459	728	688	1762.67	1901.06	1752.79	1063.08	1119.69	843.565	1929.24	1866.68	1977.53	795.854	940.939	781.372	1394.54	-0.84183	0.165645	-5.08213	3.73235e-07	1.07304e-06	1394.54	-1.19748	0.167319	-7.15686	8.25467e-13	3.33235e-12	1394.54	0.0927513	0.164783	0.562869	0.573524	0.690806	1394.54
RTBOTA2_000126	Non-specific serine/threonine protein kinase		G0SVM0	Rhodosporidium toruloides (strain ATCC 204091 / IIP 30 / MTCC 1151)		Pfam:PF06293,SUPERFAMILY:SSF56112,InterPro:IPR011009	85	90	58	157	254	270	197	38	133	279	295	400	53.8366	67.2809	56.4161	243.299	244.121	175.472	95.6849	98.3825	83.4161	483.755	381.287	454.286	203.103	1.89414	0.249306	7.59764	3.01583e-14	1.69781e-13	203.103	2.25894	0.244798	9.22777	2.76329e-20	2.01277e-19	203.103	0.633798	0.258576	2.45111	0.0142416	0.035096	203.103
RTBOTA2_000127	Sorting nexin-4	snx4	P47057	Saccharomyces cerevisiae (strain ATCC 204508 / S288c)	GO:0000407,GO:0000422,GO:0005769,GO:0005829,GO:0006623,GO:0019898,GO:0032258,GO:0032266,GO:0032456,GO:0034498,GO:0034727,GO:0036010	Pfam:PF00787,SUPERFAMILY:SSF64268,InterPro:IPR001683,InterPro:IPR036871	3638	3138	2286	2418	3480	4253	5551	1280	4068	1556	1973	2632	2304.2	2345.86	2223.57	3747.11	3344.65	2764.01	2696.18	3313.94	2551.4	2697.93	2550.1	2989.2	2794.01	0.518925	0.172808	3.00289	0.00267426	0.00465909	2794.01	-0.0530287	0.17335	-0.305905	0.759677	0.787782	2794.01	0.314218	0.173024	1.81603	0.0693655	0.132488	2794.01
RTBOTA2_000128	cold-shock DNA-binding domain containing protein		A0A0K3CA77	Rhodosporidium toruloides	GO:0003677,GO:0006355	Pfam:PF00313,SUPERFAMILY:SSF50249,InterPro:IPR002059,InterPro:IPR012340	1173	901	710	202	290	419	1567	239	1336	119	173	227	742.944	673.557	690.611	313.034	278.721	272.307	761.108	618.774	837.924	206.333	223.602	257.807	489.727	-1.29049	0.18877	-6.8363	8.12643e-12	3.68742e-11	489.727	-1.69276	0.193965	-8.72713	2.61224e-18	1.63863e-17	489.727	0.0816262	0.185037	0.441135	0.659115	0.761082	489.727
RTBOTA2_000129	RHO1 GDP-GTP exchange protein 2	rom2	P51862	Saccharomyces cerevisiae (strain ATCC 204508 / S288c)	GO:0000131,GO:0005085,GO:0005546,GO:0005934,GO:0007264,GO:0030010,GO:0043332,GO:0045807,GO:0060237,GO:0090630,GO:1903501	Pfam:PF00621,Pfam:PF15405,Pfam:PF00610,Pfam:PF00780,Pfam:PF00995,SUPERFAMILY:SSF48065,SUPERFAMILY:SSF50729,SUPERFAMILY:SSF56815,SUPERFAMILY:SSF46785,InterPro:IPR000219,InterPro:IPR035899,InterPro:IPR036045,InterPro:IPR036390,InterPro:IPR000591,InterPro:IPR001180,InterPro:IPR001619	5735	5259	3824	3064	2928	4298	6287	1143	4975	1525	1501	1812	3632.38	3931.45	3719.57	4748.2	2814.12	2793.25	3053.66	2959.24	3120.26	2644.18	1940.04	2057.91	3117.86	-0.124917	0.218954	-0.570519	0.568326	0.623825	3117.86	-0.460319	0.219768	-2.09457	0.0362096	0.0478117	3117.86	-0.30476	0.219108	-1.39091	0.164251	0.268877	3117.86
RTBOTA2_000130	Acyl-CoA dehydrogenase		A0A2T0AGM9	Rhodosporidium toruloides	GO:0016627,GO:0055114,GO:0050660	Pfam:PF02770,Pfam:PF00441,Pfam:PF02771,SUPERFAMILY:SSF47203,SUPERFAMILY:SSF56645,InterPro:IPR036250,InterPro:IPR009100,InterPro:IPR006091,InterPro:IPR009075,InterPro:IPR013786	1733	1660	1233	1250	1663	2585	4220	1053	2935	555	709	947	1097.63	1240.96	1199.33	1937.09	1598.32	1679.98	2049.7	2726.23	1840.8	962.307	916.382	1075.52	1527.02	0.559207	0.18575	3.01054	0.0026078	0.00455406	1527.02	-1.15875	0.187034	-6.19541	5.81347e-10	1.80715e-09	1527.02	0.899284	0.185654	4.84386	1.2734e-06	8.11043e-06	1527.02
RTBOTA2_000131	hypothetical protein		A0A0K3C9H0	Rhodosporidium toruloides	GO:0003735,GO:0005622,GO:0005840,GO:0006412	Reactome:R-HSA-5368286,Reactome:R-HSA-5389840,Reactome:R-HSA-5419276,Pfam:PF00471,SUPERFAMILY:SSF57829,InterPro:IPR001705,InterPro:IPR011332	12225	11699	7893	3912	6851	12230	7392	2619	6392	9459	6547	7964	7742.96	8745.78	7677.45	6062.32	6584.55	7948.23	3590.37	6780.63	4008.99	16400.8	8461.99	9044.83	7754.08	-0.230547	0.278559	-0.827641	0.407874	0.467398	7754.08	1.23889	0.27872	4.44494	8.79178e-06	1.79318e-05	7754.08	-0.750452	0.278688	-2.6928	0.00708546	0.0192353	7754.08
RTBOTA2_000132	Transmembrane amino acid transporter protein-domain containing protein		A0A2T0AGL1	Rhodosporidium toruloides	GO:0008152,GO:0016624	Reactome:R-HSA-389661,Pfam:PF01490,Pfam:PF00676,SUPERFAMILY:SSF52518,InterPro:IPR013057,InterPro:IPR029061,InterPro:IPR001017	2550	3173	1931	1271	1934	2326	3820	1015	2883	1189	1413	1998	1615.1	2372.03	1878.27	1969.64	1858.78	1511.66	1855.41	2627.85	1808.18	2061.59	1826.3	2269.16	1971.16	-0.136178	0.214131	-0.635955	0.524806	0.582699	1971.16	-0.0275224	0.214563	-0.128272	0.897934	0.911029	1971.16	0.0977213	0.214119	0.456387	0.648112	0.752036	1971.16
RTBOTA2_000133	Cytochrome P450		A0A0K3CEC1	Rhodosporidium toruloides	GO:0005506,GO:0016705,GO:0020037,GO:0055114	Pfam:PF00067,SUPERFAMILY:SSF48264,InterPro:IPR036396,InterPro:IPR001128	19	12	12	8	10	19	224	19	138	4	14	22	12.0341	8.97079	11.6723	12.3974	9.61107	12.348	108.799	49.1913	86.552	6.93555	18.095	24.9857	30.1327	0.0705134	0.580414	0.121488	0.903304	0.922468	30.1327	-2.27796	0.540109	-4.21759	2.46929e-05	4.80617e-05	30.1327	2.92974	0.534378	5.48251	4.19331e-08	3.36427e-07	30.1327
RTBOTA2_000134	S5A_REDUCTASE domain-containing protein		A0A0K3CAH6	Rhodosporidium toruloides	GO:0005737,GO:0006629,GO:0016021,GO:0016627	Pfam:PF02544,InterPro:IPR001104	482	391	323	801	1471	1924	816	223	645	380	655	931	305.285	292.298	314.179	1241.29	1413.79	1250.4	396.339	577.35	404.537	658.877	846.587	1057.35	729.857	2.09924	0.218509	9.60711	7.46118e-22	7.32121e-21	729.857	0.912241	0.219823	4.1499	3.32627e-05	6.39919e-05	729.857	0.581325	0.221328	2.62654	0.00862588	0.0227298	729.857
RTBOTA2_000135	hypothetical protein		A0A0K3C767	Rhodosporidium toruloides		Pfam:PF11176,InterPro:IPR021346	994	763	499	1722	1536	2413	1927	470	1489	1825	1811	1956	629.571	570.393	485.373	2668.54	1476.26	1568.2	935.963	1216.84	933.884	3164.34	2340.72	2221.46	1517.63	1.75874	0.250566	7.01909	2.2332e-12	1.06728e-11	1517.63	1.32703	0.250254	5.30272	1.1409e-07	2.86323e-07	1517.63	0.868416	0.251437	3.45381	0.000552726	0.00204327	1517.63
RTBOTA2_000136	5-formyltetrahydrofolate cyclo-ligase		A0A2T0AGM5	Rhodosporidium toruloides		Pfam:PF01812,SUPERFAMILY:SSF100950,InterPro:IPR002698,InterPro:IPR037171	0	0	0	0	0	0	0	0	0	0	0	0
RTBOTA2_000137	hypothetical protein		A0A2T0AGL2	Rhodosporidium toruloides			422	232	269	103	265	530	468	39	358	224	228	212	267.283	173.435	261.654	159.616	254.693	344.445	227.312	100.972	224.533	388.391	294.69	240.771	244.816	0.118705	0.347941	0.341164	0.73298	0.774485	244.816	0.71324	0.351255	2.03055	0.0423007	0.0553592	244.816	-0.320226	0.350109	-0.914647	0.360377	0.492995	244.816
RTBOTA2_000138	Prefoldin subunit 5	gim5	Q04493	Saccharomyces cerevisiae (strain ATCC 204508 / S288c)	GO:0005634,GO:0005737,GO:0007021,GO:0015631,GO:0016272,GO:0032968	Pfam:PF02996,SUPERFAMILY:SSF46579,InterPro:IPR004127	6187	8390	4771	3218	4604	6523	3429	1230	2816	4798	5120	4974	3918.67	6272.08	4640.71	4986.85	4424.94	4239.27	1665.5	3184.49	1766.16	8319.19	6617.6	5649.04	4640.37	-0.119792	0.263056	-0.455384	0.648833	0.698283	4640.37	1.64134	0.263543	6.22798	4.72479e-10	1.49532e-09	4640.37	-1.1685	0.263486	-4.43478	9.21676e-06	5.03097e-05	4640.37
RTBOTA2_000139	GAF domain containing protein		M7X399	Rhodosporidium toruloides (strain NP11)	GO:0005515	Pfam:PF01590,SUPERFAMILY:SSF55781,InterPro:IPR003018	190	248	172	12	26	11	996	156	1070	12	21	45	120.341	185.396	167.303	18.5961	24.9888	7.14886	483.767	403.886	671.092	20.8066	27.1425	51.1071	181.798	-3.26948	0.422589	-7.73679	1.01962e-14	5.95717e-14	181.798	-3.95434	0.40316	-9.80837	1.0363e-22	9.11809e-22	181.798	1.72556	0.370984	4.65129	3.29859e-06	1.94605e-05	181.798
RTBOTA2_000140	hypothetical protein		A0A2T0AGN0	Rhodosporidium toruloides			1372	1509	915	1441	1639	2954	1132	310	837	1588	2084	2151	868.985	1128.08	890.012	2233.08	1575.26	1919.79	549.824	802.594	524.957	2753.41	2693.57	2442.92	1531.87	0.987608	0.212175	4.65468	3.24486e-06	8.34196e-06	1531.87	2.08388	0.213938	9.74057	2.02414e-22	1.73055e-21	1531.87	-0.633746	0.214403	-2.95586	0.00311796	0.00948187	1531.87
RTBOTA2_000141	RNA binding protein		A0A2T0AGK1	Rhodosporidium toruloides			621	357	338	93	141	312	1377	90	1312	68	102	110	393.324	266.881	328.77	144.12	135.516	202.768	668.823	233.011	822.871	117.904	131.835	124.929	297.563	-1.03158	0.359536	-2.86919	0.00411523	0.00695786	297.563	-2.21242	0.363669	-6.08361	1.1751e-09	3.56121e-09	297.563	0.81267	0.35529	2.28734	0.0221758	0.0508328	297.563
RTBOTA2_000142	lipid particle protein		A0A0K3C9G2	Rhodosporidium toruloides		Pfam:PF05057,SUPERFAMILY:SSF53474,InterPro:IPR029058,InterPro:IPR007751	98	81	71	49	77	198	807	71	580	65	97	121	62.0704	60.5529	69.0611	75.934	74.0053	128.679	391.968	183.82	363.769	112.703	125.372	137.421	148.78	0.555808	0.337698	1.64587	0.0997897	0.13306	148.78	-1.33711	0.328861	-4.06587	4.78538e-05	9.06194e-05	148.78	2.31185	0.330149	7.00245	2.5152e-12	3.31518e-11	148.78
RTBOTA2_000143	Long-chain-fatty-acid--CoA ligase 2	faa2	P39518	Saccharomyces cerevisiae (strain ATCC 204508 / S288c)	GO:0003824,GO:0008152	Pfam:PF00501,SUPERFAMILY:SSF56801,InterPro:IPR000873	1252	1454	1128	615	895	1342	6046	1355	4908	551	605	649	792.981	1086.96	1097.2	953.049	860.191	872.161	2936.6	3508.11	3078.24	955.372	781.962	737.079	1471.66	-0.148846	0.187169	-0.79525	0.426468	0.485856	1471.66	-1.94494	0.187363	-10.3806	3.03967e-25	3.16002e-24	1471.66	1.67707	0.185707	9.03069	1.70587e-19	4.06168e-18	1471.66
RTBOTA2_000144	Probable amidase (putative)	amd2_5	P22580	Saccharomyces cerevisiae (strain ATCC 204508 / S288c)	GO:0005575,GO:0008150	KEGG:00970+6.3.5.7,MetaCyc:PWY-5921,Pfam:PF00704,Pfam:PF01425,SUPERFAMILY:SSF51445,SUPERFAMILY:SSF75304,InterPro:IPR017853,InterPro:IPR036928,InterPro:IPR001223,InterPro:IPR023631	2948	4223	2613	1286	2236	2960	5210	1527	4140	689	1299	1677	1867.18	3156.97	2541.64	1992.88	2149.04	1923.69	2530.55	3953.42	2596.56	1194.65	1678.96	1904.59	2290.84	-0.318739	0.248634	-1.28196	0.199857	0.248856	2290.84	-0.923148	0.249254	-3.70365	0.000212523	0.000372897	2290.84	0.261203	0.248475	1.05122	0.293156	0.421772	2290.84
RTBOTA2_000145	Urea active transporter (putative)	dur3_2	P33413	Saccharomyces cerevisiae (strain ATCC 204508 / S288c)	GO:0005886,GO:0015204,GO:0015489,GO:0015606,GO:0015840,GO:0015847,GO:0015848	KEGG:00740+3.5.4.25,KEGG:00790+3.5.4.25,MetaCyc:PWY-6168,MetaCyc:PWY-7539,MetaCyc:PWY-7991,Pfam:PF00925,Pfam:PF00474,SUPERFAMILY:SSF142695,InterPro:IPR032677,InterPro:IPR001734,InterPro:IPR036144	1165	917	757	13689	18240	22397	991	150	702	3943	4559	6169	737.878	685.518	736.327	21213.5	17530.6	14555.7	481.339	388.352	440.286	6836.72	5892.5	7006.22	6375.41	4.62507	0.17848	25.9136	4.67695e-148	6.2138e-145	6375.41	3.90365	0.181739	21.4794	2.42611e-102	6.44665e-100	6375.41	-0.711742	0.183406	-3.88068	0.000104163	0.000453742	6375.41
RTBOTA2_000146	Oligoribonuclease, mitochondrial	rex2	P54964	Saccharomyces cerevisiae (strain ATCC 204508 / S288c)	GO:0000002,GO:0000175,GO:0000467,GO:0005739,GO:0008408,GO:0034475,GO:0034476	Pfam:PF00929,SUPERFAMILY:SSF53098,InterPro:IPR013520,InterPro:IPR012337	1233	1489	890	2155	2424	3613	3084	967	2239	2428	2338	2726	780.947	1113.13	865.695	3339.55	2329.72	2348.08	1497.93	2503.58	1404.28	4209.88	3021.86	3095.96	2209.22	1.53793	0.25856	5.94805	2.71349e-09	9.69123e-09	2209.22	0.937955	0.258342	3.63067	0.000282689	0.000488783	2209.22	0.965657	0.258945	3.7292	0.000192089	0.000794054	2209.22
RTBOTA2_000147	Eukaryotic initiation factor 4F subunit p150	tif4631	P39935	Saccharomyces cerevisiae (strain ATCC 204508 / S288c)	GO:0000932,GO:0001671,GO:0003723,GO:0003743,GO:0005515,GO:0005737,GO:0006413,GO:0010494,GO:0016281,GO:0034063,GO:0042273,GO:1901195,GO:1902280	Pfam:PF02854,Pfam:PF12152,SUPERFAMILY:SSF48371,SUPERFAMILY:SSF101489,InterPro:IPR016024,InterPro:IPR003890,InterPro:IPR036211,InterPro:IPR022745	1465	688	1124	121	285	478	1080	200	1195	219	237	278	927.889	514.325	1093.3	187.511	273.916	310.65	524.567	517.803	749.49	379.721	306.322	315.729	508.436	-1.70838	0.29164	-5.85785	4.68892e-09	1.63081e-08	508.436	-0.843609	0.293064	-2.87859	0.00399462	0.00602823	508.436	-0.497165	0.289225	-1.71896	0.0856222	0.156907	508.436
RTBOTA2_000148	ubiquitin-conjugating enzyme		A0A0K3CAG3	Rhodosporidium toruloides		Reactome:R-HSA-983168,Pfam:PF00179,SUPERFAMILY:SSF54495,InterPro:IPR000608,InterPro:IPR016135	1012	1197	814	1082	1451	2195	1464	396	1087	1528	1511	1951	640.972	894.837	791.77	1676.75	1394.57	1426.52	711.08	1025.25	681.754	2649.38	1952.97	2215.78	1338.47	0.950042	0.215494	4.40867	1.0401e-05	2.50702e-05	1338.47	1.50449	0.216135	6.9609	3.38102e-12	1.28859e-11	1338.47	0.0460168	0.216776	0.212278	0.83189	0.888036	1338.47
RTBOTA2_000149	SET domain containing protein		A0A0K3C753	Rhodosporidium toruloides	GO:0005515	Pfam:PF00856,SUPERFAMILY:SSF82199,InterPro:IPR001214	2253	1068	1089	426	726	1169	3759	443	2184	444	760	743	1426.99	798.401	1059.26	660.161	697.764	759.729	1825.78	1146.93	1369.78	769.846	982.299	843.836	1028.4	-0.632724	0.241482	-2.62017	0.00878872	0.0141296	1028.4	-0.745153	0.241827	-3.08135	0.00206065	0.00322775	1028.4	0.405832	0.240554	1.68707	0.0915902	0.166239	1028.4
RTBOTA2_000150	GDP-mannose transporter 1	vrg4	P40107	Saccharomyces cerevisiae (strain ATCC 204508 / S288c)	GO:0005458,GO:0005794,GO:1990570	Pfam:PF08449,SUPERFAMILY:SSF103481,InterPro:IPR013657	10575	7554	6450	7450	10596	12537	19282	4879	14169	4217	4648	7610	6697.9	5647.11	6273.86	11545.1	10183.9	8147.75	9365.46	12631.8	8886.63	7311.8	6007.54	8642.79	8445.13	0.682005	0.20746	3.28741	0.00101114	0.00187679	8445.13	-0.491087	0.207589	-2.36567	0.0179973	0.0249023	8445.13	0.729384	0.207483	3.51539	0.000439111	0.00166782	8445.13
RTBOTA2_000151	Protein PBDC1 homolog	ypl225w	Q08971	Saccharomyces cerevisiae (strain ATCC 204508 / S288c)		Pfam:PF04669,InterPro:IPR021148	13647	15570	9382	8808	10621	15871	10325	3142	7880	11916	10407	10948	8643.62	11639.6	9125.79	13649.5	10207.9	10314.5	5014.96	8134.68	4942.25	20661	13451	12433.8	10684.9	0.216421	0.254335	0.850927	0.39481	0.454623	10684.9	1.3644	0.2545	5.36109	8.27218e-08	2.11081e-07	10684.9	-0.702124	0.254487	-2.75897	0.00579832	0.0161977	10684.9
RTBOTA2_000152	NADH-ubiquinone oxidoreductase		A0A0K3CEA6	Rhodosporidium toruloides		Reactome:R-HSA-611105,Reactome:R-HSA-6799198,Pfam:PF10276,InterPro:IPR019401	14740	15581	12020	3067	5838	13522	13998	3245	8259	8164	16507	12589	9335.89	11647.8	11691.7	4752.85	5610.94	8787.9	6798.97	8401.35	5179.95	14155.5	21335.3	14297.5	10166.3	-0.770298	0.261714	-2.94328	0.00324754	0.00557903	10166.3	1.28932	0.261751	4.92575	8.40374e-07	1.93303e-06	10166.3	-0.681668	0.261736	-2.60441	0.00920317	0.0240034	10166.3
RTBOTA2_000153	Rho guanyl-nucleotide exchange factor		A0A0K3CAF9	Rhodosporidium toruloides	GO:0005089,GO:0035023	Pfam:PF00780,Pfam:PF00621,SUPERFAMILY:SSF48065,SUPERFAMILY:SSF50729,InterPro:IPR001180,InterPro:IPR035899,InterPro:IPR000219	1042	1188	731	1056	1302	1779	2132	330	1797	918	924	1264	659.973	888.109	711.037	1636.46	1251.36	1156.17	1035.53	854.375	1127.06	1591.71	1194.27	1435.54	1128.47	0.838134	0.209804	3.99485	6.47349e-05	0.000140672	1128.47	0.479729	0.210398	2.2801	0.0226015	0.030811	1128.47	0.421724	0.210489	2.00354	0.045119	0.0922517	1128.47
RTBOTA2_000154	Urea active transporter (putative)	dur3_3	P33413	Saccharomyces cerevisiae (strain ATCC 204508 / S288c)	GO:0016020,GO:0022857,GO:0055085	Pfam:PF00474,InterPro:IPR001734	0	0	0	0	0	0	0	0	0	0	0	0
RTBOTA2_000155	Chitinase		A0A0K3C9F1	Rhodosporidium toruloides	GO:0005975	KEGG:00970+6.3.5.7,MetaCyc:PWY-5921,Pfam:PF00704,Pfam:PF01425,SUPERFAMILY:SSF75304,SUPERFAMILY:SSF51445,InterPro:IPR001223,InterPro:IPR036928,InterPro:IPR023631,InterPro:IPR017853	2	8	6	1	19	27	13	2	17	13	8	19	1.26674	5.98053	5.83615	1.54967	18.261	17.5472	6.31423	5.17803	10.6622	22.5405	10.34	21.5786	10.5879	1.58215	0.918825	1.72193	0.0850829	0.114879	10.5879	1.24751	0.901214	1.38426	0.16628	0.198098	10.5879	0.833647	0.940926	0.885985	0.375625	0.50832	10.5879
RTBOTA2_000156	Long-chain-fatty-acid--CoA ligase 2 (putative)	faa2_2	P39518	Saccharomyces cerevisiae (strain ATCC 204508 / S288c)	GO:0001676,GO:0004467,GO:0005777,GO:0031956,GO:0031957	Pfam:PF00501,SUPERFAMILY:SSF56801,InterPro:IPR000873	0	0	1	0	0	0	0	0	0	0	0	0
RTBOTA2_000157	tRNA-Ile, anti codon: TAT (predicted by tRNAscan-SE analysis)						101	69	78	32	50	154	51	16	67	112	77	87	63.9705	51.5821	75.8699	49.5896	48.0554	100.084	24.7712	41.4242	42.0216	194.195	99.5224	98.8072	74.1578	0.0663083	0.421825	0.157194	0.875092	0.90062	74.1578	1.88005	0.432622	4.34571	1.38828e-05	2.78033e-05	74.1578	-0.848949	0.433943	-1.95636	0.050423	0.101227	74.1578
RTBOTA2_000158	Glutathione S-transferase kappa		A0A0K3CEA2	Rhodosporidium toruloides	GO:0015035	Reactome:R-HSA-156590,Reactome:R-HSA-9033241,Pfam:PF01323,SUPERFAMILY:SSF52833,InterPro:IPR036249,InterPro:IPR001853	2433	2076	1485	3745	5248	8572	11827	3150	8145	6969	7818	8858	1540.99	1551.95	1444.45	5803.53	5043.89	5570.91	5744.49	8155.39	5108.45	12083.5	10104.8	10060.2	6017.7	1.85513	0.191762	9.67414	3.88332e-22	3.9027e-21	6017.7	0.764141	0.191059	3.9995	6.34772e-05	0.000118516	6017.7	2.0649	0.191765	10.7679	4.88208e-27	1.88556e-25	6017.7
RTBOTA2_000159	ATP-dependent molecular chaperone HSC82	hsc82	P15108	Saccharomyces cerevisiae (strain ATCC 204508 / S288c)	GO:0000492,GO:0000723,GO:0006457,GO:0006458,GO:0016887,GO:0034605,GO:0042026,GO:0043248,GO:0051082	Pfam:PF13589,Pfam:PF00183,SUPERFAMILY:SSF110942,SUPERFAMILY:SSF55874,SUPERFAMILY:SSF54211,InterPro:IPR037196,InterPro:IPR036890,InterPro:IPR020568,InterPro:IPR001404	9110	7290	5408	671	1065	1313	4325	503	3371	490	506	605	5770.01	5449.76	5260.31	1039.83	1023.58	853.314	2100.7	1302.27	2114.25	849.605	654.005	687.107	2258.73	-2.49958	0.208553	-11.9853	4.24198e-33	8.31252e-32	2258.73	-1.33903	0.210763	-6.35322	2.10849e-10	6.9169e-10	2258.73	-1.5739	0.207854	-7.57214	3.67124e-14	5.67164e-13	2258.73
RTBOTA2_000160	hypothetical protein		A0A2T0AGI5	Rhodosporidium toruloides			1699	1119	1182	124	385	593	2000	406	1252	184	366	317	1076.1	836.526	1149.72	192.16	370.026	385.388	971.42	1051.14	785.24	319.035	473.055	360.021	664.153	-1.68373	0.268307	-6.27538	3.48775e-10	1.36289e-09	664.153	-1.28133	0.269394	-4.75635	1.97128e-06	4.32614e-06	664.153	-0.127328	0.265721	-0.479177	0.631812	0.738112	664.153
RTBOTA2_000161	protein AIR1/2		A0A0K3C9E8	Rhodosporidium toruloides	GO:0003676,GO:0008270	Pfam:PF00098,SUPERFAMILY:SSF57756,InterPro:IPR036875,InterPro:IPR001878	392	197	179	27	88	261	600	33	500	61	106	71	248.282	147.271	174.112	41.8412	84.5775	169.623	291.426	85.4375	313.594	105.767	137.005	80.6357	156.631	-0.929226	0.479541	-1.93774	0.0526547	0.0740443	156.631	-1.11071	0.482025	-2.30426	0.021208	0.0289767	156.631	0.292283	0.475709	0.614415	0.538941	0.662997	156.631
RTBOTA2_000162	hypothetical protein		A0A2T0AGJ7	Rhodosporidium toruloides			4013	2729	2297	695	1150	1519	3534	721	2920	461	650	860	2541.72	2040.11	2234.27	1077.02	1105.27	987.192	1716.5	1866.68	1831.39	799.322	840.125	976.714	1501.36	-1.10569	0.159051	-6.95178	3.60718e-12	1.69947e-11	1501.36	-1.04673	0.16104	-6.49983	8.04111e-11	2.71843e-10	1501.36	-0.33337	0.158347	-2.10531	0.0352643	0.0751559	1501.36
RTBOTA2_000163	ATP-dependent permease MDL1, mitochondrial	mdl1	P33310	Saccharomyces cerevisiae (strain ATCC 204508 / S288c)	GO:0005743,GO:0015421,GO:0016887,GO:0090374	Pfam:PF00664,Pfam:PF00005,SUPERFAMILY:SSF90123,SUPERFAMILY:SSF52540,InterPro:IPR036640,InterPro:IPR011527,InterPro:IPR003439,InterPro:IPR027417	3746	2469	2156	503	766	1147	2378	292	1711	714	656	769	2372.61	1845.74	2097.12	779.486	736.208	745.431	1155.02	755.992	1073.12	1238	847.88	873.364	1210	-1.4824	0.214668	-6.90552	5.00188e-12	2.32198e-11	1210	-0.0208896	0.216038	-0.0966938	0.92297	0.931665	1210	-1.07476	0.214372	-5.01354	5.34374e-07	3.61491e-06	1210
RTBOTA2_000164	hypothetical protein						12	3	9	15	28	38	3	2	0	72	34	32	7.60046	2.2427	8.75422	23.2451	26.911	24.6961	1.45713	5.17803	0	124.84	43.945	36.3429	25.4344	2.02173	0.735596	2.74843	0.0059881	0.00989772	25.4344	5.60614	0.924411	6.06455	1.32322e-09	3.97923e-09	25.4344	-2.1414	0.963347	-2.22288	0.0262242	0.0587744	25.4344
RTBOTA2_000165	hypothetical protein		A0A0K3CE98	Rhodosporidium toruloides			4	2	5	3	8	32	23	1	3	0	8	2	2.53349	1.49513	4.86345	4.64902	7.68886	20.7967	11.1713	2.58901	1.88157	0	10.34	2.27143	5.85666	1.94684	1.21444	1.60308	0.108917	0.143816	5.85666	-0.36157	1.25921	-0.287141	0.774005	0.800267	5.85666	0.919639	1.24445	0.738992	0.459912	0.589327	5.85666
RTBOTA2_000166	hypothetical protein		A0A0K3CAF0	Rhodosporidium toruloides			222	192	141	38	70	117	376	29	313	66	59	70	140.608	143.533	137.149	58.8876	67.2775	76.0379	182.627	75.0814	196.31	114.437	76.2575	79.5	112.309	-1.05053	0.346414	-3.03259	0.00242464	0.00425433	112.309	-0.791929	0.34855	-2.27207	0.0230824	0.0314085	112.309	0.142949	0.338626	0.422146	0.672919	0.772163	112.309
RTBOTA2_000167	hypothetical protein		A0A0K3C742	Rhodosporidium toruloides		SUPERFAMILY:SSF52833,InterPro:IPR036249	8447	6588	4728	6875	10248	16531	14996	4398	10921	13595	13358	15206	5350.09	4924.97	4598.88	10654	9849.43	10743.4	7283.71	11386.5	6849.53	23572.2	17265.2	17269.7	10812.3	1.07085	0.214328	4.99629	5.84434e-07	1.63469e-06	10812.3	1.18818	0.214259	5.54555	2.93026e-08	7.8134e-08	10812.3	0.777585	0.214399	3.62681	0.00028694	0.0011414	10812.3
RTBOTA2_000168	hypothetical protein		A0A2T0AGJ6	Rhodosporidium toruloides			734	466	397	141	220	303	1099	192	872	194	173	225	464.895	348.366	386.158	218.504	211.444	196.919	533.795	497.091	546.908	336.374	223.602	255.536	351.633	-0.94009	0.21404	-4.39213	1.12247e-05	2.69386e-05	351.633	-0.960874	0.214723	-4.47496	7.64274e-06	1.57039e-05	351.633	0.397573	0.209585	1.89695	0.0578339	0.113599	351.633
RTBOTA2_000169	DNA-directed RNA polymerase I subunit RPA135	rpa135	P22138	Saccharomyces cerevisiae (strain ATCC 204508 / S288c)	GO:0001054,GO:0005736,GO:0006360,GO:0042790	Reactome:R-HSA-427413,Reactome:R-HSA-5250924,Reactome:R-HSA-73762,Reactome:R-HSA-73772,Reactome:R-HSA-73777,Reactome:R-HSA-73863,KEGG:00230+2.7.7.6,KEGG:00240+2.7.7.6,Pfam:PF00562,Pfam:PF04560,Pfam:PF06883,Pfam:PF04561,Pfam:PF04565,Pfam:PF04563,SUPERFAMILY:SSF64484,InterPro:IPR007120,InterPro:IPR007641,InterPro:IPR009674,InterPro:IPR007642,InterPro:IPR007645,InterPro:IPR007644	1145	1077	832	95	211	293	2376	185	2252	72	146	151	725.21	805.129	809.279	147.219	202.794	190.42	1154.05	478.968	1412.43	124.84	188.705	171.493	534.211	-2.10964	0.319191	-6.60933	3.86056e-11	1.63766e-10	534.211	-2.6533	0.322373	-8.23053	1.86392e-16	1.00016e-15	534.211	0.387425	0.314176	1.23314	0.217522	0.334336	534.211
RTBOTA2_000170	Chromatin modification-related protein		A0A0K3CE92	Rhodosporidium toruloides		Pfam:PF12998,SUPERFAMILY:SSF57903,InterPro:IPR011011,InterPro:IPR024610	1161	715	651	240	425	614	1901	234	1410	210	271	320	735.344	534.51	633.222	371.922	408.471	399.036	923.335	605.829	884.336	364.116	350.267	363.429	547.818	-0.689356	0.209063	-3.29736	0.000975969	0.00181607	547.818	-1.17256	0.211443	-5.54551	2.93105e-08	7.8134e-08	547.818	0.351712	0.207113	1.69817	0.089476	0.163025	547.818
RTBOTA2_000171	Ribosome biogenesis protein NOP53		M7XLJ9	Rhodosporidium toruloides (strain NP11)		Pfam:PF07767,InterPro:IPR011687	386	140	159	26	39	71	1241	86	1032	12	24	26	244.481	104.659	154.658	40.2915	37.4832	46.1426	602.766	222.655	647.259	20.8066	31.02	29.5286	181.813	-2.02059	0.40939	-4.9356	7.99039e-07	2.20067e-06	181.813	-4.17531	0.428573	-9.74234	1.98922e-22	1.70508e-21	181.813	1.55545	0.389985	3.9885	6.64937e-05	0.000303169	181.813
RTBOTA2_000172	eIF-2-alpha kinase activator GCN1	gcn1	P33892	Saccharomyces cerevisiae (strain ATCC 204508 / S288c)	GO:0005829,GO:0006448,GO:0016239,GO:0019887,GO:0022626,GO:1904262	Pfam:PF12074,SUPERFAMILY:SSF48371,InterPro:IPR022716,InterPro:IPR016024	1254	753	1024	129	268	379	906	92	919	94	160	203	794.248	562.917	996.035	199.908	257.577	246.311	440.053	238.189	576.386	162.985	206.8	230.55	409.33	-1.73787	0.306103	-5.6774	1.36761e-08	4.53797e-08	409.33	-1.07382	0.310934	-3.45353	0.000553303	0.00092796	409.33	-0.892911	0.304287	-2.93444	0.0033415	0.0100624	409.33
RTBOTA2_000173	ADP-ribosylation factor GTPase-activating protein GCS1	gcs1	P35197	Saccharomyces cerevisiae (strain ATCC 204508 / S288c)	GO:0003779,GO:0005096,GO:0005768,GO:0005802,GO:0005856,GO:0006888,GO:0006890,GO:0030037,GO:0043001	Pfam:PF01412,SUPERFAMILY:SSF57863,InterPro:IPR001164,InterPro:IPR037278	2704	1784	1346	109	278	308	2052	240	1441	16	55	124	1712.64	1333.66	1309.24	168.914	267.188	200.168	996.677	621.363	903.779	27.7422	71.0875	140.829	646.107	-2.77296	0.36226	-7.65462	1.93878e-14	1.11125e-13	646.107	-3.37683	0.374502	-9.01686	1.93551e-19	1.32727e-18	646.107	-0.785277	0.358915	-2.18792	0.0286755	0.0634126	646.107
RTBOTA2_000174	37S ribosomal protein S25, mitochondrial		A0A0K3CA25	Rhodosporidium toruloides	GO:0003735,GO:0005763	Pfam:PF13741,InterPro:IPR016939	6150	2926	3044	248	523	548	5399	623	4131	89	149	200	3895.23	2187.38	2960.87	384.319	502.659	356.143	2622.35	1612.96	2590.92	154.316	192.582	227.143	1473.91	-2.8631	0.264402	-10.8286	2.52108e-27	3.54071e-26	1473.91	-3.56931	0.270813	-13.18	1.14409e-39	2.83588e-38	1473.91	-0.403404	0.26178	-1.54101	0.123315	0.212826	1473.91
RTBOTA2_000175	Endosomal protein P24B	emp24	P32803	Saccharomyces cerevisiae (strain ATCC 204508 / S288c)	GO:0003674,GO:0005783,GO:0006621,GO:0006888,GO:0016050,GO:0030134	Pfam:PF01105,SUPERFAMILY:SSF101576,InterPro:IPR036598,InterPro:IPR009038	2859	3989	2158	2002	2833	4927	5352	1691	3676	4691	4988	5755	1810.81	2982.04	2099.07	3102.45	2722.82	3202.04	2599.52	4378.02	2305.55	8133.67	6446.99	6536.04	3859.92	0.389418	0.255108	1.52648	0.12689	0.165086	3859.92	1.18835	0.254977	4.66063	3.15237e-06	6.74869e-06	3859.92	0.426958	0.255173	1.67321	0.094286	0.170526	3859.92
RTBOTA2_000176	tRNA-Gly, anti codon: TCC (predicted by tRNAscan-SE analysis)						4	1	2	0	0	0	4	0	0	0	0	0
RTBOTA2_000177	Eukaryotic translation initiation factor 2A	ygr054w	P53235	Saccharomyces cerevisiae (strain ATCC 204508 / S288c)		Pfam:PF08662,SUPERFAMILY:SSF82171,InterPro:IPR013979	5585	4272	3557	135	251	436	5621	601	4429	159	158	209	3537.38	3193.6	3459.86	209.206	241.238	283.355	2730.18	1556	2777.82	275.688	204.215	237.364	1558.83	-3.78956	0.236032	-16.0553	5.24764e-58	3.70852e-56	1558.83	-3.30661	0.238724	-13.8512	1.25135e-43	3.86639e-42	1558.83	-0.525105	0.230505	-2.27806	0.0227229	0.0518901	1558.83
RTBOTA2_000178	Zn(2)-C6 fungal-type domain-containing protein		A0A2T0AGG1	Rhodosporidium toruloides	GO:0000981,GO:0005634,GO:0006355,GO:0008270	SUPERFAMILY:SSF57701,InterPro:IPR036864	74	64	34	53	102	67	82	39	83	90	130	135	46.8695	47.8442	33.0715	82.1327	98.033	43.543	39.8282	100.972	52.0566	156.05	168.025	153.321	85.1455	0.791437	0.405967	1.94951	0.0512345	0.0722419	85.1455	1.37858	0.401446	3.43402	0.000594691	0.000994094	85.1455	0.517324	0.409626	1.26292	0.206618	0.321443	85.1455
RTBOTA2_000179	Carrier protein YMC2, mitochondrial	ymc2	P38087	Saccharomyces cerevisiae (strain ATCC 204508 / S288c)		Pfam:PF00153,SUPERFAMILY:SSF103506,InterPro:IPR018108,InterPro:IPR023395	4167	4114	3057	687	1282	2168	4615	936	3134	403	776	993	2639.26	3075.49	2973.52	1064.63	1232.14	1408.98	2241.55	2423.32	1965.61	698.757	1002.98	1127.76	1821.17	-1.22761	0.203524	-6.03174	1.62206e-09	5.92053e-09	1821.17	-1.22483	0.205051	-5.97328	2.32531e-09	6.84709e-09	1821.17	-0.391214	0.203019	-1.92699	0.0539813	0.1073	1821.17
RTBOTA2_000180	tRNA-Gly, anti codon: TCC (predicted by tRNAscan-SE analysis)						1	2	3	0	0	0	1	1	0	0	3	1
RTBOTA2_000181	hypothetical protein		A0A0K3CA20	Rhodosporidium toruloides			134	70	63	18	45	34	129	12	152	138	56	76	84.8717	52.3296	61.2795	27.8941	43.2498	22.0965	62.6566	31.0682	95.3327	239.276	72.38	86.3143	73.2291	-1.09506	0.515178	-2.1256	0.0335366	0.0489097	73.2291	1.02896	0.503868	2.04211	0.0411403	0.053915	73.2291	-0.0355626	0.504775	-0.0704524	0.943834	0.962717	73.2291
RTBOTA2_000182	Arginyl-tRNA--protein transferase 1	ate1	P16639	Saccharomyces cerevisiae (strain ATCC 204508 / S288c)	GO:0004057,GO:0016598	MetaCyc:PWY-7802,Pfam:PF04377,Pfam:PF04376,SUPERFAMILY:SSF55729,InterPro:IPR007472,InterPro:IPR007471,InterPro:IPR016181	2802	2598	2064	615	1010	1441	2134	472	1850	301	517	617	1774.71	1942.18	2007.63	953.049	970.718	936.501	1036.51	1222.01	1160.3	521.9	668.222	700.736	1157.87	-1.00088	0.164921	-6.06888	1.28807e-09	4.77175e-09	1157.87	-0.847911	0.168521	-5.03148	4.86713e-07	1.14128e-06	1157.87	-0.746603	0.164822	-4.52976	5.90502e-06	3.34131e-05	1157.87
RTBOTA2_000183	hypothetical protein		A0A2T0AGG5	Rhodosporidium toruloides		Pfam:PF13450,SUPERFAMILY:SSF51905,InterPro:IPR036188	335	497	222	481	616	665	68	23	89	752	718	1028	212.179	371.54	215.937	745.393	592.042	432.181	33.0283	59.5473	55.8198	1303.88	928.014	1167.51	509.757	1.14236	0.296652	3.85084	0.000117713	0.000248101	509.757	4.56449	0.317314	14.3848	6.44989e-47	2.43447e-45	509.757	-2.4776	0.319182	-7.76235	8.33701e-15	1.38457e-13	509.757
RTBOTA2_000184	Homoserine O-acetyltransferase	met2	P08465	Saccharomyces cerevisiae (strain ATCC 204508 / S288c)	GO:0000096,GO:0004414,GO:0009086,GO:0009092	Pfam:PF00561,SUPERFAMILY:SSF53474,InterPro:IPR029058,InterPro:IPR000073	3032	2284	1581	162	326	641	1725	239	1267	364	360	372	1920.38	1707.44	1537.82	251.047	313.321	416.584	837.85	618.774	794.648	631.135	465.3	422.486	826.399	-2.38916	0.235413	-10.1488	3.3547e-24	3.86227e-23	826.399	-0.576471	0.236455	-2.43797	0.0147699	0.0207128	826.399	-1.19282	0.233079	-5.11766	3.09346e-07	2.18383e-06	826.399
RTBOTA2_000185	Cryptochrome DASH		A0A2T0AGH6	Rhodosporidium toruloides		Reactome:R-HSA-400253,Pfam:PF03441,Pfam:PF00875,SUPERFAMILY:SSF48173,SUPERFAMILY:SSF52425,InterPro:IPR036134,InterPro:IPR036155,InterPro:IPR005101,InterPro:IPR006050	539	454	314	59	99	129	895	119	754	18	41	61	341.387	339.395	305.425	91.4308	95.1496	83.8366	434.711	308.093	472.9	31.21	52.9925	69.2786	218.817	-1.8703	0.26919	-6.9479	3.70775e-12	1.74561e-11	218.817	-2.96877	0.288339	-10.2961	7.33676e-25	7.48665e-24	218.817	0.312466	0.257994	1.21113	0.225844	0.344575	218.817
RTBOTA2_000186	Glucosamine 6-phosphate N-acetyltransferase		A0A0K3CE79	Rhodosporidium toruloides		Pfam:PF13673,SUPERFAMILY:SSF55729,InterPro:IPR000182,InterPro:IPR016181	949	916	709	171	304	287	1344	272	1047	158	210	187	601.069	684.771	689.638	264.994	292.177	186.52	652.794	704.212	656.666	273.954	271.425	212.379	457.55	-1.4158	0.213068	-6.64484	3.03547e-11	1.29593e-10	457.55	-1.41118	0.216077	-6.5309	6.53741e-11	2.22822e-10	457.55	0.0259183	0.209081	0.123963	0.901344	0.934837	457.55
RTBOTA2_000187	Glucosamine 6-phosphate N-acetyltransferase		A0A0K3CE79	Rhodosporidium toruloides		SUPERFAMILY:SSF55729,InterPro:IPR016181	122	114	124	10	14	63	168	24	85	8	4	11	77.2713	85.2225	120.614	15.4967	13.4555	40.9435	81.5993	62.1363	53.311	13.8711	5.17	12.4929	48.4653	-1.97027	0.49238	-4.00154	6.29328e-05	0.00013689	48.4653	-2.66537	0.557177	-4.78371	1.72088e-06	3.80299e-06	48.4653	-0.514155	0.474372	-1.08386	0.278425	0.404456	48.4653
RTBOTA2_000188	hypothetical protein		A0A0K3CAD1	Rhodosporidium toruloides			542	461	292	281	378	587	1275	105	884	486	536	551	343.287	344.628	284.026	435.458	363.299	381.489	619.28	271.846	554.435	842.669	692.78	625.779	479.915	0.277523	0.270354	1.02651	0.304649	0.362101	479.915	0.56273	0.269461	2.08835	0.0367661	0.0484983	479.915	0.587988	0.270093	2.17699	0.0294816	0.0647854	479.915
RTBOTA2_000189	Cation/H+ exchanger		A0A0K3C725	Rhodosporidium toruloides			1328	1668	1186	315	588	656	960	196	847	177	416	409	841.117	1246.94	1153.61	488.147	565.131	426.332	466.282	507.447	531.229	306.898	537.68	464.507	627.943	-1.13195	0.237857	-4.75894	1.9461e-06	5.11796e-06	627.943	-0.196816	0.241748	-0.814135	0.415568	0.457207	627.943	-1.10731	0.238224	-4.64818	3.34884e-06	1.97044e-05	627.943
RTBOTA2_000190	Mitochondrial genome maintenance protein MGM101	mgm101	P32787	Saccharomyces cerevisiae (strain ATCC 204508 / S288c)	GO:0000002,GO:0000725,GO:0003697,GO:0006281,GO:0036297,GO:0042645	Pfam:PF06420,InterPro:IPR009446	2531	2968	2187	444	1032	1927	2328	611	1944	448	666	742	1603.06	2218.78	2127.27	688.055	991.863	1252.35	1130.73	1581.89	1219.25	776.782	860.805	842.7	1274.46	-1.01723	0.235006	-4.32854	1.50104e-05	3.53846e-05	1274.46	-0.66042	0.236681	-2.79034	0.00526524	0.00782133	1274.46	-0.601091	0.234798	-2.56004	0.0104661	0.0267511	1274.46
RTBOTA2_000191	Ribosome production factor 1	rpf1	P38805	Saccharomyces cerevisiae (strain ATCC 204508 / S288c)	GO:0000055,GO:0000463,GO:0000466,GO:0005730,GO:0030687,GO:0042134	Pfam:PF04427,SUPERFAMILY:SSF52954,InterPro:IPR007109	460	289	231	133	223	276	1693	132	1513	74	152	194	291.351	216.047	224.692	206.107	214.327	179.371	822.307	341.75	948.936	128.308	196.46	220.329	332.499	-0.290063	0.331046	-0.876204	0.380919	0.440614	332.499	-1.95856	0.331948	-5.90021	3.63037e-09	1.05037e-08	332.499	1.53721	0.327342	4.69603	2.65265e-06	1.5976e-05	332.499
RTBOTA2_000192	hypothetical protein		A0A2T0AGF3	Rhodosporidium toruloides		Pfam:PF02238,InterPro:IPR039297	79311	46382	33462	31090	37300	62357	45839	14317	35981	43278	33020	41811	50233.3	34673.6	32548.2	48179.4	35849.3	40525.6	22264.5	37066.9	22566.9	75039.2	42678.3	47485.4	40759.2	0.0846265	0.269833	0.313625	0.753806	0.79321	40759.2	1.01255	0.269865	3.75205	0.000175396	0.000311456	40759.2	-0.520465	0.269859	-1.92866	0.0537735	0.106983	40759.2
RTBOTA2_000193	Proteophosphoglycan ppg4		A0A2T0AGF6	Rhodosporidium toruloides	GO:0035556	Pfam:PF00615,Pfam:PF00610,SUPERFAMILY:SSF46785,SUPERFAMILY:SSF48097,InterPro:IPR036390,InterPro:IPR016137,InterPro:IPR036305,InterPro:IPR000591	741	641	597	176	285	295	1233	113	1162	110	233	247	469.328	479.19	580.696	272.743	273.916	191.719	598.881	292.559	728.793	190.728	301.152	280.521	388.352	-1.05355	0.306952	-3.4323	0.000598477	0.00114441	388.352	-1.07715	0.308964	-3.48632	0.000489722	0.000826951	388.352	0.095712	0.30464	0.31418	0.753384	0.832126	388.352
RTBOTA2_000194	hypothetical protein		A0A0K3C9C5	Rhodosporidium toruloides		Reactome:R-HSA-5649702,Pfam:PF13966,Pfam:PF08645,InterPro:IPR026960,InterPro:IPR013954	2011	1854	1344	2622	3590	5376	2283	441	1522	5523	6177	6051	1273.71	1385.99	1307.3	4063.25	3450.38	3493.84	1108.88	1141.76	954.581	9576.26	7983.77	6872.21	3550.99	1.47191	0.171036	8.6058	7.5787e-18	5.64409e-17	3550.99	2.93259	0.171869	17.0629	2.80389e-65	2.24413e-63	3550.99	-0.310181	0.17272	-1.79586	0.0725169	0.13705	3550.99
RTBOTA2_000195	hypothetical protein		A0A0K3CE73	Rhodosporidium toruloides	GO:0005515	Pfam:PF03372,Pfam:PF10300,SUPERFAMILY:SSF48452,SUPERFAMILY:SSF56219,InterPro:IPR011990,InterPro:IPR005135,InterPro:IPR019412,InterPro:IPR036691	3878	2855	1990	1680	2913	3984	6399	992	4428	3585	5628	5456	2456.21	2134.3	1935.65	2603.45	2799.71	2589.19	3108.06	2568.3	2777.19	6215.99	7274.19	6196.46	3554.89	0.291948	0.159245	1.83333	0.0667536	0.0921347	3554.89	1.21792	0.159	7.65984	1.86167e-14	8.54082e-14	3554.89	0.374573	0.159325	2.351	0.0187229	0.0441364	3554.89
RTBOTA2_000196	ETC complex I subunit conserved region-domain containing protein		A0A0K3C719	Rhodosporidium toruloides	GO:0005743,GO:0016651,GO:0022904	Reactome:R-HSA-611105,Reactome:R-HSA-6799198,Pfam:PF04716,InterPro:IPR006806	6655	6381	4661	1748	4689	8825	5097	1754	4452	4320	7935	6575	4215.09	4770.22	4533.71	2708.83	4506.63	5735.33	2475.66	4541.13	2792.24	7490.39	10256	7467.32	5124.38	-0.0612931	0.278612	-0.219995	0.825875	0.856883	5124.38	1.36414	0.278766	4.89351	9.90534e-07	2.25578e-06	5124.38	-0.464876	0.278777	-1.66756	0.0954036	0.172166	5124.38
RTBOTA2_000197	large subunit ribosomal protein L4		A0A0K3C9C1	Rhodosporidium toruloides	GO:0003735,GO:0005840,GO:0006412	Pfam:PF00573,SUPERFAMILY:SSF52166,InterPro:IPR002136,InterPro:IPR023574	6947	8569	6179	1120	2418	3437	5649	1537	4473	826	1584	2024	4400.03	6405.89	6010.26	1735.63	2323.96	2233.69	2743.78	3979.31	2805.41	1432.19	2047.32	2298.69	3201.35	-1.41719	0.23658	-5.99032	2.09435e-09	7.58602e-09	3201.35	-0.718828	0.237261	-3.02969	0.00244803	0.00379428	3201.35	-0.821366	0.236412	-3.47429	0.000512206	0.00191371	3201.35
RTBOTA2_000198	Riboflavin synthase	rib5	P38145	Saccharomyces cerevisiae (strain ATCC 204508 / S288c)	GO:0004746,GO:0005575,GO:0009231	KEGG:00740+2.5.1.9,MetaCyc:PWY-6167,MetaCyc:PWY-6168,Pfam:PF00677,SUPERFAMILY:SSF63380,InterPro:IPR017938,InterPro:IPR026017	12718	8394	7394	1861	3469	4883	10364	2345	7403	1716	2488	3224	8055.22	6275.07	7192.08	2883.94	3334.08	3173.44	5033.9	6071.24	4643.08	2975.35	3215.74	3661.54	4709.56	-1.1961	0.172409	-6.93756	3.98942e-12	1.86369e-11	4709.56	-0.674874	0.172832	-3.90479	9.43072e-05	0.000172918	4709.56	-0.452021	0.172203	-2.62493	0.00866678	0.0228104	4709.56
RTBOTA2_000199	hypothetical protein		A0A0K3CE69	Rhodosporidium toruloides	GO:0005515	Pfam:PF00400,SUPERFAMILY:SSF50978,InterPro:IPR001680,InterPro:IPR036322	201	155	161	70	120	258	326	42	285	32	106	93	127.308	115.873	156.603	108.477	115.333	167.673	158.342	108.739	178.749	55.4844	137.005	105.621	127.934	-0.0202919	0.341994	-0.0593341	0.952686	0.963125	127.934	-0.588971	0.349736	-1.68404	0.0921735	0.114604	127.934	0.178001	0.341801	0.520774	0.602524	0.715767	127.934
RTBOTA2_000200	hypothetical protein		A0A0K3C717	Rhodosporidium toruloides	GO:0005515,GO:0003700,GO:0005634,GO:0006355,GO:0043565	Pfam:PF00447,Pfam:PF00646,SUPERFAMILY:SSF81383,SUPERFAMILY:SSF46785,InterPro:IPR036047,InterPro:IPR036390,InterPro:IPR000232,InterPro:IPR001810	371	330	239	177	274	404	1535	277	1308	212	305	377	234.981	246.697	232.473	274.292	263.343	262.558	745.565	717.157	820.363	367.584	394.212	428.164	415.616	0.162071	0.173317	0.935113	0.34973	0.408664	415.616	-0.940925	0.168996	-5.56774	2.58065e-08	6.90702e-08	415.616	1.67969	0.168596	9.96278	2.21784e-23	6.57728e-22	415.616
RTBOTA2_000201	Uncharacterized membrane protein YMR253C	ymr253c	Q04835	Saccharomyces cerevisiae (strain ATCC 204508 / S288c)	GO:0016020,GO:0016021	Pfam:PF00892,SUPERFAMILY:SSF103481,InterPro:IPR000620	214	140	139	136	164	245	766	74	440	104	128	146	135.541	104.659	135.204	210.756	157.622	159.225	372.054	191.587	275.963	180.324	165.44	165.814	187.849	0.484466	0.277894	1.74335	0.0812732	0.110206	187.849	-0.73618	0.277972	-2.6484	0.00808749	0.0117638	187.849	1.18181	0.275645	4.28742	1.80757e-05	9.3445e-05	187.849
RTBOTA2_000202	Proteophosphoglycan ppg4		A0A0K3C9B8	Rhodosporidium toruloides			440	220	184	39	57	76	598	46	637	53	56	40	278.683	164.465	178.975	60.4373	54.7831	49.3921	290.455	119.095	399.519	91.896	72.38	45.4286	150.459	-1.92588	0.404492	-4.76124	1.92407e-06	5.06403e-06	150.459	-1.9755	0.405867	-4.86734	1.13108e-06	2.55744e-06	150.459	0.394627	0.391852	1.00708	0.313896	0.443974	150.459
RTBOTA2_000203	Protein WHI3	whi3	P34761	Saccharomyces cerevisiae (strain ATCC 204508 / S288c)	GO:0000932,GO:0001403,GO:0003729,GO:0005737,GO:0007089,GO:0007124,GO:0010494,GO:0051220,GO:0061013,GO:0061157	Pfam:PF05832,Pfam:PF00076,SUPERFAMILY:SSF54928,InterPro:IPR008564,InterPro:IPR035979,InterPro:IPR000504	2352	2596	1798	2203	3184	5247	4360	1349	2855	2693	3438	4204	1489.69	1940.68	1748.9	3413.93	3060.17	3410.01	2117.7	3492.58	1790.62	4669.36	4443.61	4774.54	3029.32	0.932459	0.228661	4.07791	4.54426e-05	0.000100558	3029.32	0.912316	0.228697	3.98919	6.62988e-05	0.000123575	3029.32	0.510793	0.228931	2.2312	0.0256676	0.0577216	3029.32
RTBOTA2_000204	Phosphatidic acid phosphohydrolase 1	pah1	P32567	Saccharomyces cerevisiae (strain ATCC 204508 / S288c)	GO:0000976,GO:0005773,GO:0005811,GO:0005829,GO:0006276,GO:0008195,GO:0008654,GO:0009060,GO:0019432,GO:0019898,GO:0031965,GO:0034389,GO:0042144	Reactome:R-HSA-1483191,Reactome:R-HSA-1483213,Reactome:R-HSA-4419969,Reactome:R-HSA-75109,KEGG:00561+3.1.3.4,KEGG:00564+3.1.3.4,KEGG:00565+3.1.3.4,KEGG:00600+3.1.3.4,MetaCyc:PWY-6453,MetaCyc:PWY-7782,Pfam:PF08235,Pfam:PF16876,Pfam:PF04571,SUPERFAMILY:SSF56784,InterPro:IPR013209,InterPro:IPR031703,InterPro:IPR036412,InterPro:IPR007651	2170	2240	1751	809	1540	2139	4110	805	3075	700	1383	1538	1374.42	1674.55	1703.18	1253.69	1480.11	1390.13	1996.27	2084.16	1928.6	1213.72	1787.53	1746.73	1636.09	-0.203427	0.187645	-1.0841	0.278319	0.334941	1636.09	-0.337668	0.188059	-1.79554	0.0725672	0.0915427	1636.09	0.338192	0.187357	1.80507	0.0710641	0.134803	1636.09
RTBOTA2_000205	NADH dehydrogenase		A0A0K3CE64	Rhodosporidium toruloides		Pfam:PF06522,InterPro:IPR010530	8480	13863	8211	17831	31333	50714	3474	1111	3168	21988	28508	20123	5370.99	10363.5	7986.76	27632.2	30114.4	32958.8	1687.36	2876.39	1986.93	38124.7	36846.6	22854	18233.6	1.93508	0.271798	7.11954	1.08291e-12	5.35249e-12	18233.6	3.90313	0.272399	14.3287	1.44717e-46	5.3707e-45	18233.6	-1.85909	0.272471	-6.82309	8.91013e-12	1.11679e-10	18233.6
RTBOTA2_000206	40S ribosomal protein S7-A	rps7a	P26786	Saccharomyces cerevisiae (strain ATCC 204508 / S288c)	GO:0002181,GO:0003735,GO:0022627,GO:0032040,GO:0042254	Reactome:R-HSA-156827,Reactome:R-HSA-156902,Reactome:R-HSA-1799339,Reactome:R-HSA-192823,Reactome:R-HSA-2408557,Reactome:R-HSA-6790901,Reactome:R-HSA-6791226,Reactome:R-HSA-72649,Reactome:R-HSA-72689,Reactome:R-HSA-72695,Reactome:R-HSA-72702,Reactome:R-HSA-72706,Reactome:R-HSA-72764,Reactome:R-HSA-9010553,Reactome:R-HSA-975956,Reactome:R-HSA-975957,Pfam:PF01251,InterPro:IPR000554	27821	39331	25123	9152	21825	30947	29879	11357	24536	11787	14770	18045	17621	29402.5	24436.9	14182.6	20976.2	20112.3	14512.5	29403.4	15388.7	20437.3	19090.2	20494	20504.8	-0.370526	0.274123	-1.35168	0.176478	0.222625	20504.8	0.0177778	0.274175	0.0648411	0.948301	0.954334	20504.8	-0.269432	0.274129	-0.982865	0.325674	0.456425	20504.8
RTBOTA2_000207	alpha-mannosyltransferase, glycosyltransferase family 71 protein		A0A0K3C711	Rhodosporidium toruloides	GO:0006486,GO:0016757	Pfam:PF11051,SUPERFAMILY:SSF53448,InterPro:IPR029044,InterPro:IPR022751	850	1120	809	908	1321	1447	2059	692	1839	388	611	694	538.366	837.274	786.907	1407.1	1269.62	940.4	1000.08	1791.6	1153.4	672.748	789.717	788.186	997.95	0.741406	0.257107	2.88364	0.00393102	0.00666508	997.95	-0.80331	0.258206	-3.11112	0.00186381	0.00293326	997.95	0.862318	0.257186	3.3529	0.000799698	0.0028439	997.95
RTBOTA2_000208	hypothetical protein						336	149	155	181	251	409	335	108	268	194	206	264	212.813	111.387	150.767	280.491	241.238	265.808	162.713	279.613	168.087	336.374	266.255	299.829	231.281	0.725903	0.288767	2.5138	0.0119439	0.0188285	231.281	0.591173	0.290586	2.03442	0.0419093	0.0548686	231.281	0.330944	0.290978	1.13735	0.255392	0.378952	231.281
RTBOTA2_000209	Vacuolar protein sorting-associated protein 51 homolog		A0A061AKK9	Rhodosporidium toruloides		Pfam:PF08700	873	529	384	362	624	923	1303	343	827	408	380	681	552.933	395.462	373.513	560.982	599.731	599.854	632.88	888.032	518.685	707.426	491.15	773.422	591.173	0.412504	0.25384	1.62505	0.104151	0.138264	591.173	-0.0395409	0.25429	-0.155495	0.876431	0.892417	591.173	0.615004	0.253838	2.42282	0.0154004	0.0374333	591.173
RTBOTA2_000210	hypothetical protein		A0A0K3C9A7	Rhodosporidium toruloides			1950	1858	1083	2638	3425	5097	2492	878	1912	3582	3182	3803	1235.07	1388.98	1053.42	4088.04	3291.79	3312.52	1210.39	2273.15	1199.18	6210.78	4112.73	4319.12	2807.93	1.53923	0.261002	5.8974	3.69279e-09	1.30277e-08	2807.93	1.65024	0.261182	6.31835	2.64378e-10	8.57552e-10	2807.93	0.342613	0.261654	1.30941	0.190395	0.30188	2807.93
RTBOTA2_000211	hypothetical protein		A0A2T0AGB9	Rhodosporidium toruloides			28	19	16	48	61	47	94	37	47	214	199	196	17.7344	14.2038	15.5631	74.3843	58.6276	30.5451	45.6568	95.7935	29.4779	371.052	257.207	222.6	102.737	1.7581	0.464095	3.78823	0.000151726	0.000315269	102.737	2.39287	0.431142	5.55006	2.85571e-08	7.62173e-08	102.737	1.76448	0.465266	3.79242	0.000149188	0.000628569	102.737
RTBOTA2_000212	Para-aminobenzoate synthase, subunit I		A0A0K3C9Y7	Rhodosporidium toruloides	GO:0003824,GO:0008152	Reactome:R-HSA-70895,Pfam:PF01063,SUPERFAMILY:SSF56752,InterPro:IPR036038,InterPro:IPR001544	861	900	588	1087	1276	1949	1075	325	736	1337	1366	1813	545.333	672.809	571.942	1684.5	1226.37	1266.65	522.138	841.429	461.611	2318.21	1765.55	2059.05	1161.3	1.22136	0.239779	5.0937	3.51134e-07	1.01197e-06	1161.3	1.76473	0.240643	7.33339	2.24407e-13	9.44102e-13	1161.3	0.0138288	0.241558	0.0572482	0.954347	0.969859	1161.3
RTBOTA2_000213	Glucosamine 6-phosphate N-acetyltransferase	gna1	P43577	Saccharomyces cerevisiae (strain ATCC 204508 / S288c)	GO:0004343,GO:0006048	Pfam:PF00583,SUPERFAMILY:SSF55729,InterPro:IPR016181,InterPro:IPR000182	10190	10550	6625	3666	4989	8892	10129	3020	7400	10003	10225	10837	6454.05	7886.82	6444.08	5681.1	4794.96	5778.88	4919.76	7818.82	4641.2	17344.1	13215.8	12307.7	8107.27	-0.354694	0.224865	-1.57737	0.114711	0.150642	8107.27	1.30398	0.224868	5.79886	6.67665e-09	1.88256e-08	8107.27	-0.259751	0.224893	-1.155	0.248091	0.370519	8107.27
RTBOTA2_000214	L-ornithine N(5)-monooxygenase		A0A2T0AGC8	Rhodosporidium toruloides		Pfam:PF13434,SUPERFAMILY:SSF51905,InterPro:IPR025700,InterPro:IPR036188	12	8	6	26	62	106	30	5	50	46	46	61	7.60046	5.98053	5.83615	40.2915	59.5887	68.889	14.5713	12.9451	31.3594	79.7588	59.455	69.2786	37.9629	3.1205	0.522523	5.97199	2.34379e-09	8.45725e-09	37.9629	1.75976	0.476422	3.69369	0.000221021	0.000386787	37.9629	1.64932	0.543385	3.03527	0.0024032	0.00751622	37.9629
RTBOTA2_000215	peroxisomal biogenesis factor 2 [Rhodosporidium toruloides NP11]	pex2	A0A0K3C9A3	Rhodosporidium toruloides			21924	9866	9287	591	1186	1671	13631	1213	9921	415	578	632	13886	7375.49	9033.38	915.857	1139.87	1085.98	6620.71	3140.47	6222.34	719.563	747.065	717.772	4300.38	-3.26882	0.278019	-11.7575	6.4584e-32	1.21195e-30	4300.38	-2.87261	0.279329	-10.2839	8.32556e-25	8.46963e-24	4300.38	-0.921182	0.277053	-3.32493	0.000884403	0.00310851	4300.38
RTBOTA2_000216	Phenylalanine--tRNA ligase alpha subunit	frs2	P15625	Saccharomyces cerevisiae (strain ATCC 204508 / S288c)	GO:0002161,GO:0004826,GO:0006432,GO:0009328	Reactome:R-HSA-1237044,KEGG:00970+6.1.1.20,Pfam:PF00175,Pfam:PF01409,Pfam:PF00970,SUPERFAMILY:SSF52343,SUPERFAMILY:SSF55681,SUPERFAMILY:SSF63380,InterPro:IPR001433,InterPro:IPR002319,InterPro:IPR039261,InterPro:IPR017938,InterPro:IPR008333	14676	13085	9749	2716	3822	4619	11292	2140	9187	1615	1372	2056	9295.36	9781.9	9482.76	4208.91	3673.35	3001.87	5484.64	5540.49	5761.98	2800.23	1773.31	2335.03	5261.65	-1.3925	0.19229	-7.24168	4.43171e-13	2.26286e-12	5261.65	-1.28166	0.193098	-6.63737	3.19327e-11	1.11237e-10	5261.65	-0.766587	0.192162	-3.98927	6.62761e-05	0.000302592	5261.65
RTBOTA2_000217	EHN domain-containing protein		A0A0K3CA98	Rhodosporidium toruloides		Reactome:R-HSA-211945,Pfam:PF06441,SUPERFAMILY:SSF53474,InterPro:IPR029058,InterPro:IPR010497	17673	15311	12214	4706	7083	8579	9065	2076	6859	2878	3250	4303	11193.6	11446	11880.4	7292.77	6807.52	5575.46	4402.96	5374.79	4301.89	4990.13	4200.62	4886.98	6862.76	-0.811409	0.165383	-4.90626	9.28309e-07	2.53567e-06	6862.76	0.00120023	0.166069	0.00722732	0.994233	0.994982	6862.76	-1.29531	0.165593	-7.82221	5.19048e-15	8.77363e-14	6862.76
RTBOTA2_000218	Phenolic acid decarboxylase		A0A2T0AGA9	Rhodosporidium toruloides	GO:0016831	Pfam:PF05870,SUPERFAMILY:SSF50814,InterPro:IPR008729,InterPro:IPR012674,ProDom:PD022010	581	798	397	1510	1996	3242	197	83	196	1648	1713	1502	367.989	596.558	386.158	2340.01	1918.37	2106.96	95.6849	214.888	122.929	2857.45	2214.05	1705.84	1243.91	2.23609	0.286938	7.79293	6.54725e-15	3.90776e-14	1243.91	4.01508	0.294756	13.6217	2.97499e-42	8.59255e-41	1243.91	-1.68883	0.296079	-5.70399	1.17034e-08	1.01628e-07	1243.91
RTBOTA2_000219	Protein transport protein SEC9	sec9	P40357	Saccharomyces cerevisiae (strain ATCC 204508 / S288c)	GO:0005484,GO:0006887,GO:0006906,GO:0019897,GO:0031201	SUPERFAMILY:SSF58038	3883	3425	2713	1429	2528	3883	4591	1251	3918	358	717	1036	2459.38	2560.41	2638.91	2214.48	2429.68	2523.55	2229.9	3238.86	2457.32	620.732	926.722	1176.6	2123.05	-0.0951977	0.226047	-0.421141	0.673652	0.720507	2123.05	-1.53599	0.227942	-6.7385	1.6003e-11	5.75723e-11	2123.05	0.047283	0.226084	0.209139	0.83434	0.889364	2123.05
RTBOTA2_000220	Aspartic peptidase domain-containing protein		A0A0K3C9X8	Rhodosporidium toruloides		Pfam:PF00026,SUPERFAMILY:SSF50630,InterPro:IPR021109,InterPro:IPR033121	2408	3713	2535	548	987	1299	1583	468	1318	262	500	586	1525.16	2775.71	2465.77	849.221	948.613	844.215	768.879	1211.66	826.635	454.278	646.25	665.529	1165.16	-1.35643	0.25627	-5.29296	1.20352e-07	3.63738e-07	1165.16	-0.660147	0.259114	-2.54771	0.0108432	0.0155173	1165.16	-1.27549	0.25642	-4.97421	6.55127e-07	4.37388e-06	1165.16
RTBOTA2_000221	hypothetical protein		A0A0K3CE51	Rhodosporidium toruloides			252	158	230	105	233	361	249	42	244	239	331	221	159.61	118.115	223.719	162.716	223.938	234.613	120.942	108.739	153.034	414.399	427.817	250.993	216.553	0.318228	0.305733	1.04087	0.297937	0.355459	216.553	1.49868	0.309068	4.84902	1.24071e-06	2.79297e-06	216.553	-0.372997	0.310064	-1.20297	0.228988	0.348014	216.553
RTBOTA2_000222	hypothetical protein		A0A0K3CA94	Rhodosporidium toruloides			821	470	442	508	779	1363	704	88	455	427	592	598	519.998	351.356	429.929	787.234	748.703	885.809	341.94	227.833	285.371	740.37	765.16	679.157	563.572	0.896103	0.21062	4.25459	2.09429e-05	4.86447e-05	563.572	1.33383	0.21514	6.19983	5.65251e-10	1.76041e-09	563.572	-0.587565	0.214983	-2.73308	0.00627445	0.0173095	563.572
RTBOTA2_000223	Fluconazole resistance protein 1 (putative)	flr1_4	P38124	Saccharomyces cerevisiae (strain ATCC 204508 / S288c)	GO:0016021,GO:0055085	Pfam:PF07690,SUPERFAMILY:SSF103473,InterPro:IPR036259,InterPro:IPR011701	283	277	198	324	348	478	348	78	290	519	467	502	179.244	207.076	192.593	502.094	334.465	310.65	169.027	201.943	181.885	899.888	603.597	570.129	362.716	0.980471	0.253421	3.86894	0.00010931	0.000231257	362.716	1.91462	0.255372	7.49738	6.5106e-14	2.86423e-13	362.716	-0.075963	0.258139	-0.294271	0.768551	0.843184	362.716
RTBOTA2_000224	hypothetical protein		A0A0K3C995	Rhodosporidium toruloides			156	97	152	54	76	121	148	13	131	56	74	55	98.8059	72.5139	147.849	83.6824	73.0442	78.6374	71.8851	33.6572	82.1617	97.0977	95.6449	62.4643	83.1203	-0.437244	0.378084	-1.15647	0.247487	0.301551	83.1203	0.382846	0.389712	0.98238	0.325913	0.366521	83.1203	-0.706618	0.381698	-1.85125	0.064134	0.123994	83.1203
RTBOTA2_000225	Translation initiation factor IF-2		G0SVK4	Rhodosporidium toruloides (strain ATCC 204091 / IIP 30 / MTCC 1151)		Pfam:PF00415,SUPERFAMILY:SSF50985,InterPro:IPR000408,InterPro:IPR009091	1101	808	638	281	599	912	1315	150	698	218	317	399	697.342	604.033	620.577	435.458	575.703	592.705	638.709	388.352	437.778	377.987	409.722	453.15	519.293	-0.257932	0.225038	-1.14617	0.251724	0.305928	519.293	-0.249055	0.228972	-1.08771	0.276723	0.315312	519.293	-0.380934	0.22574	-1.68749	0.0915096	0.166183	519.293
RTBOTA2_000226	F-box and WD-40 domain protein 1/11		A0A0K3CE46	Rhodosporidium toruloides	GO:0005515	Pfam:PF12937,Pfam:PF00400,SUPERFAMILY:SSF50978,SUPERFAMILY:SSF81383,InterPro:IPR001810,InterPro:IPR036322,InterPro:IPR036047,InterPro:IPR001680	1001	887	626	630	854	1034	909	137	581	507	602	694	634.005	663.091	608.905	976.295	820.786	671.993	441.511	354.695	364.397	879.081	778.085	788.186	665.086	0.369406	0.189678	1.94755	0.051469	0.0725304	665.086	1.06653	0.193583	5.50942	3.60008e-08	9.51286e-08	665.086	-0.708188	0.192745	-3.67422	0.000238579	0.000967571	665.086
RTBOTA2_000227	RNA exonuclease 4	rex4	Q08237	Saccharomyces cerevisiae (strain ATCC 204508 / S288c)	GO:0000027,GO:0006364,GO:0008408	Pfam:PF00929,SUPERFAMILY:SSF53098,InterPro:IPR013520,InterPro:IPR012337	805	1030	747	976	1726	2858	2321	585	2098	892	1593	1417	509.864	769.993	726.6	1512.48	1658.87	1857.4	1127.33	1514.57	1315.84	1546.63	2058.95	1609.31	1350.65	1.32739	0.211909	6.26399	3.75255e-10	1.46035e-09	1350.65	0.401734	0.211777	1.89696	0.0578326	0.0741378	1350.65	0.977596	0.212391	4.60282	4.16813e-06	2.42672e-05	1350.65
RTBOTA2_000228	Carboxylic ester hydrolase		A0A0K3C6Z7	Rhodosporidium toruloides		MetaCyc:PWY-6784,Pfam:PF07519,SUPERFAMILY:SSF53474,InterPro:IPR011118,InterPro:IPR029058	65	73	53	104	174	377	312	67	268	109	156	153	41.1691	54.5723	51.5526	161.166	167.233	245.011	151.542	173.464	168.087	188.994	201.63	173.764	148.182	1.97538	0.271395	7.27863	3.37239e-13	1.7407e-12	148.182	0.200712	0.262232	0.765397	0.444035	0.486031	148.182	1.74165	0.273314	6.37234	1.86162e-10	2.03066e-09	148.182
RTBOTA2_000229	hypothetical protein		A0A0K3C991	Rhodosporidium toruloides		Pfam:PF00134,SUPERFAMILY:SSF47954,InterPro:IPR036915,InterPro:IPR006671	351	570	323	575	756	1241	1733	600	1586	299	494	499	222.313	426.113	314.179	891.063	726.597	806.521	841.736	1553.41	994.721	518.432	638.495	566.721	708.358	1.33266	0.271745	4.90407	9.38706e-07	2.56091e-06	708.358	-0.968899	0.271425	-3.56967	0.000357429	0.000611172	708.358	1.81084	0.271467	6.67056	2.54826e-11	3.03916e-10	708.358
RTBOTA2_000230	ATP-binding protein involved in chromosome partitioning, MRP		M7XWN6	Rhodosporidium toruloides (strain NP11)		Pfam:PF10609,SUPERFAMILY:SSF52540,InterPro:IPR027417,InterPro:IPR033756	757	540	532	59	139	161	922	142	574	26	63	54	479.462	403.686	517.472	91.4308	133.594	104.633	447.825	367.64	360.006	45.0811	81.4275	61.3286	257.799	-2.07988	0.251281	-8.27711	1.26202e-16	8.60737e-16	257.799	-2.63585	0.269541	-9.77906	1.38487e-22	1.201e-21	257.799	-0.2484	0.242412	-1.0247	0.305504	0.435134	257.799
RTBOTA2_000231	Peptide hydrolase		A0A2T0AG96	Rhodosporidium toruloides		Pfam:PF04389,SUPERFAMILY:SSF53187,InterPro:IPR007484	3862	4408	3222	601	920	1183	4397	969	3482	298	432	489	2446.08	3295.27	3134.01	931.354	884.219	768.827	2135.67	2508.75	2183.87	516.698	558.36	555.364	1659.87	-1.78177	0.173282	-10.2825	8.44973e-25	1.01138e-23	1659.87	-2.0633	0.176446	-11.6937	1.37351e-31	2.25847e-30	1659.87	-0.380065	0.171912	-2.21081	0.0270489	0.0603783	1659.87
RTBOTA2_000232	Cx9C motif-containing protein 4, mitochondrial		A0A061AFF5	Rhodosporidium toruloides		Reactome:R-HSA-1268020,Pfam:PF08991,SUPERFAMILY:SSF47072,InterPro:IPR009069,InterPro:IPR027179	3996	2538	1922	2101	2212	3706	1778	656	1258	4621	2139	2758	2530.95	1897.32	1869.51	3255.86	2125.97	2408.52	863.593	1698.39	789.003	8012.29	2764.66	3132.3	2612.36	0.306399	0.365501	0.838299	0.401863	0.461818	2612.36	2.05765	0.36609	5.62062	1.90268e-08	5.15268e-08	2612.36	-0.91504	0.36616	-2.49902	0.0124539	0.0312783	2612.36
RTBOTA2_000233	Forkhead transcription factor HCM1	hcm1	P25364	Saccharomyces cerevisiae (strain ATCC 204508 / S288c)	GO:0000785,GO:0003700,GO:0005634,GO:0005737,GO:0005739,GO:0007005,GO:0034246,GO:0034599,GO:0045944,GO:0051300,GO:1903108	Pfam:PF00250,SUPERFAMILY:SSF46785,InterPro:IPR001766,InterPro:IPR036390	107	89	126	8	15	45	262	12	282	0	9	23	67.7707	66.5334	122.559	12.3974	14.4166	29.2453	127.256	31.0682	176.867	0	11.6325	26.1214	57.1557	-2.16736	0.679014	-3.19192	0.00141332	0.00256661	57.1557	-3.11596	0.705347	-4.41763	9.97883e-06	2.02658e-05	57.1557	0.405244	0.656349	0.617421	0.536957	0.661046	57.1557
RTBOTA2_000234	hypothetical protein		A0A0K3CA87	Rhodosporidium toruloides			1	0	1	8	1	0	1	0	0	2	0	2
RTBOTA2_000235	Post-transcriptional regulator MKT1	mkt1	P40850	Saccharomyces cerevisiae (strain ATCC 204508 / S288c)	GO:0000932,GO:0004520,GO:0005844,GO:0006974,GO:0034399	Pfam:PF12247,Pfam:PF00752,Pfam:PF12246,SUPERFAMILY:SSF88723,InterPro:IPR022040,InterPro:IPR006085,InterPro:IPR022039,InterPro:IPR029060	3735	3139	2508	405	750	1018	3728	469	2967	370	708	612	2365.64	2346.61	2439.51	627.618	720.831	661.594	1810.73	1214.25	1860.87	641.538	915.089	695.057	1358.28	-1.83028	0.205569	-8.90347	5.41255e-19	4.36354e-18	1358.28	-1.12148	0.206741	-5.42455	5.81017e-08	1.50593e-07	1358.28	-0.544719	0.204184	-2.66778	0.00763546	0.0204856	1358.28
RTBOTA2_000236	Mitochondrial RNA-splicing protein MRS4	mrs4	P23500	Saccharomyces cerevisiae (strain ATCC 204508 / S288c)	GO:0005381,GO:0005743,GO:0048250	Pfam:PF00153,SUPERFAMILY:SSF103506,SUPERFAMILY:SSF53271,InterPro:IPR018108,InterPro:IPR023395,InterPro:IPR029057	2282	3071	2056	1466	2849	3678	4917	1437	4683	752	1000	1549	1445.35	2295.78	1999.85	2271.82	2738.19	2390.32	2388.24	3720.41	2937.12	1303.88	1292.5	1759.22	2211.89	0.366737	0.228868	1.60239	0.109069	0.143987	2211.89	-1.05164	0.229663	-4.57906	4.67072e-06	9.83109e-06	2211.89	0.654144	0.228839	2.85854	0.00425597	0.0124165	2211.89
RTBOTA2_000237	ADP-ribosylation factor GTPase-activating protein effector protein 2 (putative)	age2_2	P40529	Saccharomyces cerevisiae (strain ATCC 204508 / S288c)	GO:0005096	Pfam:PF01412,Pfam:PF16746,Pfam:PF00169,SUPERFAMILY:SSF50729,SUPERFAMILY:SSF57863,SUPERFAMILY:SSF103657,InterPro:IPR037278,InterPro:IPR027267,InterPro:IPR001164,InterPro:IPR001849	226	191	134	184	218	443	470	49	478	168	162	178	143.142	142.785	130.341	285.14	209.521	287.904	228.284	126.862	299.796	291.293	209.385	202.157	213.051	0.909209	0.299273	3.03806	0.00238105	0.00418115	213.051	0.0719198	0.30107	0.23888	0.811198	0.833275	213.051	0.678842	0.300741	2.25723	0.0239936	0.0543992	213.051
RTBOTA2_000238	hypothetical protein		A0A2T0AGB0	Rhodosporidium toruloides			88	72	49	179	378	574	47	29	50	106	267	271	55.7367	53.8248	47.6619	277.392	363.299	373.04	22.8284	75.0814	31.3594	183.792	345.097	307.779	178.074	2.68849	0.365586	7.35392	1.92473e-13	1.01718e-12	178.074	2.84309	0.378818	7.50515	6.136e-14	2.70481e-13	178.074	-0.430612	0.387796	-1.11041	0.266823	0.391916	178.074
RTBOTA2_000239	zinc metalloprotease		A0A0K3CA83	Rhodosporidium toruloides	GO:0003824,GO:0046872	Pfam:PF05193,SUPERFAMILY:SSF63411,InterPro:IPR011249,InterPro:IPR007863	5933	6557	4558	467	829	1065	4203	733	3531	301	506	466	3757.79	4901.79	4433.53	723.698	796.758	692.14	2041.44	1897.75	2214.6	521.9	654.005	529.243	1930.39	-2.56516	0.172526	-14.8682	5.2982e-50	2.46126e-48	1930.39	-1.85227	0.175367	-10.5622	4.45892e-26	5.00348e-25	1930.39	-1.08758	0.170856	-6.36545	1.94719e-10	2.12052e-09	1930.39
RTBOTA2_000240	Actin (putative)	act1_2	P60010	Saccharomyces cerevisiae (strain ATCC 204508 / S288c)	GO:0000011,GO:0000142,GO:0000812,GO:0004402,GO:0005200,GO:0005884,GO:0006281,GO:0006897,GO:0009306,GO:0016573,GO:0030010,GO:0030476,GO:0030479,GO:0031011,GO:0032432,GO:0034599,GO:0035267,GO:1902404	Pfam:PF05193,Pfam:PF00675,Pfam:PF00022,SUPERFAMILY:SSF63411,SUPERFAMILY:SSF53067,InterPro:IPR011249,InterPro:IPR007863,InterPro:IPR011765,InterPro:IPR004000	7019	8122	4950	5130	6466	9604	6171	1936	5371	4283	5531	5818	4445.63	6071.73	4814.82	7949.83	6214.52	6241.6	2997.32	5012.33	3368.63	7426.24	7148.81	6607.59	5691.59	0.412171	0.21677	1.90142	0.0572465	0.080027	5691.59	0.898988	0.217109	4.14072	3.46215e-05	6.64712e-05	5691.59	-0.43273	0.21704	-1.99378	0.0461765	0.0938842	5691.59
RTBOTA2_000241	Ycf60 family protein		A0A0K3C9V7	Rhodosporidium toruloides			519	524	408	535	1006	1447	1683	500	1469	652	759	1027	328.72	391.725	396.858	829.076	966.874	940.4	817.45	1294.51	921.34	1130.49	981.007	1166.38	847.069	1.29451	0.205578	6.29694	3.03583e-10	1.1919e-09	847.069	0.120833	0.204247	0.591599	0.554119	0.592565	847.069	1.43302	0.205662	6.96787	3.21785e-12	4.16689e-11	847.069
RTBOTA2_000242	GPI ethanolamine phosphate transferase 3	gpi13	Q07830	Saccharomyces cerevisiae (strain ATCC 204508 / S288c)	GO:0006506,GO:0016772,GO:0051377	Reactome:R-HSA-156827,Reactome:R-HSA-156902,Reactome:R-HSA-1799339,Reactome:R-HSA-192823,Reactome:R-HSA-2408557,Reactome:R-HSA-6791226,Reactome:R-HSA-72689,Reactome:R-HSA-72706,Reactome:R-HSA-72764,Reactome:R-HSA-9010553,Reactome:R-HSA-975956,Reactome:R-HSA-975957,Pfam:PF00827,Pfam:PF01663,SUPERFAMILY:SSF53649,SUPERFAMILY:SSF54189,InterPro:IPR017850,InterPro:IPR012678,InterPro:IPR000439,InterPro:…	23685	40634	29598	4086	15323	29548	21665	7832	16619	4476	8820	9848	15001.4	30376.6	28789.7	6331.97	14727	19203.1	10522.9	20277.2	10423.2	7760.88	11399.8	11184.5	15499.9	-0.881184	0.365649	-2.40992	0.0159561	0.0246045	15499.9	-0.441581	0.365759	-1.2073	0.227317	0.26461	15499.9	-0.847664	0.365659	-2.31818	0.0204396	0.0474923	15499.9
RTBOTA2_000243	Nitrate/nitrite transporter		A0A2T0AG84	Rhodosporidium toruloides	GO:0016021,GO:0055085	Pfam:PF07690,SUPERFAMILY:SSF103473,InterPro:IPR011701,InterPro:IPR036259	1340	1016	819	563	1032	1461	1301	287	1067	583	763	1021	848.717	759.527	796.634	872.466	991.863	949.498	631.909	743.047	669.21	1010.86	986.177	1159.56	868.289	0.227548	0.157793	1.44206	0.149285	0.19167	868.289	0.63449	0.159851	3.96926	7.20968e-05	0.000133782	868.289	-0.241521	0.159116	-1.51789	0.129042	0.221106	868.289
RTBOTA2_000244	NAD-capped RNA hydrolase NPY1	npy1	P53164	Saccharomyces cerevisiae (strain ATCC 204508 / S288c)	GO:0000210,GO:0005777,GO:0006734	KEGG:00760+3.6.1.22,MetaCyc:PWY-5381,MetaCyc:PWY-7761,Pfam:PF09296,Pfam:PF00293,SUPERFAMILY:SSF55811,InterPro:IPR015375,InterPro:IPR000086,InterPro:IPR015797	3536	1428	1188	430	523	1056	4173	323	2714	429	436	655	2239.6	1067.52	1155.56	666.36	502.659	686.29	2026.87	836.251	1702.19	743.838	563.53	743.893	1077.88	-1.26682	0.326253	-3.88293	0.000103205	0.000219318	1077.88	-1.15824	0.326895	-3.54315	0.000395378	0.000673289	1077.88	0.0361571	0.325299	0.11115	0.911497	0.942278	1077.88
RTBOTA2_000245	tRNA-Val, anti codon: TAC (predicted by tRNAscan-SE analysis)						9	17	4	0	0	9	8	8	0	0	5	0	5.70034	12.7086	3.89076	0	0	5.84907	3.88568	20.7121	0	0	6.4625	0	4.93409	-1.82861	1.82247	-1.00337	0.315683	0.373479	4.93409	-1.8241	1.85775	-0.981886	0.326156	0.36667	4.93409	0.0554953	1.757	0.0315853	0.974803	0.982057	4.93409
RTBOTA2_000246	hypothetical protein		A0A0K3CE27	Rhodosporidium toruloides	GO:0055114	Pfam:PF00107,Pfam:PF08240,SUPERFAMILY:SSF50129,SUPERFAMILY:SSF51735,InterPro:IPR013149,InterPro:IPR011032,InterPro:IPR036291,InterPro:IPR013154	4470	4451	2996	1687	3650	4607	11521	3533	9221	2887	3769	5862	2831.17	3327.42	2914.18	2614.3	3508.04	2994.07	5595.87	9146.99	5783.31	5005.73	4871.43	6657.56	4604.17	0.00725739	0.224155	0.0323767	0.974172	0.97948	4604.17	-0.310453	0.223886	-1.38666	0.165546	0.19726	4604.17	1.17651	0.223898	5.25467	1.48286e-07	1.10433e-06	4604.17
RTBOTA2_000247	selenoprotein, Rdx type family protein		A0A0K3CA75	Rhodosporidium toruloides		Pfam:PF10262,SUPERFAMILY:SSF52833,InterPro:IPR036249,InterPro:IPR011893	1490	1381	889	1218	1539	2902	1065	352	800	1511	1701	1981	943.723	1032.39	864.722	1887.5	1479.14	1886	517.281	911.333	501.751	2619.9	2198.54	2249.85	1424.35	0.886328	0.231923	3.82165	0.000132559	0.000277614	1424.35	1.88781	0.233478	8.08561	6.18544e-16	3.20514e-15	1424.35	-0.573313	0.233833	-2.4518	0.0142143	0.035096	1424.35
RTBOTA2_000248	DNA ligase 4	dnl4	Q08387	Saccharomyces cerevisiae (strain ATCC 204508 / S288c)	GO:0003910,GO:0006303,GO:0032807,GO:0043007	Pfam:PF04675,Pfam:PF16589,Pfam:PF01068,Pfam:PF04679,SUPERFAMILY:SSF52113,SUPERFAMILY:SSF56091,SUPERFAMILY:SSF50249,SUPERFAMILY:SSF117018,InterPro:IPR036420,InterPro:IPR012308,InterPro:IPR012340,InterPro:IPR001357,InterPro:IPR012310,InterPro:IPR012309,InterPro:IPR036599	1178	1108	721	308	328	347	1779	263	1517	28	45	88	746.111	828.303	701.31	477.3	315.243	225.514	864.078	680.911	951.445	48.5488	58.1625	99.9429	499.739	-1.16846	0.292168	-3.99929	6.35334e-05	0.000138151	499.739	-3.58069	0.311767	-11.4852	1.56649e-30	2.36504e-29	499.739	0.136759	0.290209	0.471242	0.637468	0.742799	499.739
RTBOTA2_000249	hypothetical protein		A0A0K3C976	Rhodosporidium toruloides		SUPERFAMILY:SSF52540,InterPro:IPR027417	1346	1042	821	417	624	933	2128	497	1844	320	405	449	852.518	778.964	798.579	646.214	599.731	606.353	1033.59	1286.74	1156.54	554.844	523.462	509.936	778.956	-0.393374	0.157211	-2.5022	0.0123425	0.01942	778.956	-1.12628	0.159374	-7.06689	1.58446e-12	6.24291e-12	778.956	0.511136	0.155754	3.28169	0.00103186	0.00357014	778.956
RTBOTA2_000250	Calcium-transporting ATPase 1	pmr1	P13586	Saccharomyces cerevisiae (strain ATCC 204508 / S288c)	GO:0000139,GO:0005388,GO:0005509,GO:0006816,GO:0006828,GO:0006874,GO:0015410,GO:0016236,GO:0030026	Reactome:R-HSA-936837,Pfam:PF00702,Pfam:PF00690,Pfam:PF00122,Pfam:PF00689,SUPERFAMILY:SSF56784,SUPERFAMILY:SSF81653,SUPERFAMILY:SSF81665,SUPERFAMILY:SSF81660,InterPro:IPR036412,InterPro:IPR008250,InterPro:IPR004014,InterPro:IPR023298,InterPro:IPR023299,InterPro:IPR006068	2577	2045	1494	206	380	556	2306	299	1778	174	264	248	1632.2	1528.77	1453.2	319.233	365.221	361.342	1120.05	774.115	1115.14	301.696	341.22	281.657	799.487	-2.13878	0.192257	-11.1246	9.52584e-29	1.46822e-27	799.487	-1.71107	0.196157	-8.72297	2.71008e-18	1.6984e-17	799.487	-0.60864	0.189006	-3.22022	0.00128094	0.00431504	799.487
RTBOTA2_000251	proteophosphoglycan		A0A0K3CE22	Rhodosporidium toruloides			67	61	44	208	289	429	237	89	193	451	428	498	42.4359	45.6015	42.7984	322.332	277.76	278.805	115.113	230.422	121.047	781.983	553.19	565.586	281.423	2.74562	0.292468	9.38775	6.1297e-21	5.67916e-20	281.423	2.07493	0.27831	7.45547	8.95451e-14	3.89299e-13	281.423	1.78399	0.297176	6.00313	1.93547e-09	1.90197e-08	281.423
RTBOTA2_000252	EKC/KEOPS complex, subunit Pcc1		A0A0K3CA71	Rhodosporidium toruloides		Pfam:PF09341,InterPro:IPR015419	1858	1456	1030	1724	1822	3291	2382	653	1731	2500	2222	2483	1176.8	1088.46	1001.87	2671.64	1751.14	2138.81	1156.96	1690.63	1085.66	4334.72	2871.93	2819.98	1982.38	1.00501	0.240868	4.17246	3.01333e-05	6.83426e-05	1982.38	1.35456	0.241078	5.61874	1.92357e-08	5.20711e-08	1982.38	0.262362	0.241516	1.08631	0.277342	0.403335	1982.38
RTBOTA2_000253	hypothetical protein		A0A0K3C6X1	Rhodosporidium toruloides			64	79	53	108	142	276	179	45	182	183	321	273	40.5358	59.0577	51.5526	167.365	136.477	179.371	86.9421	116.506	114.148	317.301	414.892	310.05	166.183	1.68231	0.274965	6.11827	9.45941e-10	3.53226e-09	166.183	1.73222	0.26532	6.5288	6.6297e-11	2.25621e-10	166.183	1.05871	0.279965	3.78158	0.000155833	0.0006523	166.183
RTBOTA2_000254	Nucleic acid binding protein		A0A511K9D4	Rhodosporidium toruloides			2041	1703	1235	956	1342	2277	1547	401	1162	928	873	1035	1292.71	1273.11	1201.27	1481.49	1289.81	1479.81	751.394	1038.19	728.793	1609.05	1128.35	1175.46	1204.12	0.174067	0.199973	0.870453	0.384053	0.444084	1204.12	0.643342	0.20193	3.18596	0.00144274	0.00229669	1204.12	-0.590235	0.201174	-2.93395	0.00334681	0.0100738	1204.12
RTBOTA2_000255	hypothetical protein		A0A0K3C9U3	Rhodosporidium toruloides		Pfam:PF00903,SUPERFAMILY:SSF54593,InterPro:IPR004360,InterPro:IPR029068	188	142	78	204	203	232	581	218	472	240	271	297	119.074	106.154	75.8699	316.133	195.105	150.776	282.198	564.405	296.033	416.133	350.267	337.307	267.455	1.1226	0.335733	3.34373	0.000826607	0.00155337	267.455	-0.0354297	0.32992	-0.107389	0.914481	0.925487	267.455	1.90394	0.334101	5.69871	1.20715e-08	1.04688e-07	267.455
RTBOTA2_000256	Protein HGH1	hgh1	P48362	Saccharomyces cerevisiae (strain ATCC 204508 / S288c)	GO:0061077,GO:0061770	Pfam:PF04064,Pfam:PF04063,SUPERFAMILY:SSF48371,InterPro:IPR007206,InterPro:IPR016024,InterPro:IPR007205	2235	2333	1696	506	963	1137	2566	483	2318	185	303	461	1415.58	1744.07	1649.68	784.135	925.546	738.932	1246.33	1250.49	1453.82	320.769	391.627	523.564	1037.05	-0.973813	0.204641	-4.75864	1.94899e-06	5.12352e-06	1037.05	-1.67257	0.20882	-8.00965	1.15039e-15	5.86496e-15	1037.05	-0.282472	0.204021	-1.38452	0.166199	0.271075	1037.05
RTBOTA2_000257	Bifunctional purine biosynthesis protein ADE17	ade17	P38009	Saccharomyces cerevisiae (strain ATCC 204508 / S288c)	GO:0003937,GO:0004643,GO:0005829,GO:0006164,GO:0006189	Reactome:R-HSA-73817,KEGG:00230+3.5.4.10+2.1.2.3,KEGG:00670+2.1.2.3,MetaCyc:PWY-6123,MetaCyc:PWY-6124,MetaCyc:PWY-7234,Pfam:PF02142,Pfam:PF01808,SUPERFAMILY:SSF52335,SUPERFAMILY:SSF53927,InterPro:IPR036914,InterPro:IPR011607,InterPro:IPR016193,InterPro:IPR002695	9264	6193	5628	882	1304	2083	8721	743	6857	572	662	758	5867.55	4629.68	5474.3	1366.81	1253.28	1353.73	4235.88	1923.64	4300.63	991.784	855.635	860.872	2759.48	-2.007	0.256167	-7.83474	4.69796e-15	2.84231e-14	2759.48	-1.95265	0.257445	-7.58473	3.3319e-14	1.50263e-13	2759.48	-0.607967	0.255567	-2.37889	0.0173647	0.0414503	2759.48
RTBOTA2_000258	clock controlled protein		A0A0K3C6W6	Rhodosporidium toruloides	GO:0003714	Pfam:PF08618,InterPro:IPR013927	234	137	137	273	377	554	464	36	429	200	190	199	148.209	102.417	133.259	423.061	362.337	360.043	225.369	93.2045	269.064	346.777	245.575	226.007	244.61	1.57534	0.324634	4.85267	1.21808e-06	3.27334e-06	244.61	0.443714	0.326877	1.35743	0.174644	0.20732	244.61	0.644541	0.327965	1.96527	0.0493827	0.0994297	244.61
RTBOTA2_000259	60S ribosomal protein L19-A	rpl19a	P0CX82	Saccharomyces cerevisiae (strain ATCC 204508 / S288c)	GO:0002181,GO:0003735,GO:0022625	Reactome:R-HSA-156827,Reactome:R-HSA-156902,Reactome:R-HSA-1799339,Reactome:R-HSA-192823,Reactome:R-HSA-2408557,Reactome:R-HSA-6791226,Reactome:R-HSA-72689,Reactome:R-HSA-72706,Reactome:R-HSA-72764,Reactome:R-HSA-9010553,Reactome:R-HSA-975956,Reactome:R-HSA-975957,Pfam:PF01280,SUPERFAMILY:SSF50685,SUPERFAMILY:SSF48140,InterPro:IPR036908,InterPro:IPR000196,InterPro:IPR001153,InterPro:IPR035970,Pro…	87034	107956	81877	5532	24188	44362	78059	20893	50877	8790	23762	25610	55124.8	80704.2	79641	8572.8	23247.3	28830.7	37914	54092.3	31909.5	15240.9	30712.4	29085.6	39589.6	-1.82877	0.361446	-5.05958	4.2019e-07	1.20005e-06	39589.6	-0.723533	0.361468	-2.00165	0.0453223	0.0589651	39589.6	-0.798199	0.361425	-2.20848	0.027211	0.060679	39589.6
RTBOTA2_000260	expansin family protein		A0A0K3CE15	Rhodosporidium toruloides		Pfam:PF03330,SUPERFAMILY:SSF50685,InterPro:IPR009009,InterPro:IPR036908	1711	1496	1189	512	826	1717	5369	1921	6228	1183	1378	1476	1083.7	1118.36	1156.53	793.433	793.875	1115.87	2607.78	4973.5	3906.13	2051.19	1781.06	1676.31	1921.48	-0.311161	0.235594	-1.32075	0.186585	0.233953	1921.48	-1.05872	0.234432	-4.51612	6.29824e-06	1.30712e-05	1921.48	1.77224	0.234351	7.56233	3.9592e-14	6.08819e-13	1921.48
RTBOTA2_000261	hypothetical protein		A0A2T0AG72	Rhodosporidium toruloides			667	454	321	584	1108	1607	1513	428	1159	2244	2074	2962	422.459	339.395	312.234	905.01	1064.91	1044.38	734.879	1108.1	726.912	3890.84	2680.64	3363.99	1382.81	1.48786	0.224416	6.62991	3.35881e-11	1.42938e-10	1382.81	1.95972	0.22225	8.81764	1.16895e-18	7.51001e-18	1382.81	1.24765	0.224989	5.5454	2.9328e-08	2.41719e-07	1382.81
RTBOTA2_000262	Negative transcriptional regulator family protein		A0A0K3CA63	Rhodosporidium toruloides	GO:2001070,GO:0030246	Pfam:PF00686,SUPERFAMILY:SSF49452,InterPro:IPR002044,InterPro:IPR013784	2870	2905	1837	669	1158	2189	2958	873	2170	2277	2801	2800	1817.78	2171.68	1786.83	1036.73	1112.96	1422.62	1436.73	2260.21	1361	3948.06	3620.29	3180	2096.24	-0.691824	0.223091	-3.10109	0.00192809	0.0034357	2096.24	1.09269	0.222817	4.90399	9.391e-07	2.14601e-06	2096.24	-0.197097	0.222849	-0.884443	0.376457	0.508707	2096.24
RTBOTA2_000263	Deaminated glutathione amidase	nit2	P47016	Saccharomyces cerevisiae (strain ATCC 204508 / S288c)	GO:0005575,GO:0043605,GO:0110050	Pfam:PF00795,SUPERFAMILY:SSF56317,InterPro:IPR003010,InterPro:IPR036526	2020	2688	1671	1343	1896	2703	2708	865	2691	1919	2189	2615	1279.41	2009.46	1625.37	2081.21	1822.26	1756.67	1315.3	2239.5	1687.76	3327.33	2829.28	2969.89	2078.62	0.203488	0.225009	0.904353	0.365808	0.424985	2078.62	0.803978	0.225194	3.57016	0.000356757	0.000610337	2078.62	0.0891104	0.225229	0.395644	0.692368	0.785282	2078.62
RTBOTA2_000264	Pyridoxal phosphate homeostasis protein	ybl036c	P38197	Saccharomyces cerevisiae (strain ATCC 204508 / S288c)		KEGG:00473+5.1.1.1,MetaCyc:PWY-7383,Pfam:PF01168,Pfam:PF08598,SUPERFAMILY:SSF51419,InterPro:IPR029066,InterPro:IPR001608,InterPro:IPR013907	7538	6484	4726	2512	4297	6457	5522	1419	3938	3704	4710	4952	4774.35	4847.22	4596.94	3892.78	4129.88	4196.38	2682.09	3673.81	2469.87	6422.32	6087.67	5624.06	4449.78	-0.21848	0.172065	-1.26975	0.204172	0.253802	4449.78	1.04253	0.17251	6.04331	1.50981e-09	4.51788e-09	4449.78	-0.691783	0.172382	-4.01309	5.99297e-05	0.000277431	4449.78
RTBOTA2_000265	kynurenine/2-aminoadipate aminotransferase		A0A0K3CA58	Rhodosporidium toruloides	GO:0009058,GO:0030170	Pfam:PF00155,SUPERFAMILY:SSF53383,InterPro:IPR015424,InterPro:IPR004839	8511	10695	6889	3023	4020	6146	5353	1713	3967	1965	3009	3743	5390.62	7995.22	6700.87	4684.66	3863.65	3994.26	2600.01	4434.98	2488.06	3407.09	3889.13	4250.98	4474.96	-0.679607	0.237377	-2.86298	0.00419672	0.00708483	4474.96	0.281234	0.23793	1.182	0.237204	0.275095	4474.96	-1.07969	0.237575	-4.54462	5.50353e-06	3.13168e-05	4474.96
RTBOTA2_000266	DNA-(apurinic or apyrimidinic site) endonuclease 2	apn2	P38207	Saccharomyces cerevisiae (strain ATCC 204508 / S288c)	GO:0003906,GO:0005634,GO:0006284,GO:0008081,GO:0008311,GO:0008408	Pfam:PF03372,Pfam:PF06839,SUPERFAMILY:SSF56219,InterPro:IPR005135,InterPro:IPR036691,InterPro:IPR010666	961	768	618	134	225	228	933	142	687	38	67	112	608.67	574.131	601.123	207.656	216.249	148.176	453.168	367.64	430.879	65.8877	86.5975	127.2	323.948	-1.64761	0.246043	-6.69643	2.13567e-11	9.27879e-11	323.948	-2.15128	0.260587	-8.25551	1.51249e-16	8.19535e-16	323.948	-0.504902	0.242291	-2.08386	0.0371727	0.0785677	323.948
RTBOTA2_000267	Probable E3 ubiquitin-protein ligase HUL4	hul4	P40985	Saccharomyces cerevisiae (strain ATCC 204508 / S288c)	GO:0004842,GO:0016567,GO:0031499	Reactome:R-HSA-983168,MetaCyc:PWY-7511,Pfam:PF01529,Pfam:PF00632,SUPERFAMILY:SSF56204,InterPro:IPR001594,InterPro:IPR035983,InterPro:IPR000569	909	775	499	844	1232	1733	1362	251	879	464	455	783	575.734	579.364	485.373	1307.92	1184.08	1126.27	661.537	649.842	551.299	804.524	588.087	889.264	783.609	1.13921	0.196554	5.7959	6.79561e-09	2.32457e-08	783.609	0.294985	0.199058	1.48191	0.138365	0.167272	783.609	0.180191	0.198379	0.908313	0.363713	0.49623	783.609
RTBOTA2_000268	hypothetical protein		A0A0K3CE06	Rhodosporidium toruloides			2563	2483	1763	1370	3289	6844	4606	1235	3284	7156	10593	8699	1623.33	1856.21	1714.85	2123.05	3161.08	4447.89	2237.18	3197.43	2059.69	12407.7	13691.4	9879.58	4866.62	0.906799	0.258143	3.51277	0.000443457	0.000862127	4866.62	2.26549	0.257915	8.78387	1.57947e-18	1.00214e-17	4866.62	0.52662	0.258368	2.03825	0.0415245	0.0863101	4866.62
RTBOTA2_000269	hypothetical protein		A0A0K3CA54	Rhodosporidium toruloides			1884	1016	1049	337	852	1241	2093	572	1384	401	488	616	1193.27	759.527	1020.35	522.24	818.864	806.521	1016.59	1480.92	868.029	695.289	630.74	699.6	875.995	-0.466642	0.255797	-1.82427	0.0681117	0.0938726	875.995	-0.726786	0.256996	-2.828	0.00468398	0.00702227	875.995	0.172881	0.255289	0.677197	0.498281	0.625251	875.995
RTBOTA2_000270	ATP-dependent RNA helicase DRS1	drs1	P32892	Saccharomyces cerevisiae (strain ATCC 204508 / S288c)	GO:0000027,GO:0003724,GO:0006364,GO:0030687	Pfam:PF00270,Pfam:PF00271,SUPERFAMILY:SSF52540,InterPro:IPR027417,InterPro:IPR011545,InterPro:IPR001650	489	280	315	83	131	158	1185	101	1112	32	75	78	309.719	209.319	306.398	128.623	125.905	102.684	575.566	261.49	697.434	55.4844	96.9374	88.5857	246.512	-1.21239	0.339639	-3.56963	0.00035748	0.000705507	246.512	-2.67245	0.347512	-7.69026	1.46836e-14	6.79406e-14	246.512	0.905963	0.333028	2.72039	0.00652059	0.0178845	246.512
RTBOTA2_000271	ATP-dependent RNA helicase SUV3, mitochondrial	suv3	P32580	Saccharomyces cerevisiae (strain ATCC 204508 / S288c)	GO:0000262,GO:0000372,GO:0000957,GO:0003724,GO:0006264,GO:0008859,GO:0045025	Pfam:PF12513,Pfam:PF00271,SUPERFAMILY:SSF52540,InterPro:IPR027417,InterPro:IPR022192,InterPro:IPR001650	148	67	53	7	19	30	231	12	278	18	27	15	93.7389	50.0869	51.5526	10.8477	18.261	19.4969	112.199	31.0682	174.358	31.21	34.8975	17.0357	53.7294	-1.98269	0.563927	-3.51587	0.000438312	0.000852622	53.7294	-1.9713	0.556008	-3.54545	0.000391943	0.000667781	53.7294	0.72674	0.53176	1.36667	0.171729	0.278243	53.7294
RTBOTA2_000272	hypothetical protein		A0A0K3C9S6	Rhodosporidium toruloides	GO:0007165	Reactome:R-HSA-194840,Pfam:PF00620,SUPERFAMILY:SSF48350,InterPro:IPR000198,InterPro:IPR008936	390	154	195	37	60	129	413	29	436	23	33	46	247.015	115.125	189.675	57.3379	57.6664	83.8366	200.598	75.0814	273.454	39.8794	42.6525	52.2429	119.547	-1.46449	0.420954	-3.47899	0.000503314	0.000972801	119.547	-2.04465	0.434863	-4.70183	2.5784e-06	5.58471e-06	119.547	0.0156716	0.413351	0.0379136	0.969757	0.978603	119.547
RTBOTA2_000273	AB hydrolase-1 domain-containing protein		G0SVJ8	Rhodosporidium toruloides (strain ATCC 204091 / IIP 30 / MTCC 1151)		Pfam:PF00561,SUPERFAMILY:SSF53474,InterPro:IPR029058,InterPro:IPR000073	357	348	266	170	256	303	1742	376	1365	237	242	372	226.114	260.153	258.736	263.445	246.043	196.919	846.107	973.469	856.112	410.931	312.785	422.486	439.442	-0.0833898	0.206273	-0.40427	0.686014	0.731844	439.442	-1.22021	0.201844	-6.04532	1.49113e-09	4.466e-09	439.442	1.84238	0.201039	9.16432	4.98622e-20	1.24994e-18	439.442
RTBOTA2_000274	hypothetical protein		A0A061AEL1	Rhodosporidium toruloides			615	501	346	372	518	999	786	217	461	667	981	915	389.523	374.531	336.551	576.479	497.854	649.246	381.768	561.816	289.134	1156.5	1267.94	1039.18	626.71	0.647103	0.23692	2.73132	0.00630821	0.0103958	626.71	1.51043	0.237154	6.36897	1.903e-10	6.27689e-10	626.71	0.14256	0.238515	0.597698	0.550041	0.67279	626.71
RTBOTA2_000275	hypothetical protein		A0A0K3C6U8	Rhodosporidium toruloides		Reactome:R-HSA-162658,Pfam:PF08227,InterPro:IPR013183	0	0	0	0	0	0	0	0	0	0	0	0
RTBOTA2_000276	DNA polymerase delta small subunit	pol31	P46957	Saccharomyces cerevisiae (strain ATCC 204508 / S288c)	GO:0003887,GO:0005634,GO:0005829,GO:0006272,GO:0006273,GO:0006278,GO:0006284,GO:0006289,GO:0006298,GO:0006301,GO:0008310,GO:0043137,GO:0043625	Pfam:PF04042,InterPro:IPR007185	969	837	616	234	423	557	1753	315	1316	202	356	375	613.737	625.713	599.178	362.624	406.548	361.992	851.45	815.539	825.38	350.245	460.13	425.893	558.202	-0.700533	0.168749	-4.15132	3.3056e-05	7.45388e-05	558.202	-1.00892	0.170255	-5.92591	3.10564e-09	9.03669e-09	558.202	0.439792	0.165997	2.6494	0.00806357	0.0214609	558.202
RTBOTA2_000277	protein CWC15		A0A0K3C9S2	Rhodosporidium toruloides	GO:0000398,GO:0005681	Reactome:R-HSA-72163,Pfam:PF04889,InterPro:IPR006973	1723	734	780	62	105	178	1651	121	1079	29	80	81	1091.3	548.714	758.699	96.0798	100.916	115.682	801.907	313.271	676.736	50.2827	103.4	91.9929	395.748	-2.93599	0.353022	-8.31673	9.04248e-17	6.21191e-16	395.748	-2.86498	0.360625	-7.94448	1.9501e-15	9.71104e-15	395.748	-0.412183	0.345148	-1.19422	0.232391	0.351657	395.748
RTBOTA2_000278	protein of cyclin PHO80-like protein family		A0A0K3CDZ8	Rhodosporidium toruloides	GO:0000079,GO:0019901	Pfam:PF08613,InterPro:IPR013922	557	673	344	282	415	541	824	224	582	195	225	272	352.788	503.112	334.606	437.008	398.86	351.594	400.225	579.939	365.024	338.108	290.812	308.914	388.416	-0.00711453	0.24043	-0.0295908	0.976393	0.980956	388.416	-0.50699	0.243984	-2.07796	0.0377126	0.049658	388.416	0.160862	0.24047	0.668951	0.503526	0.630761	388.416
RTBOTA2_000279	Phosphoglycerate mutase 1 (putative)	gpm1_2	P00950	Saccharomyces cerevisiae (strain ATCC 204508 / S288c)	GO:0004619,GO:0005739,GO:0005758,GO:0005829,GO:0006094,GO:0006096	Pfam:PF00300,SUPERFAMILY:SSF53254,InterPro:IPR029033,InterPro:IPR013078	2114	2442	1379	3419	3989	6067	1724	693	1528	3141	3189	4295	1338.95	1825.56	1341.34	5298.34	3833.86	3942.92	837.364	1794.19	958.344	5446.14	4121.78	4877.89	2968.06	1.53656	0.270439	5.68171	1.33356e-08	4.43165e-08	2968.06	2.01621	0.271142	7.43599	1.03787e-13	4.50036e-13	2968.06	-0.335605	0.271442	-1.23638	0.216317	0.333332	2968.06
RTBOTA2_000280	C3H1-type domain-containing protein		G0SVJ7	Rhodosporidium toruloides (strain ATCC 204091 / IIP 30 / MTCC 1151)		Pfam:PF10453,InterPro:IPR019496	182	77	70	54	129	256	242	9	230	80	121	98	115.274	57.5626	68.0884	83.6824	123.983	166.373	117.542	23.3011	144.253	138.711	156.392	111.3	108.872	0.638555	0.473558	1.34842	0.177524	0.223816	108.872	0.468092	0.476618	0.98211	0.326046	0.366608	108.872	0.282292	0.476257	0.592731	0.553361	0.676104	108.872
RTBOTA2_000281	Putative carboxymethylenebutenolidase	ydl086w	Q07505	Saccharomyces cerevisiae (strain ATCC 204508 / S288c)	GO:0004222,GO:0006508,GO:0016787	Pfam:PF01435,Pfam:PF01738,SUPERFAMILY:SSF53474,InterPro:IPR001915,InterPro:IPR002925,InterPro:IPR029058	6976	4966	3575	3466	6846	10310	5643	1596	4286	5010	7174	8405	4418.4	3712.41	3477.37	5371.17	6579.74	6700.43	2740.86	4132.07	2688.13	8686.78	9272.39	9545.68	5610.45	0.68425	0.199633	3.42754	0.000609066	0.00116332	5610.45	1.52762	0.199918	7.64126	2.1511e-14	9.82791e-14	5610.45	-0.283193	0.200007	-1.41592	0.1568	0.258852	5610.45
RTBOTA2_000282	Probable drug/proton antiporter YHK8 (putative)	yhk8_2	P38776	Saccharomyces cerevisiae (strain ATCC 204508 / S288c)	GO:0003674,GO:0005886,GO:1990961	Pfam:PF07690,SUPERFAMILY:SSF103473,InterPro:IPR036259,InterPro:IPR011701	222	309	210	153	245	341	976	259	780	151	184	173	140.608	230.998	204.265	237.1	235.471	221.615	474.053	670.555	489.207	261.817	237.82	196.479	299.999	0.270866	0.248009	1.09216	0.274762	0.331441	299.999	-1.2248	0.247442	-4.94984	7.42734e-07	1.71438e-06	299.999	1.49734	0.244784	6.11701	9.53499e-10	9.71487e-09	299.999
RTBOTA2_000283	Mitochondrial carrier protein RIM2	rim2	P38127	Saccharomyces cerevisiae (strain ATCC 204508 / S288c)	GO:0000002,GO:0005739,GO:0006864,GO:0015218,GO:0030001,GO:0055085	Pfam:PF00153,SUPERFAMILY:SSF103506,InterPro:IPR018108,InterPro:IPR023395	1537	1735	1254	367	841	1456	2129	576	2099	352	338	490	973.492	1297.03	1219.75	568.73	808.291	946.249	1034.08	1491.27	1316.47	610.328	436.865	556.5	938.255	-0.583447	0.236082	-2.47138	0.0134594	0.0210083	938.255	-1.25833	0.238302	-5.28041	1.28894e-07	3.21436e-07	938.255	0.135507	0.235494	0.575415	0.565011	0.684911	938.255
RTBOTA2_000284	T-complex protein 1 subunit theta	cct8	P47079	Saccharomyces cerevisiae (strain ATCC 204508 / S288c)	GO:0005832,GO:0006457,GO:0051082	Pfam:PF00118,SUPERFAMILY:SSF48592,SUPERFAMILY:SSF52029,SUPERFAMILY:SSF54849,InterPro:IPR027413,InterPro:IPR027409,InterPro:IPR027410,InterPro:IPR002423	10730	6266	4875	441	779	1005	7386	436	5659	437	548	460	6796.07	4684.25	4741.87	683.406	748.703	653.146	3587.45	1128.81	3549.26	757.709	708.29	522.429	2380.12	-2.95982	0.330101	-8.96639	3.06383e-19	2.51582e-18	2380.12	-2.05902	0.331026	-6.22013	4.9675e-10	1.5632e-09	2380.12	-0.970188	0.328978	-2.94909	0.00318706	0.00965424	2380.12
RTBOTA2_000285	Lysophospholipase 1	plb1	P39105	Saccharomyces cerevisiae (strain ATCC 204508 / S288c)	GO:0004622,GO:0005783,GO:0005886,GO:0006650,GO:0036151,GO:0042597	Reactome:R-HSA-1482788,Reactome:R-HSA-1482801,Reactome:R-HSA-1482839,Reactome:R-HSA-1482922,Reactome:R-HSA-1483115,Pfam:PF01735,SUPERFAMILY:SSF52151,InterPro:IPR002642,InterPro:IPR016035	5555	4914	3830	491	1083	1309	6971	1201	5118	831	1062	1139	3518.38	3673.54	3725.41	760.89	1040.88	850.714	3385.89	3109.41	3209.95	1440.86	1372.63	1293.58	2281.84	-2.03913	0.157717	-12.9291	3.08597e-38	8.1028e-37	2281.84	-1.24196	0.1577	-7.87541	3.39621e-15	1.65282e-14	2281.84	-0.169022	0.155939	-1.0839	0.278408	0.404456	2281.84
RTBOTA2_000286	Uridine nucleosidase	urh1	Q04179	Saccharomyces cerevisiae (strain ATCC 204508 / S288c)	GO:0006216,GO:0006218,GO:0008655,GO:0019358,GO:0034356,GO:0045437,GO:0046135,GO:0050263,GO:0070635,GO:0070636	Pfam:PF01156,SUPERFAMILY:SSF53590,InterPro:IPR001910,InterPro:IPR036452	2419	2723	1775	504	708	976	2918	902	2283	738	902	1047	1532.13	2035.62	1726.53	781.036	680.464	634.299	1417.3	2335.29	1431.87	1279.61	1165.83	1189.09	1350.76	-1.33875	0.220029	-6.08442	1.16911e-09	4.34119e-09	1350.76	-0.507024	0.21988	-2.30591	0.0211158	0.0288566	1350.76	-0.0358684	0.218774	-0.163952	0.869769	0.913017	1350.76
RTBOTA2_000287	Protein SNQ2 (putative)	snq2_3	P32568	Saccharomyces cerevisiae (strain ATCC 204508 / S288c)	GO:0005886,GO:0008559,GO:0030003	Reactome:R-HSA-1369062,Pfam:PF06367,Pfam:PF06371,Pfam:PF01061,Pfam:PF02181,Pfam:PF06422,Pfam:PF00005,SUPERFAMILY:SSF48371,SUPERFAMILY:SSF52540,SUPERFAMILY:SSF101447,InterPro:IPR016024,InterPro:IPR010472,InterPro:IPR010473,InterPro:IPR027417,InterPro:IPR013525,InterPro:IPR015425,InterPro:IPR010929,InterPro:IPR003439	1042	752	616	319	532	779	793	84	569	244	333	345	659.973	562.17	599.178	494.346	511.309	506.269	385.168	217.477	356.87	423.068	430.402	391.821	461.504	-0.268557	0.211714	-1.26849	0.204623	0.254267	461.504	0.349129	0.217404	1.6059	0.108295	0.133248	461.504	-0.898542	0.21412	-4.19645	2.71137e-05	0.000135528	461.504
RTBOTA2_000288	Glutathione-independent glyoxalase HSP31	hsp31	Q04432	Saccharomyces cerevisiae (strain ATCC 204508 / S288c)	GO:0000932,GO:0010494,GO:0019172,GO:0019243,GO:0031669,GO:0034599,GO:0044183,GO:0061077	Pfam:PF01965,SUPERFAMILY:SSF52317,InterPro:IPR029062,InterPro:IPR002818	80831	51291	23959	55579	68169	94170	28540	7496	21885	67837	65756	76842	51196	38343.4	23304.7	86129.3	65517.7	61200.7	13862.2	19407.2	13726	117622	84989.6	87270.6	55214.1	0.915438	0.268937	3.40391	0.000664293	0.00126372	55214.1	2.62515	0.269011	9.7585	1.69652e-22	1.45909e-21	55214.1	-1.26405	0.26902	-4.69874	2.61768e-06	1.57797e-05	55214.1
RTBOTA2_000289	hypothetical protein						909	868	545	2187	2307	3352	1201	264	882	2360	2355	2642	575.734	648.887	530.117	3389.14	2217.27	2178.45	583.338	683.5	553.18	4091.97	3043.84	3000.56	1791.33	2.14772	0.218995	9.80714	1.04895e-22	1.0837e-21	1791.33	2.48254	0.220005	11.284	1.57387e-29	2.20556e-28	1791.33	0.0467627	0.221464	0.211153	0.832768	0.888564	1791.33
RTBOTA2_000290	hypothetical protein		A0A0K3C9R3	Rhodosporidium toruloides	GO:0005515	Pfam:PF10312,Pfam:PF12937,Pfam:PF09732,Pfam:PF10257,SUPERFAMILY:SSF52047,SUPERFAMILY:SSF81383,InterPro:IPR036047,InterPro:IPR018816,InterPro:IPR001810,InterPro:IPR019134,InterPro:IPR019384	3164	3351	2288	1699	2434	3119	4709	658	3895	1661	1801	1792	2003.99	2505.09	2225.52	2632.9	2339.34	2027.03	2287.21	1703.57	2442.9	2879.99	2327.79	2035.2	2284.21	0.0548815	0.203383	0.269843	0.787281	0.824256	2284.21	0.167166	0.203965	0.819583	0.412454	0.454007	2284.21	-0.0628285	0.203582	-0.308616	0.757614	0.834909	2284.21
RTBOTA2_000291	Heat shock protein 104	hsp104	P31539	Saccharomyces cerevisiae (strain ATCC 204508 / S288c)	GO:0005524,GO:0005634,GO:0005737,GO:0016887,GO:0034399,GO:0034975,GO:0035617,GO:0043335,GO:0043531,GO:0051082,GO:0051085,GO:0051087,GO:0070370,GO:0070414,GO:0072380	Pfam:PF00004,Pfam:PF10431,Pfam:PF02861,Pfam:PF07724,SUPERFAMILY:SSF52540,SUPERFAMILY:SSF81923,InterPro:IPR003959,InterPro:IPR027417,InterPro:IPR036628,InterPro:IPR019489,InterPro:IPR004176	15247	15581	9617	1278	2072	3112	2725	289	2380	974	1213	1384	9657.01	11647.8	9354.37	1980.48	1991.41	2022.48	1323.56	748.225	1492.71	1688.81	1567.8	1571.83	3753.88	-2.3546	0.221894	-10.6114	2.6385e-26	3.4708e-25	3753.88	0.429551	0.223876	1.9187	0.0550218	0.0706982	3753.88	-3.09647	0.222657	-13.9069	5.74926e-44	4.1067e-42	3753.88
RTBOTA2_000292	Beta-hexosaminidase		A0A2T0AG29	Rhodosporidium toruloides	GO:0004553,GO:0005975	Reactome:R-HSA-1660662,Reactome:R-HSA-2022857,Reactome:R-HSA-2024101,Reactome:R-HSA-2160916,KEGG:00511+3.2.1.52,KEGG:00513+3.2.1.52,KEGG:00520+3.2.1.52,KEGG:00531+3.2.1.52,KEGG:00603+3.2.1.52,KEGG:00604+3.2.1.52,MetaCyc:PWY-6902,MetaCyc:PWY-7822,MetaCyc:PWY-7883,Pfam:PF00728,Pfam:PF14845,SUPERFAMILY:SSF55545,SUPERFAMILY:SSF51445,InterPro:IPR015883,InterPro:IPR029019,InterPro:IPR029018,InterPro:IP…	212	182	149	202	348	392	399	45	254	247	267	458	134.275	136.057	144.931	313.034	334.465	254.759	193.798	116.506	159.306	428.27	345.097	520.157	256.721	1.11791	0.249839	4.47453	7.65803e-06	1.87582e-05	256.721	1.43201	0.251377	5.69664	1.2219e-08	3.36112e-08	256.721	0.209168	0.254724	0.821155	0.411558	0.543427	256.721
RTBOTA2_000293	hypothetical protein		A0A2T0AG31	Rhodosporidium toruloides			277	235	135	10	22	22	22	13	15	34	15	23	175.444	175.678	131.313	15.4967	21.1444	14.2977	10.6856	33.6572	9.40783	58.9522	19.3875	26.1214	57.6321	-3.24572	0.513337	-6.3228	2.56865e-10	1.01267e-09	57.6321	1.14611	0.540595	2.12008	0.0339991	0.045099	57.6321	-3.37845	0.517401	-6.52965	6.59222e-11	7.47305e-10	57.6321
RTBOTA2_000294	BZIP domain-containing protein		A0A2T0AG37	Rhodosporidium toruloides	GO:0003700,GO:0006355	Pfam:PF00170,SUPERFAMILY:SSF57959,InterPro:IPR004827	1174	723	671	189	355	417	396	54	503	85	126	132	743.578	540.49	652.676	292.888	341.193	271.007	192.341	139.807	315.476	147.38	162.855	149.914	329.134	-1.09818	0.271667	-4.04238	5.29112e-05	0.000116464	329.134	-0.516765	0.28368	-1.82165	0.068508	0.086702	329.134	-1.55622	0.273999	-5.67966	1.34961e-08	1.15982e-07	329.134
RTBOTA2_000295	High-affinity potassium transport protein	trk1	P12685	Saccharomyces cerevisiae (strain ATCC 204508 / S288c)	GO:0005886,GO:0015079,GO:0030007,GO:0045121	Pfam:PF02386,Pfam:PF05686,SUPERFAMILY:SSF81324,InterPro:IPR003445,InterPro:IPR006598	4390	3884	3056	2159	2543	3108	5701	1265	4334	1333	1349	1807	2780.5	2903.55	2972.54	3345.75	2444.1	2019.88	2769.03	3275.1	2718.24	2311.27	1743.58	2052.24	2611.31	-0.149926	0.204021	-0.734859	0.462426	0.52181	2611.31	-0.519956	0.204741	-2.53958	0.0110986	0.0158385	2611.31	0.0162495	0.204046	0.0796362	0.936527	0.958457	2611.31
RTBOTA2_000296	Low-affinity potassium transport protein	trk2	P28584	Saccharomyces cerevisiae (strain ATCC 204508 / S288c)	GO:0005887,GO:0015079,GO:0030007,GO:0042391	Pfam:PF02386,Pfam:PF00276,SUPERFAMILY:SSF54189,SUPERFAMILY:SSF47874,InterPro:IPR003445,InterPro:IPR012678,InterPro:IPR013025	2684	1796	1454	1748	2684	3755	3565	493	2616	1106	1645	1778	1699.97	1342.63	1414.29	2708.83	2579.61	2440.36	1731.56	1276.38	1640.73	1917.68	2126.16	2019.3	1908.12	0.793378	0.171275	4.63219	3.61819e-06	9.21259e-06	1908.12	0.378384	0.172337	2.1956	0.0281203	0.0377914	1908.12	0.0654751	0.172019	0.380628	0.703479	0.794224	1908.12
RTBOTA2_000297	BZIP domain-containing protein		A0A2T0AG16	Rhodosporidium toruloides	GO:0003700,GO:0006355	Pfam:PF00170,SUPERFAMILY:SSF57959,InterPro:IPR004827	1386	816	733	332	416	353	667	20	544	126	112	141	877.853	610.014	712.982	514.492	399.821	229.413	323.969	51.7803	341.191	218.47	144.76	160.136	382.073	-0.947328	0.446786	-2.12032	0.0339792	0.0495008	382.073	-0.477162	0.4538	-1.05148	0.293038	0.331966	382.073	-1.59741	0.448508	-3.56161	0.000368584	0.00143104	382.073
RTBOTA2_000298	hypothetical protein		A0A2T0AG20	Rhodosporidium toruloides			28	36	24	0	3	0	17	0	12	3	7	2	17.7344	26.9124	23.3446	0	2.88332	0	8.25707	0	7.52626	5.20166	9.04749	2.27143	8.59822	-4.54721	1.24562	-3.65058	0.000261652	0.000526394	8.59822	-0.112145	1.06271	-0.105527	0.915957	0.926699	8.59822	-1.93571	0.989594	-1.95607	0.0504572	0.101265	8.59822
RTBOTA2_000299	putative Sulfite oxidase		A0A0K3C921	Rhodosporidium toruloides			1842	1477	1250	1177	1998	3285	3393	775	2606	862	1526	2054	1166.67	1104.16	1215.86	1823.97	1920.29	2134.91	1648.01	2006.49	1634.45	1494.61	1972.35	2332.76	1704.54	0.754554	0.190625	3.95831	7.54806e-05	0.000162851	1704.54	0.137125	0.190981	0.718003	0.472755	0.514248	1704.54	0.598407	0.190905	3.13457	0.00172106	0.00559597	1704.54
RTBOTA2_000300	Histone deacetylase HOS3	hos3	Q02959	Saccharomyces cerevisiae (strain ATCC 204508 / S288c)	GO:0000083,GO:0004407,GO:0016575,GO:0045944	Reactome:R-HSA-2122947,Reactome:R-HSA-2644606,Reactome:R-HSA-2894862,Pfam:PF00850,SUPERFAMILY:SSF52768,InterPro:IPR023696,InterPro:IPR023801	769	445	303	129	206	279	899	64	549	119	215	172	487.063	332.667	294.725	199.908	197.988	181.321	436.653	165.697	344.327	206.333	277.887	195.343	276.659	-0.946947	0.320049	-2.95876	0.00308879	0.00532956	276.659	-0.497204	0.322559	-1.54143	0.123211	0.150237	276.659	-0.217457	0.31823	-0.683333	0.494396	0.622611	276.659
RTBOTA2_000301	HSF-type DNA-binding-domain containing protein		A0A2T0AG05	Rhodosporidium toruloides	GO:0003700,GO:0005634,GO:0006355,GO:0043565	Pfam:PF00447,SUPERFAMILY:SSF46785,InterPro:IPR000232,InterPro:IPR036390	3	3	4	30	55	36	91	19	56	8	34	41	1.90011	2.2427	3.89076	46.4902	52.8609	23.3963	44.1996	49.1913	35.1226	13.8711	43.945	46.5643	30.3062	3.9709	0.697329	5.69444	1.23776e-08	4.12981e-08	30.3062	-0.267736	0.554999	-0.482408	0.629516	0.66548	30.3062	4.0354	0.697983	5.78152	7.40306e-09	6.66376e-08	30.3062
RTBOTA2_000302	heat shock transcription factor		A0A0K3CA23	Rhodosporidium toruloides	GO:0003700,GO:0005634,GO:0006355,GO:0043565	Pfam:PF00447,SUPERFAMILY:SSF46785,InterPro:IPR036390,InterPro:IPR000232	459	604	457	1027	1796	3583	1988	386	1242	2116	2715	2697	290.717	451.53	444.52	1591.52	1726.15	2328.58	965.592	999.359	778.968	3668.91	3509.14	3063.02	1651.5	2.2534	0.222844	10.112	4.88822e-24	5.54137e-23	1651.5	1.90235	0.221575	8.58558	9.03791e-18	5.41866e-17	1651.5	1.20865	0.224029	5.39509	6.84901e-08	5.30898e-07	1651.5
RTBOTA2_000303	Tricalbin-1	tcb1	Q12466	Saccharomyces cerevisiae (strain ATCC 204508 / S288c)	GO:0008289,GO:0032541,GO:0035621,GO:0060304,GO:0090158	Pfam:PF00168,SUPERFAMILY:SSF49562,InterPro:IPR000008	1920	1633	1066	1218	2050	3178	1109	113	919	733	954	1110	1216.07	1220.78	1036.89	1887.5	1970.27	2065.37	538.653	292.559	576.386	1270.94	1233.04	1260.64	1214.09	0.769808	0.217852	3.53363	0.000409892	0.000799917	1214.09	1.39897	0.221609	6.31277	2.74077e-10	8.88144e-10	1214.09	-1.28336	0.220939	-5.80865	6.29773e-09	5.73101e-08	1214.09
RTBOTA2_000304	2-(3-amino-3-carboxypropyl)histidine synthase subunit 1	dph1	P40487	Saccharomyces cerevisiae (strain ATCC 204508 / S288c)	GO:0003674,GO:0017183	Reactome:R-HSA-5358493,MetaCyc:PWY-6482,MetaCyc:PWY-7546,Pfam:PF01866,InterPro:IPR016435	229	104	83	40	58	97	472	27	406	10	14	28	145.042	77.7469	80.7333	61.987	55.7442	63.0399	229.255	69.9034	254.639	17.3389	18.095	31.8	92.1104	-0.750927	0.446989	-1.67997	0.0929637	0.124734	92.1104	-3.04652	0.478437	-6.36765	1.91943e-10	6.32793e-10	92.1104	0.886813	0.4385	2.02238	0.0431371	0.0890489	92.1104
RTBOTA2_000305	hypothetical protein		A0A0K3C9Q4	Rhodosporidium toruloides			961	512	503	222	327	514	1539	181	1146	179	195	249	608.67	382.754	489.264	344.028	314.282	334.047	747.508	468.611	718.758	310.366	252.037	282.793	437.76	-0.578714	0.239035	-2.42104	0.0154761	0.0239255	437.76	-1.20646	0.241944	-4.98655	6.14685e-07	1.43025e-06	437.76	0.395166	0.237128	1.66646	0.0956212	0.172424	437.76
RTBOTA2_000306	hypothetical protein		A0A0K3CDX4	Rhodosporidium toruloides	GO:0004198,GO:0005622,GO:0006508	Reactome:R-HSA-1474228,Pfam:PF01067,Pfam:PF00648,SUPERFAMILY:SSF116846,SUPERFAMILY:SSF49758,SUPERFAMILY:SSF54001,InterPro:IPR036181,InterPro:IPR036213,InterPro:IPR038765,InterPro:IPR022682,InterPro:IPR001300	1871	1600	1017	459	590	577	3643	371	2805	386	438	547	1185.04	1196.11	989.227	711.3	567.053	374.99	1769.44	960.524	1759.26	669.28	566.115	621.236	947.465	-1.03228	0.268974	-3.83783	0.000124124	0.00026077	947.465	-1.27877	0.26955	-4.74408	2.0946e-06	4.58013e-06	947.465	0.417758	0.267559	1.56137	0.118437	0.205643	947.465
RTBOTA2_000307	hypothetical protein		A0A2T0AG04	Rhodosporidium toruloides		Pfam:PF00168,SUPERFAMILY:SSF49562,InterPro:IPR000008	17	10	5	27	59	106	16	2	2	63	54	61	10.7673	7.47566	4.86345	41.8412	56.7053	68.889	7.77136	5.17803	1.25438	109.235	69.795	69.2786	37.7545	2.83821	0.553336	5.12927	2.90873e-07	8.46745e-07	37.7545	4.11248	0.604813	6.79959	1.04914e-11	3.82937e-11	37.7545	-0.721416	0.65006	-1.10977	0.267099	0.392119	37.7545
RTBOTA2_000308	succinyl-diaminopimelate desuccinylase		A0A0K3CA18	Rhodosporidium toruloides	GO:0008152,GO:0016787	Pfam:PF01546,Pfam:PF07687,SUPERFAMILY:SSF53187,SUPERFAMILY:SSF55031,InterPro:IPR002933,InterPro:IPR011650,InterPro:IPR036264	2262	1225	1085	1497	2132	3125	4482	1354	3420	1394	1305	1746	1432.69	915.768	1055.37	2319.86	2049.08	2030.93	2176.95	3505.52	2144.98	2417.04	1686.71	1982.96	1976.49	0.910071	0.24169	3.76545	0.000166248	0.000343404	1976.49	-0.360323	0.241647	-1.49111	0.135932	0.16454	1976.49	1.19788	0.241657	4.95692	7.16193e-07	4.73872e-06	1976.49
RTBOTA2_000309	Pantothenate transporter FEN2	fen2	P25621	Saccharomyces cerevisiae (strain ATCC 204508 / S288c)	GO:0016021,GO:0055085	Pfam:PF07690,SUPERFAMILY:SSF103473,InterPro:IPR011701,InterPro:IPR036259	1910	1588	1266	1922	2600	2634	3860	794	2736	740	877	1182	1209.74	1187.13	1231.43	2978.47	2498.88	1711.83	1874.84	2055.68	1715.99	1283.08	1133.52	1342.41	1685.25	0.985036	0.204488	4.81708	1.45678e-06	3.88026e-06	1685.25	-0.58548	0.205615	-2.84745	0.00440704	0.00662652	1685.25	0.636603	0.204842	3.10778	0.00188499	0.00606685	1685.25
RTBOTA2_000310	hypothetical protein						3	9	9	1	3	24	20	7	19	13	11	31	1.90011	6.72809	8.75422	1.54967	2.88332	15.5975	9.7142	18.1231	11.9166	22.5405	14.2175	35.2071	12.4277	0.326833	0.909304	0.359432	0.719272	0.762791	12.4277	0.90828	0.855901	1.0612	0.2886	0.327441	12.4277	1.17282	0.887545	1.32142	0.186363	0.2966	12.4277
RTBOTA2_000311	zinc finger, C2H2-type domain containing protein		A0A0K3C914	Rhodosporidium toruloides			153	252	147	6	22	34	236	37	316	2	10	14	96.9058	188.387	142.986	9.29804	21.1444	22.0965	114.628	95.7935	198.192	3.46777	12.925	15.9	76.8102	-2.97839	0.467873	-6.36581	1.9426e-10	7.76455e-10	76.8102	-3.61522	0.516401	-7.0008	2.54511e-12	9.82928e-12	76.8102	-0.0531564	0.431335	-0.123237	0.901919	0.934861	76.8102
RTBOTA2_000312	Protein of integral membrane protein, Mpv17/PMP23 family		M7WVF0	Rhodosporidium toruloides (strain NP11)	GO:0016021	Pfam:PF04117,InterPro:IPR007248	1238	1970	1360	1177	2510	4443	2745	975	2172	1935	3686	4148	784.114	1472.71	1322.86	1823.97	2412.38	2887.49	1333.27	2524.29	1362.25	3355.07	4764.15	4710.94	2396.12	0.993883	0.296093	3.35666	0.000788895	0.00148376	2396.12	1.30166	0.296011	4.39735	1.09582e-05	2.21937e-05	2396.12	0.54058	0.296401	1.82381	0.0681806	0.130752	2396.12
RTBOTA2_000313	Vacuolar protein sorting-associated protein 13	vps13	Q07878	Saccharomyces cerevisiae (strain ATCC 204508 / S288c)	GO:0003674,GO:0005628,GO:0006623,GO:0007005,GO:0019898,GO:0032120,GO:0044232,GO:0045053,GO:0045324,GO:0071561,GO:0090083,GO:1990816	Pfam:PF16910,Pfam:PF06650,Pfam:PF16908,Pfam:PF12624,Pfam:PF16909,InterPro:IPR031642,InterPro:IPR009543,InterPro:IPR031646,InterPro:IPR026854,InterPro:IPR031645	2272	1609	1506	943	1658	2475	1722	156	1586	503	921	907	1439.02	1202.83	1464.87	1461.34	1593.52	1608.49	836.393	403.886	994.721	872.145	1190.39	1030.09	1174.81	0.183727	0.265476	0.692067	0.488895	0.548048	1174.81	0.458095	0.267697	1.71124	0.0870362	0.10866	1174.81	-0.86657	0.266696	-3.24928	0.00115699	0.00394349	1174.81
RTBOTA2_000314	E3 ubiquitin-protein ligase MARCH5		A0A0K3CA13	Rhodosporidium toruloides			2246	1400	1194	184	308	391	2137	284	1260	205	237	279	1422.55	1046.59	1161.39	285.14	296.021	254.109	1037.96	735.28	790.258	355.447	306.322	316.864	667.328	-2.12257	0.204909	-10.3586	3.82599e-25	4.7418e-24	667.328	-1.3969	0.207024	-6.74753	1.50387e-11	5.42653e-11	667.328	-0.496824	0.200914	-2.47282	0.013405	0.0333268	667.328
RTBOTA2_000315	NADP-dependent leukotriene B4 12-hydroxydehydrogenase [Rhodosporidium toruloides NP11]		A0A0K3C6R5	Rhodosporidium toruloides	GO:0055114	Pfam:PF00107,Pfam:PF16884,SUPERFAMILY:SSF51735,SUPERFAMILY:SSF50129,InterPro:IPR036291,InterPro:IPR011032,InterPro:IPR013149	539	577	363	1778	3225	5218	620	121	467	1197	1521	1755	341.387	431.346	353.087	2755.32	3099.57	3391.16	301.14	313.271	292.897	2075.46	1965.89	1993.18	1442.81	3.0385	0.163082	18.6317	1.77654e-77	2.31403e-75	1442.81	2.738	0.167157	16.3798	2.66734e-60	1.72031e-58	1442.81	-0.31609	0.170027	-1.85906	0.0630183	0.122264	1442.81
RTBOTA2_000316	hypothetical protein		A0A2T0AFZ7	Rhodosporidium toruloides			0	0	1	12	3	0	2	0	0	0	0	0
RTBOTA2_000317	PIN domain-domain containing protein		A0A2T0AG01	Rhodosporidium toruloides		Pfam:PF13638,SUPERFAMILY:SSF88723,InterPro:IPR029060,InterPro:IPR002716	279	214	154	88	175	279	406	35	239	74	101	123	176.711	159.979	149.794	136.371	168.194	181.321	197.198	90.6155	149.898	128.308	130.542	139.693	150.719	0.00326751	0.282835	0.0115527	0.990782	0.991678	150.719	-0.172938	0.291016	-0.594254	0.552342	0.59095	150.719	-0.114809	0.284316	-0.403809	0.686353	0.781272	150.719
RTBOTA2_000318	Secretory pathway protein Sec39-domain containing protein		A0A2T0AG03	Rhodosporidium toruloides	GO:0006890	Reactome:R-HSA-6811434,Pfam:PF08314,InterPro:IPR013244	186	81	137	38	102	198	184	20	196	51	81	71	117.807	60.5529	133.259	58.8876	98.033	128.679	89.3707	51.7803	122.929	88.4283	104.692	80.6357	94.5879	-0.110131	0.404567	-0.27222	0.785453	0.822631	94.5879	0.0189896	0.412708	0.0460122	0.963301	0.967524	94.5879	-0.204221	0.406271	-0.502672	0.615195	0.725628	94.5879
RTBOTA2_000319	ER-Golgi trafficking TRAPP I complex 85 kDa subunit-domain containing protein		A0A2T0AG07	Rhodosporidium toruloides		Reactome:R-HSA-8876198,Pfam:PF12739,InterPro:IPR024420	531	390	391	190	337	458	887	89	837	101	211	209	336.32	291.551	380.322	294.438	323.893	297.652	430.825	230.422	524.957	175.123	272.717	237.364	316.299	-0.137306	0.282983	-0.48521	0.627527	0.678825	316.299	-0.804686	0.286963	-2.80414	0.00504509	0.00751448	316.299	0.251955	0.282448	0.892042	0.37237	0.505034	316.299
RTBOTA2_000320	DNA polymerase zeta catalytic subunit	rev3	P14284	Saccharomyces cerevisiae (strain ATCC 204508 / S288c)	GO:0003887,GO:0005739,GO:0016035,GO:0042276,GO:0070987	KEGG:00230+2.7.7.7,KEGG:00240+2.7.7.7,Pfam:PF03104,Pfam:PF14260,Pfam:PF00136,SUPERFAMILY:SSF56672,SUPERFAMILY:SSF53098,InterPro:IPR006133,InterPro:IPR025687,InterPro:IPR012337,InterPro:IPR006134	248	214	159	30	64	154	234	27	247	9	45	32	157.076	159.979	154.658	46.4902	61.5109	100.084	113.656	69.9034	154.916	15.605	58.1625	36.3429	94.032	-1.16373	0.419445	-2.77445	0.00552957	0.00917635	94.032	-1.62319	0.441555	-3.67609	0.00023684	0.000412948	94.032	-0.455779	0.415655	-1.09653	0.272846	0.398531	94.032
RTBOTA2_000321	hypothetical protein		A0A061AL16	Rhodosporidium toruloides	GO:0010181	Pfam:PF01613,SUPERFAMILY:SSF50475,InterPro:IPR002563	15395	9229	8671	2399	5236	7176	13756	3192	8707	1509	2394	3266	9750.75	6899.29	8434.2	3717.67	5032.36	4663.66	6681.43	8264.13	5460.93	2616.44	3094.24	3709.24	5693.69	-0.902752	0.217835	-4.1442	3.41e-05	7.68145e-05	5693.69	-1.11391	0.218301	-5.10264	3.34944e-07	7.98076e-07	5693.69	-0.298656	0.217748	-1.37157	0.170199	0.2761	5693.69
RTBOTA2_000322	ATP-dependent RNA helicase DBP1	dbp1	P24784	Saccharomyces cerevisiae (strain ATCC 204508 / S288c)	GO:0003727,GO:0005737,GO:0006413,GO:0016887,GO:0033677,GO:1901195	Pfam:PF00270,Pfam:PF00271,SUPERFAMILY:SSF52540,InterPro:IPR011545,InterPro:IPR001650,InterPro:IPR027417	381	304	373	107	130	230	1231	96	1219	57	87	62	241.314	227.26	362.814	165.815	124.944	149.476	597.909	248.545	764.543	98.8316	112.447	70.4143	263.693	-0.918007	0.355598	-2.58159	0.00983472	0.0156672	263.693	-2.52953	0.36239	-6.98014	2.94894e-12	1.13105e-11	263.693	0.96656	0.350809	2.75523	0.00586502	0.0163566	263.693
RTBOTA2_000323	40S ribosomal protein S18-A	rps18a	P0CX55	Saccharomyces cerevisiae (strain ATCC 204508 / S288c)	GO:0000447,GO:0002181,GO:0003735,GO:0006407,GO:0022627	Reactome:R-HSA-156827,Reactome:R-HSA-156902,Reactome:R-HSA-1799339,Reactome:R-HSA-192823,Reactome:R-HSA-2408557,Reactome:R-HSA-6791226,Reactome:R-HSA-72649,Reactome:R-HSA-72689,Reactome:R-HSA-72695,Reactome:R-HSA-72702,Reactome:R-HSA-72706,Reactome:R-HSA-72764,Reactome:R-HSA-9010553,Reactome:R-HSA-975956,Reactome:R-HSA-975957,Pfam:PF00416,SUPERFAMILY:SSF46946,InterPro:IPR001892,InterPro:IPR010979	192447	161059	117384	32662	61510	105431	181491	50466	125786	90290	99234	98717	121890	120402	114178	50615.5	59117.7	68519.2	88152	130657	78891.5	156553	128260	112114	102446	-0.999832	0.215401	-4.64172	3.45523e-06	8.83152e-06	102446	0.415091	0.215399	1.92708	0.0539694	0.0694266	102446	-0.260015	0.215393	-1.20717	0.227367	0.346343	102446
RTBOTA2_000324	Lipid-binding START containing protein		A0A0K3C6Q6	Rhodosporidium toruloides	GO:0008289	Pfam:PF01852,SUPERFAMILY:SSF55961,InterPro:IPR002913	1352	1453	932	583	987	1483	1758	460	1233	727	962	937	856.318	1086.21	906.548	903.46	948.613	963.796	853.878	1190.95	773.323	1260.54	1243.38	1064.16	1004.27	-0.0163493	0.197852	-0.0826339	0.934143	0.948565	1004.27	0.349285	0.198744	1.75747	0.0788385	0.0989465	1004.27	-0.0252215	0.198149	-0.127285	0.898715	0.932984	1004.27
RTBOTA2_000325	hypothetical protein		A0A0K3C902	Rhodosporidium toruloides		Pfam:PF00314,SUPERFAMILY:SSF49870,InterPro:IPR001938,InterPro:IPR037176	6	7	10	6	23	8	44	1	33	0	16	7	3.80023	5.23296	9.72691	9.29804	22.1055	5.19917	21.3712	2.58901	20.6972	0	20.68	7.95	10.7209	0.978178	1.02647	0.952951	0.340615	0.399137	10.7209	-0.682152	1.02811	-0.6635	0.50701	0.54801	10.7209	1.33349	1.02277	1.30381	0.192299	0.304152	10.7209
RTBOTA2_000326	NRDE-2, necessary for RNA interference-domain containing protein		A0A2T0AFZ1	Rhodosporidium toruloides	GO:0005515	Pfam:PF08424,SUPERFAMILY:SSF48452,InterPro:IPR011990,InterPro:IPR013633	295	231	205	349	514	814	467	108	323	282	352	373	186.845	172.688	199.402	540.836	494.009	529.016	226.827	279.613	202.582	488.956	454.96	423.621	349.946	1.48517	0.191687	7.74786	9.34565e-15	5.48438e-14	349.946	0.969899	0.194574	4.98473	6.20495e-07	1.44225e-06	349.946	0.320627	0.196629	1.63062	0.102971	0.183093	349.946
RTBOTA2_000327	Probable tubulin--tyrosine ligase PBY1	pby1	P38254	Saccharomyces cerevisiae (strain ATCC 204508 / S288c)	GO:0006464	Reactome:R-HSA-8955332,Pfam:PF03133,SUPERFAMILY:SSF56059,InterPro:IPR004344	2860	1977	1678	619	966	1212	3037	484	2416	362	422	607	1811.44	1477.94	1632.18	959.248	928.43	787.674	1475.1	1253.08	1515.29	627.667	545.435	689.379	1141.9	-0.881506	0.175176	-5.03211	4.85115e-07	1.36725e-06	1141.9	-1.19103	0.177974	-6.69218	2.19877e-11	7.77766e-11	1141.9	-0.210606	0.174531	-1.2067	0.227549	0.346381	1141.9
RTBOTA2_000328	hypothetical protein		A0A0K3CA00	Rhodosporidium toruloides			1191	2191	681	1125	1515	1833	630	286	490	5625	6790	4930	754.345	1637.92	662.403	1743.38	1456.08	1191.26	305.997	740.458	307.322	9753.12	8776.07	5599.07	2743.95	0.522635	0.368195	1.41945	0.155767	0.199069	2743.95	4.16949	0.36951	11.2838	1.57706e-29	2.20556e-28	2743.95	-1.18817	0.37007	-3.21067	0.00132425	0.00443398	2743.95
RTBOTA2_000329	hypothetical protein		M7X363	Rhodosporidium toruloides (strain NP11)			1096	1254	806	323	662	1565	1052	216	564	915	1904	1209	694.175	937.448	783.989	500.545	636.253	1017.09	510.967	559.227	353.734	1586.51	2460.92	1373.08	951.161	-0.162064	0.293865	-0.551491	0.581297	0.635752	951.161	1.9339	0.294901	6.55778	5.46133e-11	1.87589e-10	951.161	-0.767696	0.295144	-2.60109	0.0092928	0.0241802	951.161
RTBOTA2_000330	hypothetical protein		A0A0K3C6Q1	Rhodosporidium toruloides			847	1005	606	2340	4106	6541	856	228	564	2405	3462	4145	536.465	751.304	589.451	3626.24	3946.31	4250.97	415.768	590.295	353.734	4170	4474.63	4707.54	2367.73	2.65536	0.207534	12.7948	1.75219e-37	4.45971e-36	2367.73	3.31464	0.209889	15.7923	3.51421e-56	1.91351e-54	2367.73	-0.484021	0.211438	-2.28918	0.0220688	0.0506052	2367.73
RTBOTA2_000331	hypothetical protein		A0A2T0AFY2	Rhodosporidium toruloides		Pfam:PF14953,InterPro:IPR027850	1571	1062	810	1051	1415	1768	1381	293	1000	530	687	909	995.026	793.915	787.88	1628.71	1359.97	1149.02	670.766	758.581	627.189	918.96	887.947	1032.36	967.527	0.68033	0.190361	3.57388	0.000351724	0.000694767	967.527	0.471138	0.19312	2.43961	0.0147032	0.0206324	967.527	-0.331479	0.192128	-1.7253	0.0844734	0.155144	967.527
RTBOTA2_000332	Mitochondrial inner membrane protease subunit 1	imp1	P28627	Saccharomyces cerevisiae (strain ATCC 204508 / S288c)	GO:0004175,GO:0006627,GO:0042720	Pfam:PF10502,SUPERFAMILY:SSF51306,InterPro:IPR019533,InterPro:IPR036286	1843	1614	1011	2220	2650	4318	2143	559	1660	3164	2997	4036	1167.3	1206.57	983.391	3440.28	2546.93	2806.25	1040.88	1447.26	1041.13	5486.02	3873.62	4583.74	2468.61	1.38809	0.207282	6.69663	2.1328e-11	9.27237e-11	2468.61	1.98787	0.207735	9.56923	1.077e-21	8.64075e-21	2468.61	0.0656363	0.208405	0.314946	0.752803	0.832126	2468.61
RTBOTA2_000333	rRNA-processing protein EFG1		G0SVJ2	Rhodosporidium toruloides (strain ATCC 204091 / IIP 30 / MTCC 1151)		Pfam:PF15411,SUPERFAMILY:SSF53300,SUPERFAMILY:SSF57850,InterPro:IPR036465	9	5	4	4	20	43	27	4	12	10	24	22	5.70034	3.73783	3.89076	6.1987	19.2221	27.9455	13.1142	10.3561	7.52626	17.3389	31.02	24.9857	14.253	2.02917	0.740885	2.73884	0.00616562	0.0101709	14.253	1.24443	0.706183	1.76219	0.0780371	0.098052	14.253	1.20876	0.761295	1.58776	0.11234	0.196621	14.253
RTBOTA2_000334	mRNA export factor MEX67	mex67	Q99257	Saccharomyces cerevisiae (strain ATCC 204508 / S288c)	GO:0000055,GO:0000056,GO:0003723,GO:0005515,GO:0005634,GO:0005643,GO:0005737,GO:0006406,GO:0015288,GO:0016973,GO:0017070,GO:0030619,GO:0030620,GO:0030621,GO:0030623,GO:0042272,GO:0051168,GO:0055085	Reactome:R-HSA-159236,Pfam:PF03943,SUPERFAMILY:SSF54427,SUPERFAMILY:SSF52058,SUPERFAMILY:SSF46934,InterPro:IPR032710,InterPro:IPR005637,InterPro:IPR009060	1443	903	741	326	587	1093	1518	154	1253	356	434	453	913.955	675.052	720.764	505.194	564.17	710.337	737.308	398.708	785.867	617.264	560.945	514.479	642.003	-0.374062	0.255625	-1.46332	0.143379	0.184729	642.003	-0.195794	0.257705	-0.75976	0.447398	0.48939	642.003	-0.254094	0.255762	-0.993482	0.320475	0.450755	642.003
RTBOTA2_000335	Kinesin-like protein KIP3	kip3	P53086	Saccharomyces cerevisiae (strain ATCC 204508 / S288c)	GO:0000132,GO:0005871,GO:0005880,GO:0005881,GO:0007052,GO:0008574,GO:0030473,GO:0031115,GO:0032888,GO:0045144,GO:0051228,GO:0070462,GO:0070463,GO:0090307	Reactome:R-HSA-6811434,Reactome:R-HSA-983189,Pfam:PF00225,SUPERFAMILY:SSF52540,InterPro:IPR027417,InterPro:IPR001752	476	242	263	66	97	175	396	60	375	55	131	125	301.485	180.911	255.818	102.278	93.2274	113.732	192.341	155.341	235.196	95.3638	169.317	141.964	169.748	-1.25318	0.296313	-4.22925	2.34474e-05	5.40648e-05	169.748	-0.526603	0.299654	-1.75737	0.0788551	0.0989488	169.748	-0.327115	0.291495	-1.1222	0.261779	0.386444	169.748
RTBOTA2_000336	hypothetical protein		A0A2T0AFX7	Rhodosporidium toruloides			315	441	223	246	355	405	606	119	398	375	467	486	199.512	329.677	216.91	381.22	341.193	263.208	294.34	308.093	249.621	650.208	603.597	551.957	365.795	0.396073	0.243724	1.62509	0.104144	0.138264	365.795	1.08852	0.24384	4.46408	8.04144e-06	1.64519e-05	365.795	0.185488	0.245038	0.756978	0.449063	0.579361	365.795
RTBOTA2_000337	Siderophore iron transporter 1	sit1	P39980	Saccharomyces cerevisiae (strain ATCC 204508 / S288c)	GO:0005768,GO:0006879,GO:0015344,GO:0015891,GO:0031410,GO:0055085	SUPERFAMILY:SSF103473,InterPro:IPR036259	3259	3035	2401	72	103	120	3622	684	2660	25	34	26	2064.16	2268.86	2335.43	111.577	98.9941	77.9876	1759.24	1770.89	1668.32	43.3472	43.945	29.5286	1022.69	-4.55306	0.198289	-22.9618	1.12448e-116	6.22492e-114	1022.69	-5.49419	0.238128	-23.0724	8.75674e-118	3.06163e-115	1022.69	-0.359561	0.179971	-1.99788	0.0457298	0.0932136	1022.69
RTBOTA2_000338	Ysc84 actin-binding domain protein		A0A0K3C8Z4	Rhodosporidium toruloides		Pfam:PF04366,InterPro:IPR007461	430	142	177	42	77	81	518	53	462	17	25	42	272.35	106.154	172.166	65.0863	74.0053	52.6416	251.598	137.218	289.761	29.4761	32.3125	47.7	127.539	-1.52832	0.390594	-3.91281	9.12278e-05	0.000195115	127.539	-2.63444	0.40973	-6.4297	1.27855e-10	4.26376e-10	127.539	0.314806	0.380689	0.826939	0.408272	0.541044	127.539
RTBOTA2_000339	Elongation factor G, mitochondrial	mef1	P25039	Saccharomyces cerevisiae (strain ATCC 204508 / S288c)	GO:0003746,GO:0005739,GO:0032543,GO:0070125	Pfam:PF03764,Pfam:PF03144,Pfam:PF00009,Pfam:PF00679,Pfam:PF14492,SUPERFAMILY:SSF54211,SUPERFAMILY:SSF54980,SUPERFAMILY:SSF52540,SUPERFAMILY:SSF50447,InterPro:IPR005517,InterPro:IPR020568,InterPro:IPR004161,InterPro:IPR000795,InterPro:IPR035647,InterPro:IPR027417,InterPro:IPR000640,InterPro:IPR009000	2809	2514	1794	290	492	795	1528	103	1356	241	339	347	1779.14	1879.38	1745.01	449.405	472.865	516.668	742.165	266.668	850.468	417.867	438.157	394.093	829.324	-1.908	0.301152	-6.33567	2.36317e-10	9.37227e-10	829.324	-0.585928	0.304178	-1.92626	0.0540713	0.0695442	829.324	-1.5261	0.300866	-5.07236	3.92902e-07	2.7359e-06	829.324
RTBOTA2_000340	Regulator of chromosome condensation 1/beta-lactamase-inhibitor protein II		A0A2T0AFZ0	Rhodosporidium toruloides		Pfam:PF13540,Pfam:PF00415,Pfam:PF00628,SUPERFAMILY:SSF57903,SUPERFAMILY:SSF50985,InterPro:IPR011011,InterPro:IPR009091,InterPro:IPR000408,InterPro:IPR019787	2647	1842	1575	392	508	676	3064	478	2549	183	315	255	1676.53	1377.02	1531.99	607.472	488.243	439.33	1488.22	1237.55	1598.7	317.301	407.137	289.607	954.925	-1.58365	0.203151	-7.79543	6.41903e-15	3.83813e-14	954.925	-2.0954	0.20715	-10.1154	4.72227e-24	4.55959e-23	954.925	-0.0815363	0.201076	-0.4055	0.68511	0.780784	954.925
RTBOTA2_000341	hypothetical protein		A0A0K3C9Z1	Rhodosporidium toruloides			961	762	611	146	223	280	985	230	776	95	132	167	608.67	569.645	594.314	226.252	214.327	181.971	478.424	595.473	486.698	164.719	170.61	189.664	373.397	-1.51729	0.190388	-7.96946	1.59375e-15	9.96917e-15	373.397	-1.55793	0.197169	-7.90154	2.75485e-15	1.3566e-14	373.397	-0.194221	0.185347	-1.04788	0.294694	0.423242	373.397
RTBOTA2_000342	hypothetical protein		A0A2T0AFW4	Rhodosporidium toruloides		Pfam:PF10294,SUPERFAMILY:SSF53335,InterPro:IPR019410,InterPro:IPR029063	3378	1524	1404	451	553	693	2614	443	1722	144	219	303	2139.53	1139.29	1365.66	698.903	531.492	450.378	1269.65	1146.93	1080.02	249.68	283.057	344.121	891.559	-1.47057	0.255422	-5.75744	8.53997e-09	2.89888e-08	891.559	-1.99295	0.259977	-7.66586	1.77634e-14	8.1606e-14	891.559	-0.409649	0.254289	-1.61095	0.10719	0.189277	891.559
RTBOTA2_000343	37S ribosomal protein MRP4, mitochondrial	mrp4	P32902	Saccharomyces cerevisiae (strain ATCC 204508 / S288c)	GO:0003735,GO:0005763,GO:0032543	Pfam:PF00318,SUPERFAMILY:SSF52313,InterPro:IPR001865,InterPro:IPR023591	7763	4038	4025	321	615	905	6084	734	4747	222	383	352	4916.86	3018.67	3915.08	497.445	591.081	588.156	2955.06	1900.34	2977.26	384.923	495.027	399.771	1886.64	-2.81966	0.233675	-12.0666	1.58575e-33	3.19216e-32	1886.64	-2.61539	0.236097	-11.0776	1.61097e-28	2.12335e-27	1886.64	-0.594882	0.231582	-2.56877	0.0102059	0.0261561	1886.64
RTBOTA2_000344	Protein phosphatase PP2A regulatory subunit A	tpd3	P31383	Saccharomyces cerevisiae (strain ATCC 204508 / S288c)	GO:0000159,GO:0004722,GO:0005634,GO:0005737,GO:0005816,GO:0005934,GO:0005935,GO:0006417,GO:0007094,GO:0043332	Pfam:PF13646,SUPERFAMILY:SSF48371,InterPro:IPR016024	7845	8283	5401	1547	1775	2924	5944	1075	4621	1444	1397	1548	4968.8	6192.09	5253.5	2397.35	1705.97	1900.3	2887.06	2783.19	2898.24	2503.73	1805.62	1758.09	3087.83	-1.45219	0.195667	-7.42177	1.15565e-13	6.22626e-13	3087.83	-0.49933	0.196454	-2.54172	0.0110308	0.0157485	3087.83	-0.937532	0.195493	-4.79572	1.62088e-06	1.01676e-05	3087.83
RTBOTA2_000345	hypothetical protein		A0A2T0AFW1	Rhodosporidium toruloides			75	59	43	22	19	22	99	7	69	3	1	27	47.5028	44.1064	41.8257	34.0928	18.261	14.2977	48.0853	18.1231	43.276	5.20166	1.2925	30.6643	28.8941	-1.0266	0.708916	-1.44812	0.147583	0.189741	28.8941	-1.55188	0.744316	-2.08497	0.0370719	0.0488822	28.8941	-0.251541	0.700948	-0.358859	0.719701	0.806915	28.8941
RTBOTA2_000346	hypothetical protein		A0A0K3C9Y6	Rhodosporidium toruloides			305	200	154	188	271	369	348	50	397	158	178	233	193.178	149.513	149.794	291.339	260.46	239.812	169.027	129.451	248.994	273.954	230.065	264.621	216.684	0.679051	0.261866	2.59312	0.00951092	0.01519	216.684	0.462976	0.265603	1.74311	0.081314	0.101861	216.684	0.175987	0.264763	0.664696	0.506245	0.633331	216.684
RTBOTA2_000347	Epimerase domain-containing protein		A0A2T0AFX1	Rhodosporidium toruloides	GO:0003824,GO:0050662	Pfam:PF01370,SUPERFAMILY:SSF51735,InterPro:IPR001509,InterPro:IPR036291	1394	1871	1296	552	1648	1933	1225	356	1045	481	1000	1043	882.92	1398.7	1260.61	855.42	1583.9	1256.25	594.995	921.689	655.412	834	1292.5	1184.55	1060.08	0.0627977	0.274768	0.228548	0.81922	0.851522	1060.08	0.615809	0.276554	2.22673	0.0259656	0.0350731	1060.08	-0.711902	0.275811	-2.58112	0.00984811	0.0254062	1060.08
RTBOTA2_000348	Multisubstrate pseudouridine synthase 7	pus7	Q08647	Saccharomyces cerevisiae (strain ATCC 204508 / S288c)	GO:0000455,GO:0005634,GO:0005737,GO:0009982,GO:0031119,GO:0031120,GO:1990481	Pfam:PF01142,SUPERFAMILY:SSF55120,InterPro:IPR001656,InterPro:IPR020103	1028	701	544	170	277	459	2012	170	1543	189	189	206	651.106	524.044	529.144	263.445	266.227	298.302	977.249	440.132	967.752	327.705	244.282	233.957	476.945	-1.04045	0.280743	-3.70604	0.000210521	0.000429117	476.945	-1.57844	0.282611	-5.58521	2.33419e-08	6.27521e-08	476.945	0.494016	0.277929	1.77749	0.0754879	0.141577	476.945
RTBOTA2_000349	General transcription and DNA repair factor IIH helicase subunit XPB	ssl2	Q00578	Saccharomyces cerevisiae (strain ATCC 204508 / S288c)	GO:0000019,GO:0000112,GO:0000439,GO:0001111,GO:0001113,GO:0003678,GO:0005634,GO:0005675,GO:0005829,GO:0006366,GO:0006367,GO:0010525,GO:0015616,GO:0016973,GO:0032508,GO:0033683,GO:0070816,GO:0097550	Reactome:R-HSA-112382,Reactome:R-HSA-113418,Reactome:R-HSA-167152,Reactome:R-HSA-167158,Reactome:R-HSA-167160,Reactome:R-HSA-167161,Reactome:R-HSA-167162,Reactome:R-HSA-167172,Reactome:R-HSA-167200,Reactome:R-HSA-167246,Reactome:R-HSA-427413,Reactome:R-HSA-5696395,Reactome:R-HSA-5696400,Reactome:R-HSA-674695,Reactome:R-HSA-6781823,Reactome:R-HSA-6781827,Reactome:R-HSA-6782135,Reactome:R-HSA-67822…	2686	2025	1430	2893	3747	4342	5415	703	3771	2359	2561	2702	1701.24	1513.82	1390.95	4483.21	3601.27	2821.85	2630.12	1820.08	2365.13	4090.24	3310.09	3068.7	2733.06	1.24246	0.216558	5.7373	9.61969e-09	3.24384e-08	2733.06	0.616343	0.216772	2.84327	0.00446533	0.00670809	2733.06	0.567502	0.216953	2.61578	0.00890245	0.023329	2733.06
RTBOTA2_000350	vacuolar sorting protein, Vps52/Sac2 family protein		A0A0K3C9Y3	Rhodosporidium toruloides		Reactome:R-HSA-6811440,Pfam:PF04129,InterPro:IPR007258	1570	999	718	198	337	445	1876	151	1422	148	250	272	994.393	746.819	698.392	306.835	323.893	289.204	911.192	390.941	891.862	256.615	323.125	308.914	536.849	-1.40813	0.284381	-4.95156	7.36209e-07	2.03607e-06	536.849	-1.31264	0.286733	-4.57792	4.69628e-06	9.87883e-06	536.849	-0.143172	0.282218	-0.507308	0.611938	0.722686	536.849
RTBOTA2_000351	Alcohol dehydrogenase 4 (putative)	adh4_2	P10127	Saccharomyces cerevisiae (strain ATCC 204508 / S288c)	GO:0000947,GO:0004022,GO:0005739,GO:0006113	Reactome:R-HSA-5368286,Reactome:R-HSA-5389840,Reactome:R-HSA-5419276,Reactome:R-HSA-880009,Pfam:PF01084,Pfam:PF00465,SUPERFAMILY:SSF46911,SUPERFAMILY:SSF56796,InterPro:IPR001648,InterPro:IPR036870,InterPro:IPR001670,ProDom:PD002239	4663	5421	3651	3444	6125	9406	5361	2218	4822	4478	5716	6470	2953.41	4052.56	3551.29	5337.08	5886.78	6112.92	2603.89	5742.43	3024.3	7764.35	7387.93	7348.07	5147.08	0.715772	0.255283	2.80384	0.00504977	0.0084222	5147.08	0.987449	0.255425	3.86591	0.000110676	0.000201265	5147.08	0.104296	0.255476	0.408242	0.683096	0.77931	5147.08
RTBOTA2_000352	hypothetical protein		A0A2T0AFV3	Rhodosporidium toruloides			0	0	0	0	0	0	0	0	0	0	0	0
RTBOTA2_000353	hypothetical protein		A0A0K3C9L5	Rhodosporidium toruloides	GO:0005506,GO:0009712,GO:0018576,GO:0055114,GO:0003824,GO:0006725,GO:0008199,GO:0016702	Pfam:PF04444,Pfam:PF00775,SUPERFAMILY:SSF49482,InterPro:IPR007535,InterPro:IPR000627,InterPro:IPR015889	4045	4128	2934	955	1406	2226	4151	1245	3252	1521	2021	2068	2561.99	3085.95	2853.88	1479.94	1351.32	1446.67	2016.18	3223.32	2039.62	2637.24	2612.14	2348.66	2304.74	-0.990988	0.200244	-4.94889	7.46366e-07	2.06158e-06	2304.74	0.0662295	0.200312	0.330632	0.740922	0.769896	2304.74	-0.228493	0.199842	-1.14336	0.252887	0.376023	2304.74
RTBOTA2_000354	3-dehydroquinate synthase		A0A0K3CDT6	Rhodosporidium toruloides	GO:0004764,GO:0055114	KEGG:00400+1.1.1.25,MetaCyc:PWY-6163,Pfam:PF08501,SUPERFAMILY:SSF51735,SUPERFAMILY:SSF53223,InterPro:IPR036291,InterPro:IPR013708	204	254	177	87	164	198	2013	426	1357	108	157	173	129.208	189.882	172.166	134.822	157.622	128.679	977.734	1102.92	851.095	187.26	202.922	196.479	369.232	-0.219799	0.223497	-0.983455	0.325384	0.383453	369.232	-2.31602	0.21748	-10.6493	1.75637e-26	2.01512e-25	369.232	2.57638	0.213838	12.0483	1.98046e-33	1.03592e-31	369.232
RTBOTA2_000355	hypothetical protein		A0A0K3C9X9	Rhodosporidium toruloides			7	13	4	20	27	22	17	2	6	56	57	41	4.4336	9.71836	3.89076	30.9935	25.9499	14.2977	8.25707	5.17803	3.76313	97.0977	73.6725	46.5643	26.9847	1.94552	0.626953	3.10313	0.00191485	0.00341328	26.9847	3.60448	0.629415	5.72671	1.02394e-08	2.83892e-08	26.9847	-0.0302308	0.686748	-0.0440202	0.964888	0.976199	26.9847
RTBOTA2_000356	Pkr1p		A0A0K3C6N2	Rhodosporidium toruloides	GO:0070072	Pfam:PF08636,InterPro:IPR013945	2225	1644	1201	807	1235	2163	1720	347	1012	1241	1361	1413	1409.25	1229	1168.2	1250.59	1186.97	1405.73	835.421	898.388	634.715	2151.75	1759.09	1604.76	1294.49	0.0140807	0.192733	0.0730583	0.94176	0.954548	1294.49	1.22421	0.194229	6.30292	2.92089e-10	9.42373e-10	1294.49	-0.690497	0.193985	-3.55954	0.000371504	0.00144069	1294.49
RTBOTA2_000357	Carbamoyl-phosphate synthase arginine-specific large chain	cpa2	P03965	Saccharomyces cerevisiae (strain ATCC 204508 / S288c)	GO:0004088,GO:0005951,GO:0006526	KEGG:00240+6.3.5.5,KEGG:00250+6.3.5.5,MetaCyc:PWY-5154,MetaCyc:PWY-5686,MetaCyc:PWY-7400,MetaCyc:PWY-7790,MetaCyc:PWY-7791,Pfam:PF02787,Pfam:PF02786,SUPERFAMILY:SSF52440,SUPERFAMILY:SSF56059,SUPERFAMILY:SSF52335,SUPERFAMILY:SSF48108,InterPro:IPR016185,InterPro:IPR036914,InterPro:IPR005480,InterPro:IPR005479,InterPro:IPR036897	2781	2342	2024	435	884	1040	3137	293	2653	183	332	338	1761.41	1750.8	1968.73	674.108	849.619	675.892	1523.67	758.581	1663.93	317.301	429.11	383.871	1063.08	-1.31675	0.2592	-5.08005	3.7733e-07	1.0823e-06	1063.08	-1.80832	0.26283	-6.88016	5.97843e-12	2.23745e-11	1063.08	-0.467515	0.258519	-1.80844	0.0705387	0.134144	1063.08
RTBOTA2_000358	hypothetical protein		A0A0K3C9L1	Rhodosporidium toruloides			321	172	232	34	51	77	815	48	615	37	90	73	203.312	128.581	225.664	52.6889	49.0165	50.042	395.854	124.273	385.721	64.1538	116.325	82.9072	156.545	-1.87859	0.402114	-4.67178	2.98595e-06	7.70616e-06	156.545	-1.79421	0.397761	-4.51076	6.4595e-06	1.33928e-05	156.545	0.718012	0.387636	1.85229	0.0639848	0.123813	156.545
RTBOTA2_000359	Adenylate kinase isoenzyme 6 homolog FAP7	fap7	Q12055	Saccharomyces cerevisiae (strain ATCC 204508 / S288c)	GO:0000462,GO:0004017,GO:0005634,GO:0005737,GO:0016887,GO:0034599	Pfam:PF13238,SUPERFAMILY:SSF52540,InterPro:IPR027417	9363	10158	6534	11126	15868	24609	11382	2884	8545	14536	17960	17853	5930.26	7593.78	6355.56	17241.7	15250.9	15993.3	5528.35	7466.72	5359.33	25203.8	23213.3	20275.9	12951.1	1.28623	0.182097	7.06342	1.62454e-12	7.87725e-12	12951.1	1.90544	0.182246	10.4553	1.38529e-25	1.49148e-24	12951.1	-0.11661	0.182356	-0.639464	0.522521	0.648321	12951.1
RTBOTA2_000360	Extracellular metalloproteinase		A0A0K3C9K7	Rhodosporidium toruloides	GO:0004222,GO:0005615,GO:0008270	Pfam:PF07504,Pfam:PF02128,SUPERFAMILY:SSF55486,InterPro:IPR011096,InterPro:IPR001842	1817	1697	1147	11503	14678	20982	7032	826	5462	8079	11879	11373	1150.84	1268.62	1115.68	17825.9	14107.1	13636.1	3415.51	2138.53	3425.7	14008.1	15353.6	12916.5	8363.52	3.68796	0.204676	18.0185	1.39462e-72	1.54408e-70	8363.52	2.2321	0.204289	10.9262	8.63836e-28	1.09722e-26	8363.52	1.34784	0.205249	6.56683	5.13978e-11	5.87669e-10	8363.52
RTBOTA2_000361	DNA replication complex GINS protein PSF3		A0A0K3CDS8	Rhodosporidium toruloides		Reactome:R-HSA-176974,Pfam:PF05916,SUPERFAMILY:SSF158573,SUPERFAMILY:SSF160059,InterPro:IPR036224,InterPro:IPR021151	9618	7878	5814	3903	4837	8950	6006	1652	4033	6885	7240	7940	6091.76	5889.33	5655.22	6048.38	4648.88	5816.57	2917.18	4277.05	2529.45	11937.8	9357.69	9017.57	6182.24	-0.0950127	0.213961	-0.444066	0.656995	0.705531	6182.24	1.64308	0.214271	7.66824	1.74375e-14	8.02197e-14	6182.24	-0.86186	0.214265	-4.02241	5.76056e-05	0.000268355	6182.24
RTBOTA2_000362	putative Rab escort protein		A0A0K3C9X2	Rhodosporidium toruloides			165	156	104	131	107	211	242	41	185	40	75	87	104.506	116.62	101.16	203.007	102.838	137.128	117.542	106.15	116.03	69.3555	96.9374	98.8072	114.173	0.446237	0.299488	1.49	0.136224	0.175989	114.173	-0.356922	0.311987	-1.14403	0.252611	0.290579	114.173	0.0826371	0.302699	0.273001	0.784852	0.854723	114.173
RTBOTA2_000363	putative Rab escort protein		A0A0K3C9X2	Rhodosporidium toruloides	GO:0070072	Pfam:PF08636,InterPro:IPR013945	1491	1261	825	1052	1839	3018	942	269	754	1979	2049	2203	944.357	942.681	802.47	1630.26	1767.48	1961.39	457.539	696.445	472.9	3431.36	2648.33	2501.98	1521.43	0.994859	0.20699	4.80631	1.53739e-06	4.07701e-06	1521.43	2.41407	0.209038	11.5485	7.5144e-31	1.16359e-29	1521.43	-0.741252	0.209682	-3.53512	0.000407594	0.00156692	1521.43
RTBOTA2_000364	hypothetical protein		M7XW87	Rhodosporidium toruloides (strain NP11)			0	0	1	0	0	18	4	0	0	3	0	0
RTBOTA2_000365	Importin beta-like protein KAP120	kap120	Q02932	Saccharomyces cerevisiae (strain ATCC 204508 / S288c)	GO:0005634,GO:0005737,GO:0006606,GO:0008139,GO:0061608	Pfam:PF03810,SUPERFAMILY:SSF48371,InterPro:IPR016024,InterPro:IPR001494	1836	1302	1003	285	466	618	1633	75	1345	209	251	291	1162.87	973.331	975.609	441.657	447.876	401.636	793.165	194.176	843.569	362.382	324.417	330.493	604.265	-1.26965	0.358148	-3.54504	0.000392556	0.000769021	604.265	-0.85977	0.360917	-2.38218	0.0172104	0.0238931	604.265	-0.753895	0.357701	-2.10761	0.0350648	0.0748507	604.265
RTBOTA2_000366	Dihydroorotase	ura4	P20051	Saccharomyces cerevisiae (strain ATCC 204508 / S288c)	GO:0004151,GO:0006207,GO:0006221	Pfam:PF01979,SUPERFAMILY:SSF51556,InterPro:IPR006680,InterPro:IPR032466	8429	5484	4817	732	1004	1237	6582	970	4816	399	331	490	5338.69	4099.65	4685.45	1134.36	964.952	803.922	3196.94	2511.34	3020.54	691.821	427.817	556.5	2286	-2.28472	0.21445	-10.6539	1.67257e-26	2.22663e-25	2286	-2.38463	0.217102	-10.9839	4.56692e-28	5.84548e-27	2286	-0.692912	0.21337	-3.24746	0.00116439	0.00396466	2286
RTBOTA2_000367	Small nuclear ribonucleoprotein G	smx2	P40204	Saccharomyces cerevisiae (strain ATCC 204508 / S288c)	GO:0003674,GO:0005682,GO:0005685,GO:0008150,GO:0046540,GO:0071004	Pfam:PF01423,SUPERFAMILY:SSF50182,InterPro:IPR001163,InterPro:IPR010920	28725	20145	15695	5717	8364	14867	18631	6460	14142	14110	10457	12418	18193.6	15059.7	15266.4	8859.49	8038.7	9662.01	9049.27	16725	8869.7	24465.1	13515.7	14103.3	13484	-0.869291	0.273934	-3.17335	0.00150688	0.00272536	13484	0.588831	0.273959	2.14934	0.0316073	0.0421283	13484	-0.48668	0.273919	-1.77673	0.0756129	0.141731	13484
RTBOTA2_000368	hypothetical protein		A0A0K3CDS5	Rhodosporidium toruloides			79	60	43	11	22	3	192	4	169	3	3	11	50.0363	44.854	41.8257	17.0464	21.1444	1.94969	93.2563	10.3561	105.995	5.20166	3.8775	12.4929	34.003	-1.80393	0.775574	-2.32593	0.0200225	0.0304648	34.003	-3.28113	0.822486	-3.98928	6.62749e-05	0.000123566	34.003	0.643591	0.747291	0.861232	0.38911	0.522405	34.003
RTBOTA2_000369	hypothetical protein						50	35	29	158	306	559	155	29	82	505	593	572	31.6686	26.1648	28.208	244.848	294.099	363.292	75.2851	75.0814	51.4295	875.613	766.452	649.629	290.148	3.39263	0.277055	12.2453	1.77966e-34	3.85091e-33	290.148	3.52483	0.260261	13.5435	8.66208e-42	2.40762e-40	290.148	1.205	0.291821	4.12923	3.63977e-05	0.000177787	290.148
RTBOTA2_000370	Serine/threonine-protein kinase RIM15	RIM15	P43565	Saccharomyces cerevisiae (strain ATCC 204508 / S288c)	GO:0000160,GO:0005737,GO:0016226,GO:0051536,GO:0055114	Reactome:R-HSA-2564830,Pfam:PF16803,Pfam:PF00072,Pfam:PF05093,Pfam:PF08240,SUPERFAMILY:SSF50129,SUPERFAMILY:SSF55785,SUPERFAMILY:SSF51735,SUPERFAMILY:SSF52172,InterPro:IPR011032,InterPro:IPR031838,InterPro:IPR035965,InterPro:IPR001789,InterPro:IPR007785,InterPro:IPR036291,InterPro:IPR011006,InterPro:IPR013154	4039	3495	2290	4957	10491	12725	2022	204	1515	2525	3644	4541	2558.19	2612.74	2227.46	7681.73	10083	8269.93	982.106	528.159	950.191	4378.07	4709.87	5157.28	4178.23	1.81509	0.221829	8.18238	2.78299e-16	1.84874e-15	4178.23	2.5224	0.223868	11.2674	1.90156e-29	2.63717e-28	4178.23	-1.57722	0.223908	-7.04403	1.86754e-12	2.48619e-11	4178.23
RTBOTA2_000371	Transcription and mRNA export factor SUS1		A0A061AFY5	Rhodosporidium toruloides	GO:0000124,GO:0003713,GO:0005643,GO:0006406,GO:0045893	Reactome:R-HSA-3214847,Pfam:PF10163,InterPro:IPR018783	1228	657	487	331	650	1592	1413	456	1075	1255	1027	1285	777.78	491.151	473.7	512.942	624.72	1034.63	686.308	1180.59	674.228	2176.03	1327.4	1459.39	951.573	0.319813	0.317941	1.00589	0.314469	0.372373	951.573	0.971254	0.31738	3.06022	0.00221174	0.0034514	951.573	0.537093	0.317938	1.6893	0.0911613	0.165596	951.573
RTBOTA2_000372	Proteasome subunit beta type-7	pre4	P30657	Saccharomyces cerevisiae (strain ATCC 204508 / S288c)	GO:0003674,GO:0005634,GO:0005789,GO:0010499,GO:0019774,GO:0034515,GO:0043161,GO:0043248	Reactome:R-HSA-1169091,Reactome:R-HSA-1234176,Reactome:R-HSA-1236974,Reactome:R-HSA-1236978,Reactome:R-HSA-174084,Reactome:R-HSA-174113,Reactome:R-HSA-174154,Reactome:R-HSA-174178,Reactome:R-HSA-174184,Reactome:R-HSA-180534,Reactome:R-HSA-180585,Reactome:R-HSA-187577,Reactome:R-HSA-195253,Reactome:R-HSA-202424,Reactome:R-HSA-211733,Reactome:R-HSA-2467813,Reactome:R-HSA-2871837,Reactome:R-HSA-3494…	9081	11839	7050	3566	6659	10357	6502	1788	5066	6032	8939	7826	5751.64	8850.44	6857.47	5526.14	6400.01	6730.98	3158.09	4629.16	3177.34	10458.8	11553.7	8888.1	6831.82	-0.201658	0.21619	-0.932778	0.350935	0.409856	6831.82	1.49684	0.216498	6.91389	4.7155e-12	1.77278e-11	6831.82	-0.970841	0.216458	-4.48513	7.28692e-06	4.05079e-05	6831.82
RTBOTA2_000373	Putative phospholipase		A0A0K3C9W3	Rhodosporidium toruloides	GO:0003847,GO:0016042	KEGG:00565+3.1.1.47,Pfam:PF03403,SUPERFAMILY:SSF53474,InterPro:IPR029058,InterPro:IPR005065	943	596	534	181	288	453	813	95	524	50	72	135	597.269	445.549	519.417	280.491	276.799	294.403	394.882	245.956	328.647	86.6944	93.0599	153.321	309.707	-0.8749	0.256983	-3.40451	0.000662827	0.00126165	309.707	-1.54421	0.271092	-5.69625	1.2247e-08	3.36743e-08	309.707	-0.674196	0.256896	-2.62439	0.00868042	0.0228282	309.707
RTBOTA2_000374	Rho-GAP domain-containing protein		A0A0K3C6L9	Rhodosporidium toruloides	GO:0007165	Pfam:PF08101,SUPERFAMILY:SSF48350,InterPro:IPR008936,InterPro:IPR012965	249	179	155	28	57	112	440	26	343	21	37	45	157.709	133.814	150.767	43.3909	54.7831	72.7884	213.712	67.3144	215.126	36.4116	47.8225	51.1071	103.729	-1.35569	0.394568	-3.43588	0.000590623	0.00113004	103.729	-1.89617	0.406781	-4.66139	3.14074e-06	6.72812e-06	103.729	0.196037	0.384845	0.509393	0.610477	0.721252	103.729
RTBOTA2_000375	TPR domain containing protein		A0A0K3C8W1	Rhodosporidium toruloides	GO:0005515	SUPERFAMILY:SSF48452,InterPro:IPR011990	2590	1706	1584	493	747	1107	4572	732	3635	382	506	538	1640.43	1275.35	1540.74	763.989	717.947	719.435	2220.67	1895.16	2279.83	662.345	654.005	611.014	1248.41	-1.01857	0.163493	-6.23007	4.66235e-10	1.79861e-09	1248.41	-1.73387	0.165116	-10.5009	8.55845e-26	9.38181e-25	1248.41	0.523734	0.161665	3.23962	0.00119689	0.00407116	1248.41
RTBOTA2_000376	hypothetical protein		A0A0K3C9J7	Rhodosporidium toruloides			772	784	552	248	421	619	690	82	402	174	157	174	488.963	586.092	536.925	384.319	404.626	402.286	335.14	212.299	252.13	301.696	202.922	197.614	358.751	-0.435445	0.232011	-1.87683	0.060541	0.0842955	358.751	-0.212301	0.240995	-0.880936	0.378353	0.419949	358.751	-0.993522	0.234471	-4.23729	2.26236e-05	0.000114987	358.751
RTBOTA2_000377	ATP-dependent RNA helicase DBP5	dbp5	P20449	Saccharomyces cerevisiae (strain ATCC 204508 / S288c)	GO:0000822,GO:0003724,GO:0005634,GO:0005737,GO:0005844,GO:0005934,GO:0006406,GO:0006409,GO:0006415,GO:0008186,GO:0010494,GO:0016973,GO:0044614	Pfam:PF00271,Pfam:PF00270,SUPERFAMILY:SSF52540,InterPro:IPR001650,InterPro:IPR011545,InterPro:IPR027417	9832	14146	8990	4241	6438	8977	8801	3065	7588	2207	3070	4815	6227.31	10575.1	8744.49	6572.17	6187.61	5834.12	4274.73	7935.33	4759.11	3826.69	3967.97	5468.46	6197.75	-0.45836	0.259295	-1.76771	0.0771089	0.105095	6197.75	-0.353836	0.259656	-1.36271	0.172974	0.205557	6197.75	-0.591631	0.25936	-2.28112	0.0225412	0.0515283	6197.75
RTBOTA2_000378	mitogen-activated protein kinase kinase kinase kinase 4-like protein		A0A0K3C9V9	Rhodosporidium toruloides		Pfam:PF02182,SUPERFAMILY:SSF88697,InterPro:IPR015947,InterPro:IPR003105	927	478	528	86	171	321	1531	264	1188	169	188	202	587.135	357.337	513.581	133.272	164.349	208.617	743.622	683.5	745.1	293.027	242.99	229.414	408.495	-1.51426	0.244046	-6.20482	5.47607e-10	2.09548e-09	408.495	-1.51005	0.243178	-6.20966	5.30991e-10	1.66072e-09	408.495	0.576662	0.237671	2.42631	0.0152534	0.0371953	408.495
RTBOTA2_000379	Hva1_TUDOR domain-containing protein		A0A0K3C8V6	Rhodosporidium toruloides		Pfam:PF11160,InterPro:IPR021331	8103	6392	4216	1691	3523	5853	3167	884	2762	1434	1660	2003	5132.21	4778.44	4100.86	2620.5	3385.98	3803.84	1538.24	2288.69	1732.29	2486.39	2145.55	2274.84	3023.99	-0.513544	0.202324	-2.53822	0.0111419	0.0176479	3023.99	0.317047	0.203643	1.55687	0.1195	0.146088	3023.99	-1.33797	0.202902	-6.59416	4.27664e-11	4.92369e-10	3023.99
RTBOTA2_000380	hypothetical protein		A0A2T0AFT3	Rhodosporidium toruloides			45	43	37	83	191	393	165	41	148	131	226	165	28.5017	32.1453	35.9896	128.623	183.572	255.409	80.1422	106.15	92.8239	227.139	292.105	187.393	137.499	2.57199	0.327034	7.86458	3.70326e-15	2.25488e-14	137.499	1.35859	0.314351	4.3219	1.5469e-05	3.07574e-05	137.499	1.51799	0.334014	4.5447	5.50149e-06	3.13168e-05	137.499
RTBOTA2_000381	Mitochondrial translation optimization protein 1	mto1	P53070	Saccharomyces cerevisiae (strain ATCC 204508 / S288c)	GO:0003674,GO:0005739,GO:0070899	Reactome:R-HSA-6787450,Pfam:PF01134,Pfam:PF13932,SUPERFAMILY:SSF51905,InterPro:IPR002218,InterPro:IPR026904,InterPro:IPR036188	864	743	591	107	252	215	1156	197	875	88	102	116	547.233	555.442	574.86	165.815	242.199	139.728	561.481	510.036	548.79	152.582	131.835	131.743	355.145	-1.61641	0.22513	-7.17988	6.97704e-13	3.49273e-12	355.145	-1.96795	0.232818	-8.45274	2.8455e-17	1.62814e-16	355.145	-0.0470615	0.219707	-0.214202	0.83039	0.886862	355.145
RTBOTA2_000382	RNA-binding protein MRN1	mrn1	Q08925	Saccharomyces cerevisiae (strain ATCC 204508 / S288c)	GO:0000398,GO:0000932,GO:0005634,GO:0005737,GO:0006338	Pfam:PF00076,SUPERFAMILY:SSF54928,InterPro:IPR035979,InterPro:IPR000504	2186	1701	1400	551	852	1176	2850	405	2305	442	524	555	1384.55	1271.61	1361.77	853.87	818.864	764.278	1384.27	1048.55	1445.67	766.378	677.27	630.322	1033.95	-0.722626	0.174429	-4.14282	3.43068e-05	7.72281e-05	1033.95	-0.91122	0.176516	-5.16226	2.43985e-07	5.89808e-07	1033.95	-0.0446967	0.173706	-0.257312	0.796938	0.862927	1033.95
RTBOTA2_000383	hypothetical protein		A0A0K3C9V4	Rhodosporidium toruloides	GO:0003824,GO:0008152	Pfam:PF00501,Pfam:PF13193,SUPERFAMILY:SSF56801,InterPro:IPR000873,InterPro:IPR025110	11186	8962	7258	724	1377	1677	4260	465	2849	515	837	895	7084.89	6699.69	7059.79	1121.96	1323.44	1089.88	2069.13	1203.89	1786.86	892.952	1081.82	1016.46	2702.56	-2.5597	0.20235	-12.6498	1.12108e-36	2.72796e-35	2702.56	-0.763174	0.204233	-3.73679	0.000186387	0.000329739	2702.56	-2.03689	0.202054	-10.0809	6.71024e-24	2.0542e-22	2702.56
RTBOTA2_000384	Dipeptidase		A0A0K3C6L1	Rhodosporidium toruloides	GO:0006508,GO:0016805	Reactome:R-HSA-2142691,Reactome:R-HSA-5423646,MetaCyc:PWY-7533,Pfam:PF01244,SUPERFAMILY:SSF51556,InterPro:IPR032466,InterPro:IPR008257	919	661	464	223	304	368	1256	118	872	97	117	102	582.068	494.141	451.329	345.577	292.177	239.162	610.052	305.504	546.908	168.187	151.222	115.843	358.514	-0.806365	0.273057	-2.95311	0.00314594	0.00542676	358.514	-1.76761	0.28164	-6.27612	3.47119e-10	1.11289e-09	358.514	-0.0499756	0.271594	-0.184009	0.854007	0.901218	358.514
RTBOTA2_000385	Epsin-1	ent1	Q12518	Saccharomyces cerevisiae (strain ATCC 204508 / S288c)	GO:0000147,GO:0005769,GO:0005886,GO:0006897,GO:0007015,GO:0030276,GO:0043130	Pfam:PF01417,SUPERFAMILY:SSF48464,InterPro:IPR008942,InterPro:IPR013809	2789	2593	2273	714	865	1765	3201	690	2571	512	611	619	1766.47	1938.44	2210.93	1106.47	831.358	1147.07	1554.76	1786.42	1612.5	887.75	789.717	703.007	1361.24	-0.93911	0.185368	-5.06619	4.05863e-07	1.16113e-06	1361.24	-1.05694	0.187349	-5.64156	1.68516e-08	4.58416e-08	1361.24	-0.257648	0.184835	-1.39393	0.163338	0.26765	1361.24
RTBOTA2_000386	Dihydroxyacetone kinase 2	dak2	P43550	Saccharomyces cerevisiae (strain ATCC 204508 / S288c)	GO:0004371,GO:0005575,GO:0061610,GO:0097237	Reactome:R-HSA-168928,Reactome:R-HSA-70350,Pfam:PF00583,Pfam:PF02734,Pfam:PF02733,SUPERFAMILY:SSF82549,SUPERFAMILY:SSF55729,SUPERFAMILY:SSF101473,InterPro:IPR000182,InterPro:IPR004007,InterPro:IPR004006,InterPro:IPR016181,InterPro:IPR036117	1385	615	571	208	314	558	2590	193	1927	158	200	270	877.219	459.753	555.407	322.332	301.788	362.642	1257.99	499.68	1208.59	273.954	258.5	306.643	557.042	-0.939312	0.31907	-2.94391	0.00324096	0.00557186	557.042	-1.82786	0.320968	-5.69483	1.23494e-08	3.39136e-08	557.042	0.654361	0.316938	2.06464	0.0389575	0.0819181	557.042
RTBOTA2_000387	N-acetyltransferase domain-containing protein		A0A2T0AFQ9	Rhodosporidium toruloides		Pfam:PF00583,SUPERFAMILY:SSF55729,InterPro:IPR016181,InterPro:IPR000182	23	19	10	13	32	30	19	1	6	26	44	29	14.5675	14.2038	9.72691	20.1458	30.7554	19.4969	9.22849	2.58901	3.76313	45.0811	56.87	32.9357	21.6136	0.862341	0.578649	1.49027	0.136154	0.175967	21.6136	2.9344	0.627333	4.67759	2.90272e-06	6.24038e-06	21.6136	-1.13782	0.643428	-1.76838	0.0769975	0.143961	21.6136
RTBOTA2_000388	hypothetical protein		A0A0K3C6K7	Rhodosporidium toruloides		Pfam:PF00583,SUPERFAMILY:SSF55729,InterPro:IPR016181,InterPro:IPR000182	643	513	408	414	702	821	1432	289	1104	240	316	350	407.258	383.501	396.858	641.565	674.697	533.565	695.537	748.225	692.416	416.133	408.43	397.5	532.974	0.636523	0.166454	3.82402	0.000131292	0.000275134	532.974	-0.803088	0.169286	-4.74398	2.09557e-06	4.58075e-06	532.974	0.843444	0.166362	5.06993	3.97952e-07	2.76816e-06	532.974
RTBOTA2_000389	2-nitropropane dioxygenase		M7X2C9	Rhodosporidium toruloides (strain NP11)	GO:0018580,GO:0055114	KEGG:00910+1.13.12.16,MetaCyc:PWY-723,Pfam:PF03060,SUPERFAMILY:SSF51412,InterPro:IPR004136	2558	2481	1593	1907	3412	5099	4540	1835	3805	1250	2021	2490	1620.16	1854.71	1549.5	2955.23	3279.3	3313.82	2205.12	4750.84	2386.45	2167.36	2612.14	2827.93	2626.88	0.926402	0.25859	3.58252	0.000340296	0.000673796	2626.88	-0.292631	0.258781	-1.1308	0.258137	0.296474	2626.88	0.891342	0.258676	3.44578	0.000569411	0.00209911	2626.88
RTBOTA2_000390	hypothetical protein		A0A2T0AFS2	Rhodosporidium toruloides			16	67	35	431	719	866	81	21	69	358	703	832	10.1339	50.0869	34.0442	667.909	691.036	562.81	39.3425	54.3693	43.276	620.732	908.627	944.914	385.607	4.36294	0.371135	11.7557	6.60344e-32	1.23568e-30	385.607	4.20936	0.370262	11.3686	5.99447e-30	8.7712e-29	385.607	0.519575	0.391526	1.32705	0.184492	0.294045	385.607
RTBOTA2_000391	Growth regulation protein	whi2	P12611	Saccharomyces cerevisiae (strain ATCC 204508 / S288c)	GO:0000422,GO:0006470,GO:0006897,GO:0007015,GO:0019903,GO:0061408,GO:1903452,GO:1904262	SUPERFAMILY:SSF54695,InterPro:IPR011333	1293	599	582	265	495	683	2651	205	1480	362	430	550	818.949	447.792	566.106	410.664	475.748	443.879	1287.62	530.748	928.239	627.667	555.775	624.643	643.152	-0.462307	0.2939	-1.57301	0.115717	0.151859	643.152	-0.610709	0.293873	-2.07814	0.0376964	0.0496466	643.152	0.59022	0.29267	2.01667	0.0437298	0.0899649	643.152
RTBOTA2_000392	Tubulin beta chain (putative)	tub2_2	P02557	Saccharomyces cerevisiae (strain ATCC 204508 / S288c)	GO:0003924	Reactome:R-HSA-1445148,Reactome:R-HSA-190840,Reactome:R-HSA-190861,Reactome:R-HSA-2132295,Reactome:R-HSA-2467813,Reactome:R-HSA-2500257,Reactome:R-HSA-3371497,Reactome:R-HSA-380320,Reactome:R-HSA-437239,Reactome:R-HSA-5617833,Reactome:R-HSA-5626467,Reactome:R-HSA-5663220,Reactome:R-HSA-6807878,Reactome:R-HSA-6811434,Reactome:R-HSA-6811436,Reactome:R-HSA-68877,Reactome:R-HSA-8852276,Reactome:R-HSA…	9339	8440	6650	1281	2467	3078	15397	3684	12053	678	787	950	5915.05	6309.46	6468.39	1985.13	2371.05	2000.38	7478.48	9537.93	7559.5	1175.58	1017.2	1078.93	4408.09	-1.55588	0.161364	-9.64207	5.31074e-22	5.26556e-21	4408.09	-2.90888	0.163072	-17.838	3.58321e-71	3.60655e-69	4408.09	0.393761	0.160619	2.45152	0.0142256	0.035096	4408.09
RTBOTA2_000393	Protein priA		G0SVH8	Rhodosporidium toruloides (strain ATCC 204091 / IIP 30 / MTCC 1151)			166	90	77	63	91	130	279	63	139	19	20	49	105.14	67.2809	74.8972	97.6295	87.4608	84.4865	135.513	163.108	87.1792	32.9439	25.85	55.65	84.7615	0.117253	0.362432	0.323516	0.746304	0.786063	84.7615	-1.71953	0.384517	-4.47192	7.75204e-06	1.59084e-05	84.7615	0.618454	0.360101	1.71744	0.085898	0.157282	84.7615
RTBOTA2_000394	Vacuolar protein sorting-associated protein 21	vps21	P36017	Saccharomyces cerevisiae (strain ATCC 204508 / S288c)	GO:0003924,GO:0005525	Pfam:PF00071,SUPERFAMILY:SSF52540,InterPro:IPR027417,InterPro:IPR001806	13409	6941	7266	3144	7681	9563	15407	2933	11315	1151	1767	2459	8492.88	5188.86	7067.57	4872.17	7382.27	6214.96	7483.34	7593.58	7096.64	1995.7	2283.85	2792.72	5705.38	-0.167689	0.220847	-0.759298	0.447674	0.507405	5705.38	-1.64795	0.221584	-7.4371	1.0292e-13	4.46569e-13	5705.38	0.0956397	0.22084	0.433072	0.664963	0.765571	5705.38
RTBOTA2_000395	hypothetical protein		A0A2T0AFR7	Rhodosporidium toruloides		Pfam:PF08316,InterPro:IPR013226	589	313	279	68	117	263	1243	67	982	115	162	165	373.056	233.988	271.381	105.378	112.45	170.923	603.738	173.464	615.899	199.397	209.385	187.393	271.371	-1.16964	0.380483	-3.07408	0.00211152	0.00374149	271.371	-1.23734	0.379453	-3.26086	0.00111074	0.00179307	271.371	0.677146	0.375509	1.80328	0.0713449	0.135245	271.371
RTBOTA2_000396	Protein-S-isoprenylcysteine O-methyltransferase	ste14	P32584	Saccharomyces cerevisiae (strain ATCC 204508 / S288c)	GO:0004671,GO:0005637,GO:0005789,GO:0006481,GO:0007323	Reactome:R-HSA-163841,Pfam:PF04140,InterPro:IPR007269	1818	1953	1399	1061	1931	3025	2351	674	1836	1059	1622	1848	1151.47	1460	1360.79	1644.2	1855.9	1965.94	1141.9	1745	1151.52	1836.19	2096.43	2098.8	1625.68	0.461541	0.200979	2.29647	0.021649	0.032752	1625.68	0.58632	0.20171	2.90674	0.00365215	0.00554162	1625.68	0.0168508	0.201543	0.0836089	0.933367	0.956074	1625.68
RTBOTA2_000397	hypothetical protein		A0A061AL71	Rhodosporidium toruloides		SUPERFAMILY:SSF52266	492	394	330	96	159	334	2048	390	1385	80	69	79	311.619	294.541	320.988	148.769	152.816	217.065	994.734	1009.72	868.656	138.711	89.1825	89.7214	386.377	-0.826661	0.231636	-3.56879	0.000358632	0.000707571	386.377	-3.19095	0.240331	-13.2773	3.13366e-40	7.97583e-39	386.377	1.63067	0.224527	7.2627	3.79434e-13	5.30648e-12	386.377
RTBOTA2_000398	Serine/threonine-protein kinase RCK2	rck2	P38623	Saccharomyces cerevisiae (strain ATCC 204508 / S288c)	GO:0004674,GO:0005737,GO:0006468,GO:0007231,GO:0034599,GO:0040020	Pfam:PF00069,SUPERFAMILY:SSF56112,InterPro:IPR000719,InterPro:IPR011009	1483	1005	786	186	220	165	805	84	628	43	98	128	939.29	751.304	764.535	288.239	211.444	107.233	390.997	217.477	393.874	74.5572	126.665	145.371	367.582	-2.02727	0.344472	-5.88517	3.97648e-09	1.39766e-08	367.582	-1.535	0.353707	-4.33973	1.42655e-05	2.85354e-05	367.582	-1.28119	0.34282	-3.73721	0.000186071	0.000771099	367.582
RTBOTA2_000399	Nucleoporin GLE2 (putative)	gle2_2	P40066	Saccharomyces cerevisiae (strain ATCC 204508 / S288c)	GO:0000972,GO:0000973,GO:0003674,GO:0005643,GO:0005737,GO:0016973,GO:0051664,GO:2000728	Pfam:PF12894,Pfam:PF00400,SUPERFAMILY:SSF50978,InterPro:IPR024977,InterPro:IPR036322,InterPro:IPR001680	564	804	512	1101	2067	2892	1088	263	783	807	1398	1789	357.221	601.043	498.018	1706.19	1986.61	1879.5	528.453	680.911	491.089	1399.25	1806.91	2031.79	1163.92	1.93728	0.228995	8.45991	2.67581e-17	1.91752e-16	1163.92	1.63254	0.230099	7.09497	1.29378e-12	5.14337e-12	1163.92	0.215939	0.231334	0.933453	0.350586	0.482483	1163.92
RTBOTA2_000400	Phosducin-like protein 1	plp1	Q04004	Saccharomyces cerevisiae (strain ATCC 204508 / S288c)	GO:0005575,GO:0006457,GO:0007329,GO:0031683	SUPERFAMILY:SSF52833,InterPro:IPR036249	2368	2436	1552	2370	2937	4226	4101	1141	3185	2997	3135	3875	1499.82	1821.07	1509.62	3672.73	2822.77	2746.46	1991.9	2954.06	1997.6	5196.46	4051.99	4400.89	2888.78	0.935241	0.209663	4.46069	8.16965e-06	1.99379e-05	2888.78	0.978508	0.209672	4.66686	3.05841e-06	6.56234e-06	2888.78	0.519791	0.209973	2.47551	0.0133044	0.0331513	2888.78
RTBOTA2_000401	hypothetical protein		A0A0K3C9U1	Rhodosporidium toruloides			130	174	85	89	202	318	1311	242	837	2	78	158	82.3383	130.077	82.6787	137.921	194.144	206.667	636.766	626.541	524.957	3.46777	100.815	179.443	242.151	0.8692	0.838501	1.03661	0.299917	0.357372	242.151	-2.6503	0.839675	-3.15633	0.00159766	0.00253299	242.151	2.59901	0.836932	3.1054	0.00190023	0.00610998	242.151
RTBOTA2_000402	hypothetical protein		A0A0K3C6K0	Rhodosporidium toruloides	GO:0016772	Pfam:PF11380,Pfam:PF17102,InterPro:IPR021520,InterPro:IPR031357	611	615	439	283	455	632	783	155	472	302	322	348	386.99	459.753	427.011	438.558	437.304	410.734	380.311	401.297	296.033	523.634	416.185	395.229	414.42	0.0139035	0.199268	0.0697728	0.944375	0.956835	414.42	0.314818	0.202835	1.55209	0.120641	0.147319	414.42	-0.250014	0.200652	-1.24601	0.21276	0.329072	414.42
RTBOTA2_000403	hypothetical protein		A0A0K3C8U3	Rhodosporidium toruloides			1205	1229	907	663	1062	1580	1714	337	1429	556	691	686	763.212	918.759	882.231	1027.43	1020.7	1026.84	832.507	872.498	896.252	964.041	893.117	779.1	906.39	0.262654	0.157965	1.66273	0.0963667	0.128987	906.39	0.01804	0.160144	0.112649	0.910309	0.921827	906.39	0.0207767	0.158709	0.130911	0.895846	0.931024	906.39
RTBOTA2_000404	NADP-specific glutamate dehydrogenase 2	gdh3	P39708	Saccharomyces cerevisiae (strain ATCC 204508 / S288c)	GO:0004354,GO:0005634,GO:0006537	Reactome:R-HSA-2151201,Reactome:R-HSA-70614,Pfam:PF02812,Pfam:PF00208,SUPERFAMILY:SSF53223,SUPERFAMILY:SSF51735,InterPro:IPR006097,InterPro:IPR006096,InterPro:IPR036291	40193	22453	18967	1736	2763	3804	17277	1507	12314	926	2310	1912	25457.1	16785.1	18449	2690.23	2655.54	2472.21	8391.61	3901.64	7723.2	1605.58	2985.67	2171.49	7940.7	-2.95675	0.285204	-10.3672	3.49792e-25	4.35144e-24	7940.7	-1.56611	0.285637	-5.48288	4.18461e-08	1.10136e-07	7940.7	-1.59928	0.284936	-5.61275	1.9914e-08	1.67879e-07	7940.7
RTBOTA2_000405	hypothetical protein		A0A0K3CDP2	Rhodosporidium toruloides		Pfam:PF10961,InterPro:IPR024491	1798	1434	1187	1247	1777	3747	1313	295	983	1767	2236	2138	1138.8	1072.01	1154.58	1932.44	1707.89	2435.16	637.737	763.759	616.526	3063.78	2890.03	2428.16	1653.41	0.853184	0.184715	4.61891	3.85752e-06	9.79194e-06	1653.41	2.06122	0.18667	11.0421	2.3937e-28	3.13018e-27	1653.41	-0.745072	0.187045	-3.98338	6.7943e-05	0.000309141	1653.41
RTBOTA2_000406	GTP-binding protein RHO3	rho3	Q00245	Saccharomyces cerevisiae (strain ATCC 204508 / S288c)	GO:0003924,GO:0005525,GO:0005829,GO:0005933,GO:0030950,GO:0045921,GO:0090338	Pfam:PF00071,SUPERFAMILY:SSF52540,InterPro:IPR027417,InterPro:IPR001806	1144	933	850	427	1072	1429	1256	263	822	277	640	743	724.577	697.479	826.787	661.711	1030.31	928.702	610.052	680.911	515.549	480.287	827.2	843.836	735.616	0.22318	0.247169	0.902946	0.366555	0.425703	735.616	0.259011	0.249519	1.03804	0.29925	0.338657	735.616	-0.320002	0.248289	-1.28883	0.197457	0.310611	735.616
RTBOTA2_000407	hypothetical protein		A0A0K3C6J7	Rhodosporidium toruloides			4454	5647	3779	2251	2312	3213	5231	1366	4462	1690	1818	1975	2821.04	4221.51	3675.8	3488.32	2222.08	2088.12	2540.75	3536.59	2798.52	2930.27	2349.76	2243.04	2909.65	-0.459878	0.239936	-1.91667	0.05528	0.0774247	2909.65	-0.237413	0.240432	-0.987441	0.323426	0.364033	2909.65	-0.273593	0.23995	-1.14021	0.254199	0.377604	2909.65
RTBOTA2_000408	Quinidine resistance protein 3	qdr3	P38227	Saccharomyces cerevisiae (strain ATCC 204508 / S288c)	GO:0005886,GO:0010509,GO:0015203,GO:0015562,GO:0030476,GO:0055085	Pfam:PF07690,SUPERFAMILY:SSF103473,InterPro:IPR011701,InterPro:IPR036259	65	77	46	911	1225	1362	649	158	396	358	460	695	41.1691	57.5626	44.7438	1411.75	1177.36	885.159	315.226	409.064	248.367	620.732	594.55	789.322	549.584	4.59648	0.268899	17.0937	1.65285e-65	1.48377e-63	549.584	1.05996	0.253714	4.17778	2.9437e-05	5.6912e-05	549.584	2.74596	0.272433	10.0794	6.81509e-24	2.07673e-22	549.584
RTBOTA2_000409	Putative Monooxygenase		A0A2T0AFP8	Rhodosporidium toruloides	GO:0071949	Pfam:PF01494,SUPERFAMILY:SSF51905,SUPERFAMILY:SSF54373,InterPro:IPR036188,InterPro:IPR002938	142	100	80	163	283	479	484	112	465	124	158	138	89.9387	74.7566	77.8153	252.597	271.993	311.3	235.084	289.97	291.643	215.002	204.215	156.729	205.92	1.7865	0.235822	7.57566	3.57315e-14	2.00308e-13	205.92	-0.502297	0.23303	-2.1555	0.0311226	0.0415657	205.92	1.74217	0.236586	7.3638	1.78751e-13	2.57579e-12	205.92
RTBOTA2_000410	putative Mitochondrion protein		A0A0K3CDL0	Rhodosporidium toruloides	GO:0003824,GO:0008152	Pfam:PF01557,SUPERFAMILY:SSF56529,InterPro:IPR011234,InterPro:IPR036663	1985	2573	1716	495	865	1221	4625	1315	3271	1248	1688	2281	1257.24	1923.49	1669.14	767.089	831.358	793.523	2246.41	3404.55	2051.53	2163.89	2181.74	2590.56	1823.38	-1.01915	0.22591	-4.51129	6.44359e-06	1.59185e-05	1823.38	-0.14754	0.224797	-0.656325	0.511615	0.552268	1823.38	0.664277	0.224621	2.95732	0.00310321	0.00944758	1823.38
RTBOTA2_000411	hypothetical protein		A0A0K3C9Q8	Rhodosporidium toruloides			311	198	170	119	232	481	505	201	453	429	419	555	196.978	148.018	165.357	184.411	222.977	312.6	245.284	520.392	284.116	743.838	541.557	630.322	349.654	0.502351	0.303107	1.65734	0.0974509	0.130281	349.654	0.88775	0.29931	2.96599	0.00301711	0.00462558	349.654	1.01864	0.302109	3.37177	0.000746873	0.00267754	349.654
RTBOTA2_000412	ATP-dependent helicase ULS1 (putative)	uls1_2	Q08562	Saccharomyces cerevisiae (strain ATCC 204508 / S288c)	GO:0000776,GO:0000778,GO:0005634,GO:0005730,GO:0006333,GO:0007533,GO:0008094,GO:0032183,GO:2001033	Pfam:PF00271,Pfam:PF00176,Pfam:PF14634,SUPERFAMILY:SSF57850,SUPERFAMILY:SSF52540,InterPro:IPR001650,InterPro:IPR000330,InterPro:IPR001841,InterPro:IPR027417	1694	1536	995	432	532	816	3334	424	2533	396	429	363	1072.93	1148.26	967.827	669.459	511.309	530.315	1619.36	1097.74	1588.67	686.619	554.482	412.264	904.936	-0.90112	0.230784	-3.90461	9.43786e-05	0.000201335	904.936	-1.38829	0.231963	-5.98495	2.16456e-09	6.39359e-09	904.936	0.437069	0.229285	1.90622	0.056621	0.111614	904.936
RTBOTA2_000413	hypothetical protein		A0A0K3CP25	Rhodosporidium toruloides		Pfam:PF12006,InterPro:IPR021889	7212	8877	6040	4424	7490	9942	8540	2594	7296	2338	3473	4879	4567.87	6636.14	5875.05	6855.76	7198.69	6461.27	4147.96	6715.9	4575.97	4053.83	4488.85	5541.15	5593.2	0.264535	0.219656	1.20432	0.228467	0.28033	5593.2	-0.130685	0.220039	-0.593916	0.552568	0.591097	5593.2	-0.147173	0.21979	-0.669607	0.503108	0.630356	5593.2
RTBOTA2_000414	Zn(2)-C6 fungal-type transcription factor		A0A0K3CJV2	Rhodosporidium toruloides	GO:0000981,GO:0005634,GO:0006355,GO:0008270,GO:0003677,GO:0006351	Pfam:PF04082,SUPERFAMILY:SSF57701,InterPro:IPR036864,InterPro:IPR007219	642	707	525	388	534	660	803	157	727	253	315	318	406.624	528.529	510.663	601.273	513.231	428.932	390.025	406.475	455.966	438.673	407.137	361.157	454.057	0.0906085	0.202947	0.446464	0.655262	0.704126	454.057	-0.0569514	0.207289	-0.274744	0.783513	0.808839	454.057	-0.20461	0.20423	-1.00186	0.316411	0.446552	454.057
RTBOTA2_000415	Tat-binding homolog 7	yta7	P40340	Saccharomyces cerevisiae (strain ATCC 204508 / S288c)	GO:0000122,GO:0003682,GO:0005634,GO:0005829,GO:0016887,GO:0031936,GO:0042393,GO:0042406,GO:0045944,GO:2000219	Pfam:PF00004,SUPERFAMILY:SSF52540,SUPERFAMILY:SSF47370,InterPro:IPR003959,InterPro:IPR027417,InterPro:IPR036427	127	60	99	8	31	49	172	7	230	14	10	13	80.4382	44.854	96.2964	12.3974	29.7943	31.8449	83.5421	18.1231	144.253	24.2744	12.925	14.7643	49.459	-1.55424	0.598913	-2.59511	0.00945613	0.0151112	49.459	-2.2939	0.62322	-3.68072	0.000232578	0.000406048	49.459	0.185675	0.583092	0.318432	0.750157	0.829719	49.459
RTBOTA2_000416	Vacuolar membrane protein PEP3	pep3	P27801	Saccharomyces cerevisiae (strain ATCC 204508 / S288c)	GO:0000306,GO:0000329,GO:0006895,GO:0006904,GO:0030674,GO:0030897,GO:0033263,GO:0035091,GO:0035542,GO:0042144,GO:0045324,GO:0099022	Pfam:PF05131,Pfam:PF10367,Pfam:PF00637,SUPERFAMILY:SSF57850,InterPro:IPR007810,InterPro:IPR019453,InterPro:IPR000547	2348	1918	1341	400	638	1105	2652	269	2133	201	404	415	1487.16	1433.83	1304.38	619.87	613.187	718.135	1288.1	696.445	1337.79	348.511	522.17	471.321	903.408	-1.1139	0.246285	-4.5228	6.10257e-06	1.51153e-05	903.408	-1.31265	0.249104	-5.2695	1.36796e-07	3.39842e-07	903.408	-0.339759	0.245552	-1.38365	0.166465	0.271368	903.408
RTBOTA2_000417	hypothetical protein						1184	860	616	4584	6084	11428	3412	1327	2838	9968	6161	8529	749.912	642.907	599.178	7103.71	5847.38	7427.01	1657.24	3435.62	1779.96	17283.4	7963.09	9686.51	5347.99	3.35434	0.30462	11.0115	3.36171e-28	4.98624e-27	5347.99	2.34867	0.303846	7.7298	1.07712e-14	5.06393e-14	5347.99	1.78309	0.305055	5.84515	5.06124e-09	4.6581e-08	5347.99
RTBOTA2_000418	AP-3 complex subunit sigma	aps3	P47064	Saccharomyces cerevisiae (strain ATCC 204508 / S288c)	GO:0003674,GO:0006623,GO:0006896,GO:0030123	Pfam:PF01217,SUPERFAMILY:SSF64356,InterPro:IPR022775,InterPro:IPR011012	958	878	692	999	1499	2127	1437	436	1319	861	1131	1402	606.77	656.363	673.102	1548.12	1440.7	1382.33	697.965	1128.81	827.262	1492.88	1461.82	1592.27	1125.7	1.17456	0.190472	6.16655	6.97971e-10	2.64044e-09	1125.7	0.7884	0.191093	4.12574	3.6954e-05	7.07859e-05	1125.7	0.443893	0.191637	2.31633	0.0205405	0.0476599	1125.7
RTBOTA2_000419	PKS_ER domain-containing protein		A0A2T0A3C5	Rhodosporidium toruloides		Pfam:PF13602,SUPERFAMILY:SSF50129,SUPERFAMILY:SSF51735,InterPro:IPR011032,InterPro:IPR036291	2952	3070	2234	2328	3978	6641	4083	1309	3147	1987	2630	3617	1869.71	2295.03	2172.99	3607.64	3823.29	4315.96	1983.15	3389.02	1973.76	3445.23	3399.27	4107.88	3031.91	0.890639	0.221116	4.02792	5.62722e-05	0.000123453	3031.91	0.580705	0.221494	2.62176	0.00874758	0.0126767	3031.91	0.208794	0.221481	0.94272	0.345824	0.477217	3031.91
RTBOTA2_000420	Protein-tyrosine-phosphatase		A0A2T0A3E2	Rhodosporidium toruloides	GO:0008138,GO:0016311	Pfam:PF00782,SUPERFAMILY:SSF52799,InterPro:IPR000340,InterPro:IPR029021	488	521	354	44	66	9	740	98	573	35	34	29	309.085	389.482	344.333	68.1857	63.4331	5.84907	359.425	253.723	359.379	60.6861	43.945	32.9357	190.872	-2.95404	0.509923	-5.7931	6.91005e-09	2.35886e-08	190.872	-2.83476	0.51578	-5.49607	3.88339e-08	1.02492e-07	190.872	-0.0970889	0.496555	-0.195525	0.844982	0.895833	190.872
RTBOTA2_000421	ARID/BRIGHT DNA-binding domain containing protein		A0A0K3CJ18	Rhodosporidium toruloides	GO:0003677	Pfam:PF01388,SUPERFAMILY:SSF46774,InterPro:IPR001606,InterPro:IPR036431	599	358	443	78	129	278	526	43	567	91	134	140	379.389	267.629	430.902	120.875	123.983	180.671	255.484	111.328	355.616	157.784	173.195	159	226.321	-1.33384	0.348001	-3.83288	0.000126654	0.00026575	226.321	-0.582692	0.351806	-1.65629	0.0976635	0.120996	226.321	-0.553824	0.345554	-1.60271	0.108999	0.191809	226.321
RTBOTA2_000422	hypothetical protein		A0A2T0A3E3	Rhodosporidium toruloides			171	109	130	72	106	187	334	12	246	43	89	71	108.306	81.4847	126.45	111.577	101.877	121.531	162.227	31.0682	154.288	74.5572	115.032	80.6357	105.753	0.0853816	0.433541	0.19694	0.843874	0.87305	105.753	-0.402526	0.440238	-0.914336	0.36054	0.402397	105.753	0.179224	0.433978	0.412979	0.679622	0.776928	105.753
RTBOTA2_000423	Uncharacterized mitochondrial carrier YPR011C	ypr011c	Q12251	Saccharomyces cerevisiae (strain ATCC 204508 / S288c)		Pfam:PF00153,SUPERFAMILY:SSF103506,InterPro:IPR018108,InterPro:IPR023395	3690	2792	2294	1500	2327	2488	4157	696	2844	741	841	963	2337.14	2087.2	2231.35	2324.51	2236.5	1616.94	2019.1	1801.95	1783.72	1284.81	1086.99	1093.69	1825.33	-0.108944	0.179176	-0.608029	0.543168	0.600577	1825.33	-0.695481	0.181073	-3.84089	0.000122587	0.000221229	1825.33	-0.247096	0.179444	-1.37701	0.16851	0.274096	1825.33
RTBOTA2_000424	Voltage gated chloride channel domain-containing protein		A0A0K3CP34	Rhodosporidium toruloides			259	270	150	233	120	213	543	73	344	201	96	148	164.043	201.843	145.904	361.074	115.333	138.428	263.741	188.998	215.753	348.511	124.08	168.086	202.983	0.254077	0.423533	0.599898	0.548574	0.605446	202.983	-0.0719233	0.425288	-0.169117	0.865705	0.882443	202.983	0.389995	0.423721	0.920406	0.357361	0.490413	202.983
RTBOTA2_000425	Cell division control protein 48	cdc48	P25694	Saccharomyces cerevisiae (strain ATCC 204508 / S288c)	GO:0000837,GO:0000839,GO:0005634,GO:0005739,GO:0005789,GO:0005829,GO:0006274,GO:0010636,GO:0016236,GO:0016320,GO:0016887,GO:0019888,GO:0030433,GO:0030894,GO:0030970,GO:0031134,GO:0034098,GO:0034517,GO:0034727,GO:0036266,GO:0043130,GO:0043161,GO:0043328,GO:0043624,GO:0051228,GO:0051974,GO:0070651,GO:0071629,GO:0071630,GO:0071712,GO:0072671,GO:0120174,GO:1900182,GO:1990112,GO:1990116,GO:1990171,GO:…	Pfam:PF02359,Pfam:PF02933,Pfam:PF00004,Pfam:PF08229,Pfam:PF00172,SUPERFAMILY:SSF54585,SUPERFAMILY:SSF50692,SUPERFAMILY:SSF52540,SUPERFAMILY:SSF57701,InterPro:IPR029067,InterPro:IPR009010,InterPro:IPR027417,InterPro:IPR003338,InterPro:IPR004201,InterPro:IPR036864,InterPro:IPR003959,InterPro:IPR013248,InterPro:IPR001138	24188	22034	16176	5080	8923	14410	20789	3789	15952	9188	11123	11302	15320	16471.9	15734.2	7872.34	8575.96	9365.01	10097.4	9809.77	10004.9	15931	14376.5	12835.8	12199.6	-0.880304	0.142306	-6.18601	6.17057e-10	2.34906e-09	12199.6	0.528148	0.142422	3.70833	0.000208627	0.000366615	12199.6	-0.667876	0.142308	-4.69318	2.68987e-06	1.61855e-05	12199.6
RTBOTA2_000426	A-agglutinin anchorage subunit		A0A0K3CGV8	Rhodosporidium toruloides			1146	1420	1040	1193	3055	4146	1546	450	1110	1025	1634	2123	725.843	1061.54	1011.6	1848.76	2936.18	2694.47	750.908	1165.06	696.179	1777.23	2111.94	2411.12	1599.24	1.41926	0.253138	5.60666	2.06272e-08	6.71369e-08	1599.24	1.2786	0.254227	5.02934	4.9217e-07	1.15285e-06	1599.24	-0.107135	0.254474	-0.421007	0.67375	0.772475	1599.24
RTBOTA2_000427	Proteophosphoglycan ppg4		A0A0K3CKI1	Rhodosporidium toruloides		Pfam:PF12697,SUPERFAMILY:SSF53474,InterPro:IPR029058,InterPro:IPR000073	843	752	567	198	266	453	1032	120	837	43	134	124	533.932	562.17	551.516	306.835	255.655	294.403	501.253	310.682	524.957	74.5572	173.195	140.829	352.499	-0.944104	0.277147	-3.40651	0.000657993	0.00125281	352.499	-1.78269	0.287164	-6.20791	5.36943e-10	1.67855e-09	352.499	-0.290005	0.2759	-1.05112	0.293202	0.421772	352.499
RTBOTA2_000428	[Pyruvate dehydrogenase (acetyl-transferring)] kinase 2, mitochondrial	pkp2	P53170	Saccharomyces cerevisiae (strain ATCC 204508 / S288c)	GO:0004672,GO:0004740,GO:0005739,GO:0015976,GO:0018105,GO:1901524,GO:1904183	Reactome:R-HSA-204174,Reactome:R-HSA-5362517,Pfam:PF10436,SUPERFAMILY:SSF55874,SUPERFAMILY:SSF69012,InterPro:IPR036890,InterPro:IPR018955,InterPro:IPR036784	2426	3015	1910	2677	4268	5680	2673	905	2258	1596	1946	3402	1536.56	2253.91	1857.84	4148.48	4102.01	3691.41	1298.3	2343.06	1416.19	2767.28	2515.2	3863.7	2649.5	1.08012	0.25003	4.31995	1.56064e-05	3.67116e-05	2649.5	0.860007	0.250724	3.4301	0.000603367	0.00100708	2649.5	-0.164265	0.250671	-0.6553	0.512275	0.638469	2649.5
RTBOTA2_000429	pyruvate dehydrogenase kinase, putative		A0A0K3CJW6	Rhodosporidium toruloides			1250	907	700	425	728	972	1153	308	884	358	322	417	791.714	678.042	680.884	658.611	699.686	631.699	560.024	797.416	554.435	620.732	416.185	473.593	630.252	-0.112727	0.212564	-0.530319	0.595891	0.649148	630.252	-0.331704	0.215749	-1.53745	0.124183	0.151367	630.252	-0.181632	0.213062	-0.852486	0.393944	0.527084	630.252
RTBOTA2_000430	Mitochondrial distribution and morphology protein 10	mdm10	P18409	Saccharomyces cerevisiae (strain ATCC 204508 / S288c)	GO:0001401,GO:0003674,GO:0007005,GO:0015914,GO:0032865,GO:0045040,GO:0051654,GO:0070096,GO:1990456	Pfam:PF12519,InterPro:IPR027539	1948	1118	863	288	486	484	1752	157	1320	258	458	411	1233.81	835.779	839.432	446.306	467.098	314.55	850.964	406.475	827.889	447.343	591.965	466.779	644.032	-1.24725	0.287066	-4.34483	1.39381e-05	3.30564e-05	644.032	-0.478486	0.288413	-1.65903	0.09711	0.120355	644.032	-0.471183	0.286058	-1.64716	0.0995261	0.177968	644.032
RTBOTA2_000431	Xylitol dehydrogenase	xyl2_RT	M7WT79	Rhodosporidium toruloides (strain NP11) (Yeast) (Rhodotorula gracilis)			2336	1526	1285	124	245	411	160767	30290	109271	2482	3361	4138	1479.56	1140.79	1249.91	192.16	235.471	267.107	78086.2	78421.2	68533.5	4303.51	4344.09	4699.59	20246.1	-2.4662	0.177042	-13.93	4.16491e-44	1.44856e-42	20246.1	-4.07543	0.167603	-24.316	1.32901e-130	6.79124e-128	20246.1	5.86116	0.168214	34.8435	5.34634e-266	1.18386e-262	20246.1
RTBOTA2_000432	Mannosyl phosphorylinositol ceramide synthase SUR1	sur1	P33300	Saccharomyces cerevisiae (strain ATCC 204508 / S288c)	GO:0000030,GO:0006675,GO:0006688,GO:0030148	Pfam:PF04488,SUPERFAMILY:SSF53448,InterPro:IPR029044,InterPro:IPR007577	969	743	626	182	268	482	2182	146	1588	141	395	343	613.737	555.442	608.905	282.041	257.577	313.25	1059.82	377.996	995.975	244.478	510.537	389.55	517.442	-1.05914	0.334012	-3.17097	0.00151932	0.00274561	517.442	-1.09392	0.334131	-3.27394	0.0010606	0.00171885	517.442	0.4609	0.331732	1.38937	0.16472	0.26925	517.442
RTBOTA2_000433	Probable drug/proton antiporter YHK8	yhk8	P38776	Saccharomyces cerevisiae (strain ATCC 204508 / S288c)	GO:0016021,GO:0055085	Pfam:PF07690,SUPERFAMILY:SSF103473,InterPro:IPR036259,InterPro:IPR011701	599	627	420	338	549	634	1438	318	1078	334	386	326	379.389	468.724	408.53	523.79	527.648	412.034	698.451	823.306	676.109	579.118	498.905	370.243	530.521	0.2173	0.21567	1.00756	0.313666	0.371555	530.521	-0.600566	0.216467	-2.77441	0.00553023	0.00819298	530.521	0.801897	0.214853	3.73231	0.000189733	0.000785295	530.521
RTBOTA2_000434	Serine/arginine repetitive matrix protein 2		A0A0K3CJX0	Rhodosporidium toruloides		SUPERFAMILY:SSF52113,InterPro:IPR036420	0	0	0	0	6	0	0	0	0	0	0	0
RTBOTA2_000435	hypothetical protein		G0SVG2	Rhodosporidium toruloides (strain ATCC 204091 / IIP 30 / MTCC 1151)			951	552	492	158	264	390	1116	150	767	153	164	258	602.336	412.656	478.564	244.848	253.732	253.46	542.053	388.352	481.054	265.285	211.97	293.014	368.944	-0.989922	0.22495	-4.40062	1.07941e-05	2.59612e-05	368.944	-0.883153	0.228254	-3.86917	0.000109206	0.000198973	368.944	-0.0726521	0.222396	-0.326678	0.743911	0.824437	368.944
RTBOTA2_000436	Peptidyl-prolyl cis-trans isomerase, cyclophilin-type		A0A0K3CKJ1	Rhodosporidium toruloides	GO:0000413,GO:0003755	Pfam:PF00160,SUPERFAMILY:SSF50891,InterPro:IPR002130,InterPro:IPR029000	2038	1447	1291	450	963	1230	1332	294	1131	133	375	424	1290.81	1081.73	1255.74	697.353	925.546	799.372	646.966	761.17	709.35	230.607	484.687	481.543	780.407	-0.581927	0.25111	-2.31742	0.020481	0.0310983	780.407	-0.815299	0.25552	-3.19074	0.00141908	0.00226174	780.407	-0.77933	0.251679	-3.09652	0.00195808	0.00627472	780.407
RTBOTA2_000437	tRNA A64-2'-O-ribosylphosphate transferase	rit1	P23796	Saccharomyces cerevisiae (strain ATCC 204508 / S288c)	GO:0016763,GO:0019988	Pfam:PF04179,Pfam:PF17184,InterPro:IPR033421,InterPro:IPR033449	665	536	448	702	1019	1343	958	148	653	779	585	764	421.192	400.695	435.766	1087.87	979.368	872.811	465.31	383.174	409.554	1350.7	756.112	867.686	702.52	1.22403	0.226129	5.41299	6.19815e-08	1.92044e-07	702.52	1.2338	0.228054	5.4101	6.29906e-08	1.62946e-07	702.52	0.00601014	0.228766	0.0262719	0.97904	0.984971	702.52
RTBOTA2_000438	Diacylglycerol O-acyltransferase 1	dga1	Q08650	Saccharomyces cerevisiae (strain ATCC 204508 / S288c)	GO:0004144,GO:0005811,GO:0006672,GO:0016021,GO:0019432,GO:0019915,GO:0035356	Pfam:PF03982,InterPro:IPR007130	1431	1970	1075	3690	5659	6669	2394	773	1956	3128	3818	6449	906.354	1472.71	1045.64	5718.3	5438.91	4334.16	1162.79	2001.31	1226.78	5423.6	4934.76	7324.22	3415.79	2.17723	0.258235	8.4312	3.4214e-17	2.42565e-16	3415.79	2.01494	0.258479	7.79534	6.42331e-15	3.06538e-14	3415.79	0.35351	0.259085	1.36446	0.172424	0.278961	3415.79
RTBOTA2_000439	hypothetical protein		A0A0K3CJ41	Rhodosporidium toruloides		Pfam:PF00583,SUPERFAMILY:SSF55729,InterPro:IPR000182,InterPro:IPR016181	2711	2399	1524	915	1766	2616	1378	309	861	1187	1489	1772	1717.07	1793.41	1482.38	1417.95	1697.32	1700.13	669.309	800.005	540.009	2058.12	1924.53	2012.49	1484.39	-0.0514666	0.181185	-0.284056	0.776368	0.814114	1484.39	1.58758	0.183741	8.64032	5.60572e-18	3.42268e-17	1484.39	-1.32412	0.18332	-7.22299	5.0856e-13	7.03825e-12	1484.39
RTBOTA2_000440	Phenylalanine ammonia-lyase		G0SVG1	Rhodosporidium toruloides (strain ATCC 204091 / IIP 30 / MTCC 1151)	GO:0003824	Reactome:R-HSA-70921,Pfam:PF00221,SUPERFAMILY:SSF48557,InterPro:IPR008948,InterPro:IPR001106	7	42	35	18	12	25	27	6	10	25	48	79	4.4336	31.3978	34.0442	27.8941	11.5333	16.2474	13.1142	15.5341	6.27189	43.3472	62.04	89.7214	29.6316	-0.339571	0.67918	-0.499971	0.617095	0.66852	29.6316	2.54614	0.691871	3.68008	0.000233162	0.000406961	29.6316	-1.047	0.698188	-1.4996	0.133718	0.228117	29.6316
RTBOTA2_000441	Protein phosphatase 2C homolog 7, mitochondrial	ptc7	P38797	Saccharomyces cerevisiae (strain ATCC 204508 / S288c)	GO:0004721,GO:0004722,GO:0005635,GO:0005739,GO:0006470	KEGG:04658+3.1.3.16,KEGG:04660+3.1.3.16,Pfam:PF13672,SUPERFAMILY:SSF81606,InterPro:IPR036457	544	487	308	1085	1452	1772	1200	180	965	587	579	847	344.554	364.065	299.589	1681.4	1395.53	1151.62	582.852	466.022	605.237	1017.79	748.357	961.95	801.58	2.0653	0.209806	9.84385	7.28689e-23	7.68362e-22	801.58	0.713112	0.210775	3.38329	0.00071622	0.00118472	801.58	0.721086	0.212092	3.39987	0.000674188	0.002446	801.58
RTBOTA2_000442	Peroxisomal ATPase PEX1	pex1	P24004	Saccharomyces cerevisiae (strain ATCC 204508 / S288c)	GO:0005778,GO:0016562,GO:0016887,GO:0043335	Reactome:R-HSA-9033241,Pfam:PF09262,Pfam:PF00004,SUPERFAMILY:SSF54585,SUPERFAMILY:SSF50692,SUPERFAMILY:SSF52540,InterPro:IPR029067,InterPro:IPR009010,InterPro:IPR027417,InterPro:IPR015342,InterPro:IPR003959	564	472	330	122	208	294	812	60	542	111	116	137	357.221	352.851	320.988	189.06	199.91	191.07	394.397	155.341	339.936	192.461	149.93	155.593	249.897	-0.83001	0.289237	-2.86966	0.00410917	0.00694939	249.897	-0.865444	0.294707	-2.93662	0.00331806	0.0050578	249.897	-0.18851	0.287481	-0.655729	0.511999	0.638245	249.897
RTBOTA2_000443	RRM domain-containing protein		A0A0K3CJX6	Rhodosporidium toruloides	GO:0003676	SUPERFAMILY:SSF54928,InterPro:IPR035979	415	321	299	51	135	181	791	76	457	4	48	42	262.849	239.969	290.835	79.0334	129.749	117.631	384.197	196.765	286.625	6.93555	62.04	47.7	175.361	-1.27524	0.4174	-3.0552	0.00224912	0.00396311	175.361	-2.87337	0.438729	-6.54931	5.78023e-11	1.98133e-10	175.361	0.137679	0.41289	0.333452	0.738793	0.820978	175.361
RTBOTA2_000444	hypothetical protein		A0A0K3CJ46	Rhodosporidium toruloides			38	39	43	48	85	179	63	16	24	65	110	168	24.0681	29.1551	41.8257	74.3843	81.6941	116.331	30.5997	41.4242	15.0525	112.703	142.175	190.8	75.0177	1.53976	0.409494	3.76014	0.000169815	0.000350336	75.0177	2.44469	0.418729	5.83836	5.27176e-09	1.50044e-08	75.0177	-0.199298	0.431399	-0.46198	0.644096	0.748553	75.0177
RTBOTA2_000445	hypothetical protein		A0A0K3CKK0	Rhodosporidium toruloides	GO:0005886	Pfam:PF06687,InterPro:IPR009571	54	34	26	59	83	122	56	12	43	66	62	90	34.202	25.4172	25.29	91.4308	79.7719	79.2873	27.1998	31.0682	26.9691	114.437	80.135	102.214	59.7852	1.54655	0.339724	4.55236	5.3047e-06	1.32279e-05	59.7852	1.82092	0.349262	5.21363	1.8518e-07	4.53763e-07	59.7852	-0.0282961	0.362237	-0.078115	0.937737	0.959135	59.7852
RTBOTA2_000446	hypothetical protein		A0A061AP40	Rhodosporidium toruloides			134	148	97	107	286	723	56	6	50	293	242	286	84.8717	110.64	94.351	165.815	274.877	469.875	27.1998	15.5341	31.3594	508.029	312.785	324.814	201.679	1.65933	0.361542	4.58959	4.44114e-06	1.11879e-05	201.679	3.86701	0.390101	9.91285	3.66045e-23	3.31737e-22	201.679	-1.88616	0.394052	-4.78657	1.69657e-06	1.06123e-05	201.679
RTBOTA2_000447	hypothetical protein		A0A0K3CJY0	Rhodosporidium toruloides			1925	2439	1342	3438	4859	8086	435	198	246	6362	5551	5288	1219.24	1823.31	1305.35	5327.78	4670.02	5255.06	211.284	512.625	154.288	11031	7174.66	6005.66	3724.19	1.81065	0.343073	5.27775	1.30778e-07	3.93102e-07	3724.19	4.81292	0.346693	13.8824	8.10017e-44	2.56235e-42	3724.19	-2.33579	0.347062	-6.73018	1.69452e-11	2.06545e-10	3724.19
RTBOTA2_000448	RRM domain-containing protein		A0A2T0A3G0	Rhodosporidium toruloides	GO:0003676	SUPERFAMILY:SSF54928,InterPro:IPR035979	131517	134790	107302	26500	88022	158887	1059	144	527	54327	130253	63594	83299.1	100764	104372	41066.4	84598.6	103260	514.367	372.818	330.528	94196.9	168352	72224.6	71112.6	-0.333338	0.329527	-1.01156	0.311746	0.369677	71112.6	8.10002	0.332626	24.3518	5.55242e-131	3.07373e-128	71112.6	-7.88508	0.332621	-23.7059	3.13492e-124	1.22501e-121	71112.6
RTBOTA2_000449	Lysophosphatidylcholine acyltransferase	taz1	Q06510	Saccharomyces cerevisiae (strain ATCC 204508 / S288c)	GO:0005739,GO:0005741,GO:0005743,GO:0007007,GO:0008654,GO:0031307,GO:0032048,GO:0035965,GO:0042775,GO:0047184,GO:0097250	Pfam:PF01553,SUPERFAMILY:SSF69593,InterPro:IPR002123	1878	2109	1199	3560	4339	5754	986	263	776	2804	2909	2742	1189.47	1576.62	1166.26	5516.84	4170.24	3739.5	478.91	680.911	486.698	4861.82	3759.88	3114.13	2561.77	1.77099	0.234424	7.55463	4.20048e-14	2.33896e-13	2561.77	2.84316	0.236945	11.9993	3.585e-33	6.54263e-32	2561.77	-1.26627	0.237301	-5.33612	9.49551e-08	7.24102e-07	2561.77
RTBOTA2_000450	CTP synthase 1	ura7	P28274	Saccharomyces cerevisiae (strain ATCC 204508 / S288c)	GO:0003883,GO:0006241,GO:0008654,GO:0019856,GO:0097268	Reactome:R-HSA-499943,KEGG:00240+6.3.4.2,MetaCyc:PWY-7176,MetaCyc:PWY-7177,MetaCyc:PWY-7185,Pfam:PF06418,Pfam:PF00117,SUPERFAMILY:SSF52317,SUPERFAMILY:SSF52540,InterPro:IPR017456,InterPro:IPR029062,InterPro:IPR027417,InterPro:IPR017926	4880	5306	3895	695	996	1420	8519	1649	7038	371	483	564	3090.85	3966.59	3788.63	1077.02	957.263	922.853	4137.76	4269.28	4414.15	643.272	624.277	640.543	2377.71	-1.87672	0.154585	-12.1404	6.44934e-34	1.35151e-32	2377.71	-2.74846	0.15721	-17.4828	1.93775e-68	1.83892e-66	2377.71	0.241559	0.152832	1.58055	0.113981	0.199151	2377.71
RTBOTA2_000451	Exocyst complex component SEC5		A0A2T0A3G4	Rhodosporidium toruloides		Pfam:PF15469	1195	842	592	232	485	565	1948	208	1434	203	354	291	756.879	629.451	575.833	359.524	466.137	367.191	946.163	538.515	899.388	351.979	457.545	330.493	556.592	-0.717962	0.247445	-2.9015	0.00371378	0.00632095	556.592	-1.07293	0.249295	-4.30384	1.67865e-05	3.32575e-05	556.592	0.289089	0.245873	1.17577	0.239688	0.359912	556.592
RTBOTA2_000452	Phospholipid:diacylglycerol acyltransferase	lro1	P40345	Saccharomyces cerevisiae (strain ATCC 204508 / S288c)	GO:0003824,GO:0005637,GO:0005811,GO:0006672,GO:0019432,GO:0019915,GO:0046027,GO:0055091,GO:0097038	Pfam:PF12350,Pfam:PF02450,Pfam:PF12243,SUPERFAMILY:SSF53474,SUPERFAMILY:SSF81321,InterPro:IPR024637,InterPro:IPR029058,InterPro:IPR003386,InterPro:IPR024638	7001	5688	4298	3849	5681	6600	8512	1706	5961	1364	1854	2489	4434.23	4252.16	4180.63	5964.7	5460.05	4289.32	4134.36	4416.86	3738.67	2365.02	2396.29	2826.79	4038.26	0.28771	0.168844	1.704	0.0883813	0.118982	4038.26	-0.694375	0.169792	-4.08955	4.32205e-05	8.22204e-05	4038.26	-0.067114	0.169045	-0.397019	0.691354	0.784582	4038.26
RTBOTA2_000453	hypothetical protein						0	1	3	1	6	4	0	10	0	0	0	1
RTBOTA2_000454	U3 small nucleolar RNA-associated protein 20	utp20	P35194	Saccharomyces cerevisiae (strain ATCC 204508 / S288c)	GO:0000447,GO:0000472,GO:0000480,GO:0005654,GO:0005730,GO:0005737,GO:0030686,GO:0030688,GO:0032040	Reactome:R-HSA-6790901,Reactome:R-HSA-6791226,Pfam:PF07539,SUPERFAMILY:SSF48371,InterPro:IPR011430,InterPro:IPR016024	75	32	39	13	25	65	104	9	134	0	13	16	47.5028	23.9221	37.9349	20.1458	24.0277	42.2433	50.5139	23.3011	84.0433	0	16.8025	18.1714	32.3841	-0.32408	0.653635	-0.495812	0.620027	0.671258	32.3841	-2.1538	0.69412	-3.10292	0.00191623	0.00301005	32.3841	0.558814	0.646327	0.8646	0.387259	0.520129	32.3841
RTBOTA2_000455	hypothetical protein		A0A061AVE6	Rhodosporidium toruloides		Pfam:PF13279,SUPERFAMILY:SSF54637,InterPro:IPR029069	3115	1859	1598	1747	2409	2985	5923	1406	4355	1627	1418	2009	1972.95	1389.73	1554.36	2707.28	2315.31	1939.94	2876.86	3640.15	2731.41	2821.03	1832.76	2281.65	2338.62	0.500662	0.221817	2.25709	0.0240023	0.0360332	2338.62	-0.414199	0.221921	-1.86643	0.0619814	0.0789687	2338.62	0.909532	0.22173	4.10197	4.09646e-05	0.000197911	2338.62
RTBOTA2_000456	Mitochondrial inner membrane protease subunit 2	imp2	P46972	Saccharomyces cerevisiae (strain ATCC 204508 / S288c)	GO:0004175,GO:0006627,GO:0042720	Pfam:PF00717,SUPERFAMILY:SSF51306,InterPro:IPR015927,InterPro:IPR036286	729	584	344	1185	1210	2248	800	317	705	1498	1235	1599	461.728	436.579	334.606	1836.36	1162.94	1460.97	388.568	820.717	442.168	2597.36	1596.24	1816.01	1112.85	1.85326	0.292735	6.33083	2.43845e-10	9.64329e-10	1112.85	1.87689	0.293083	6.40396	1.51399e-10	5.03123e-10	1112.85	0.406691	0.294516	1.38088	0.167315	0.272421	1112.85
RTBOTA2_000457	RING-box protein HRT1	hrt1	Q08273	Saccharomyces cerevisiae (strain ATCC 204508 / S288c)	GO:0000082,GO:0004842,GO:0005634,GO:0005737,GO:0006511,GO:0019005,GO:0030674,GO:0031146,GO:0031463,GO:0035361	Reactome:R-HSA-8951664,Reactome:R-HSA-983168,Pfam:PF12678,SUPERFAMILY:SSF57850,InterPro:IPR024766	1884	2302	1412	2920	4535	7463	1893	756	1602	4898	6262	5922	1193.27	1720.9	1373.44	4525.05	4358.62	4850.18	919.449	1957.29	1004.76	8492.58	8093.63	6725.7	3767.91	1.67961	0.26054	6.44667	1.14332e-10	4.65384e-10	3767.91	2.59415	0.261002	9.93918	2.81136e-23	2.57954e-22	3767.91	-0.151334	0.261494	-0.57873	0.562771	0.683329	3767.91
RTBOTA2_000458	Thiamine pyrophosphokinase	thi80	P35202	Saccharomyces cerevisiae (strain ATCC 204508 / S288c)	GO:0004788,GO:0009229	Reactome:R-HSA-196819,KEGG:00730+2.7.6.2,MetaCyc:PWY-6898,MetaCyc:PWY-6907,MetaCyc:PWY-6908,MetaCyc:PWY-7356,Pfam:PF04263,Pfam:PF04265,SUPERFAMILY:SSF63999,SUPERFAMILY:SSF63862,InterPro:IPR007371,InterPro:IPR007373,InterPro:IPR036759,InterPro:IPR036371	923	938	597	1548	1847	2806	984	318	597	1507	1349	1682	584.602	701.217	580.696	2398.9	1775.17	1823.61	477.939	823.306	374.432	2612.97	1743.58	1910.27	1317.22	1.68328	0.271083	6.20945	5.31706e-10	2.03815e-09	1317.22	1.9174	0.272431	7.03813	1.94836e-12	7.62247e-12	1317.22	-0.170672	0.273188	-0.624742	0.53214	0.656455	1317.22
RTBOTA2_000459	hypothetical protein		A0A2T0A3J6	Rhodosporidium toruloides	GO:0097367,GO:1901135	Pfam:PF01380,SUPERFAMILY:SSF53697,InterPro:IPR001347	451	698	437	384	591	732	455	94	362	230	352	316	285.65	521.801	425.066	595.075	568.014	475.724	220.998	243.367	227.042	398.794	454.96	358.886	397.948	0.410267	0.237139	1.73007	0.0836176	0.113108	397.948	0.815386	0.24377	3.3449	0.000823128	0.00135281	397.948	-0.837945	0.241604	-3.46826	0.000523843	0.00195499	397.948
RTBOTA2_000460	hypothetical protein		A0A2T0A3G9	Rhodosporidium toruloides			231	137	118	200	355	555	328	54	330	257	240	240	146.309	102.417	114.778	309.935	341.193	360.692	159.313	139.807	206.972	445.609	310.2	272.571	242.483	1.47618	0.262493	5.62369	1.86924e-08	6.11996e-08	242.483	1.00205	0.264057	3.79482	0.000147753	0.00026449	242.483	0.490812	0.267175	1.83705	0.0662029	0.127437	242.483
RTBOTA2_000461	hypothetical protein		M7WJ64	Rhodosporidium toruloides (strain NP11)			1905	1946	1215	763	2003	4108	2838	792	1897	2422	3744	2868	1206.57	1454.76	1181.82	1182.4	1925.1	2669.77	1378.45	2050.5	1189.78	4199.48	4839.12	3257.23	2211.25	0.589514	0.284471	2.07231	0.0382364	0.0551584	2211.25	1.41605	0.284444	4.97833	6.41362e-07	1.48867e-06	2211.25	0.261595	0.284777	0.918596	0.358307	0.49129	2211.25
RTBOTA2_000462	neutrophil cytosolic factor 2		A0A0K3CKL8	Rhodosporidium toruloides	GO:0005515	Pfam:PF00564,SUPERFAMILY:SSF54277,SUPERFAMILY:SSF48452,InterPro:IPR000270,InterPro:IPR011990	29	24	30	73	103	263	136	21	93	74	169	165	18.3678	17.9416	29.1807	113.126	98.9941	170.923	66.0566	54.3693	58.3285	128.308	218.432	187.393	96.785	2.57467	0.364236	7.06869	1.56399e-12	7.59474e-12	96.785	1.56909	0.346371	4.53008	5.89602e-06	1.22666e-05	96.785	1.48157	0.373619	3.96544	7.32604e-05	0.000331293	96.785
RTBOTA2_000463	putative RNA binding motif-containing protein		A0A0K3CP71	Rhodosporidium toruloides			374	742	290	365	741	1482	284	94	251	825	1504	1073	236.881	554.694	282.08	565.631	712.181	963.146	137.942	243.367	157.424	1430.46	1943.92	1218.62	703.862	1.06336	0.329103	3.2311	0.00123314	0.00226042	703.862	3.1148	0.333244	9.34692	9.02374e-21	6.75053e-20	703.862	-1.01806	0.334578	-3.04281	0.00234378	0.00736855	703.862
RTBOTA2_000464	FHA domain containing protein		A0A0K3CJZ5	Rhodosporidium toruloides	GO:0005515	Pfam:PF00498,SUPERFAMILY:SSF49879,InterPro:IPR008984,InterPro:IPR000253	105	87	83	483	799	1114	409	55	404	358	602	579	66.504	65.0383	80.7333	748.493	767.925	723.984	198.655	142.396	253.384	620.732	778.085	657.579	425.292	3.40538	0.232673	14.6359	1.65696e-48	7.05588e-47	425.292	1.76077	0.225305	7.81506	5.49357e-15	2.63684e-14	425.292	1.52187	0.238795	6.37314	1.85192e-10	2.02341e-09	425.292
RTBOTA2_000465	Proteophosphoglycan ppg4		A0A0K3CJ67	Rhodosporidium toruloides			6	12	7	50	27	45	23	10	24	15	22	48	3.80023	8.97079	6.80884	77.4837	25.9499	29.2453	11.1713	25.8901	15.0525	26.0083	28.435	54.5143	26.1109	2.75005	0.650373	4.22842	2.35335e-05	5.42259e-05	26.1109	1.16239	0.628407	1.84974	0.0643516	0.0818472	26.1109	1.33661	0.672255	1.98825	0.0467845	0.0949266	26.1109
RTBOTA2_000466	2-methylcitrate dehydratase		A0A0K3CGZ7	Rhodosporidium toruloides			111	82	76	176	225	204	185	43	94	180	172	150	70.3042	61.3004	73.9245	272.743	216.249	132.579	89.8564	111.328	58.9557	312.1	222.31	170.357	149.334	1.58932	0.345751	4.59671	4.29207e-06	1.0837e-05	149.334	1.46434	0.348435	4.20262	2.6384e-05	5.12033e-05	149.334	0.309994	0.353872	0.876007	0.381026	0.513107	149.334
RTBOTA2_000467	CigA protein		A0A0K3CKM3	Rhodosporidium toruloides		Pfam:PF00505,SUPERFAMILY:SSF47095,InterPro:IPR036910,InterPro:IPR009071	14048	15043	9706	2735	4900	7360	14737	6120	13219	2394	3594	5229	8897.6	11245.6	9440.94	4238.36	4709.43	4783.24	7157.91	15844.8	8290.81	4150.93	4645.24	5938.65	7445.29	-1.10726	0.264299	-4.18943	2.7965e-05	6.37514e-05	7445.29	-1.08546	0.264419	-4.10509	4.04156e-05	7.71275e-05	7445.29	0.080065	0.264153	0.303101	0.761813	0.838145	7445.29
RTBOTA2_000468	Endoplasmic reticulum mannosyl-oligosaccharide 1,2-alpha-mannosidase	mns1	P32906	Saccharomyces cerevisiae (strain ATCC 204508 / S288c)	GO:0004571,GO:0005783,GO:0030433,GO:0035977	KEGG:00510+3.2.1.113,KEGG:00513+3.2.1.113,MetaCyc:PWY-7919,Pfam:PF01532,SUPERFAMILY:SSF48225,SUPERFAMILY:SSF48452,InterPro:IPR036026,InterPro:IPR011990,InterPro:IPR001382	1041	1102	811	325	692	1335	1253	219	1128	209	394	472	659.339	823.818	788.852	503.644	665.086	867.612	608.595	566.994	707.469	362.382	509.245	536.057	633.258	-0.153468	0.23644	-0.649078	0.516288	0.574778	633.258	-0.420134	0.239753	-1.75236	0.0797122	0.0999487	633.258	-0.267157	0.236976	-1.12736	0.259591	0.384067	633.258
RTBOTA2_000469	Transmembrane protein		A0A0K3CKM6	Rhodosporidium toruloides			55	44	33	34	48	47	154	5	104	40	79	56	34.8354	32.8929	32.0988	52.6889	46.1332	30.5451	74.7994	12.9451	65.2276	69.3555	102.107	63.6	51.4358	0.358596	0.491576	0.729482	0.465707	0.524621	51.4358	0.548346	0.485346	1.12981	0.258558	0.296906	51.4358	0.686803	0.489488	1.4031	0.160586	0.264118	51.4358
RTBOTA2_000470	Transmembrane protein		A0A0K3CKM6	Rhodosporidium toruloides		SUPERFAMILY:SSF52047	228	149	126	80	181	202	700	77	563	72	80	94	144.409	111.387	122.559	123.974	173.96	131.279	339.997	199.354	353.107	124.84	103.4	106.757	169.585	0.183157	0.281252	0.651219	0.514905	0.573335	169.585	-1.43627	0.284766	-5.04368	4.56663e-07	1.07391e-06	169.585	1.25515	0.277129	4.52913	5.92269e-06	3.34846e-05	169.585
RTBOTA2_000471	Spg20 protein		M7X9Z2	Rhodosporidium toruloides (strain NP11)		Pfam:PF06911,InterPro:IPR009686	241	255	168	49	91	116	350	34	233	30	71	60	152.642	190.629	163.412	75.934	87.4608	75.388	169.999	88.0265	146.135	52.0166	91.7674	68.1429	113.463	-1.08461	0.311771	-3.47888	0.000503505	0.000972887	113.463	-0.955606	0.322807	-2.9603	0.00307335	0.00470421	113.463	-0.292931	0.306568	-0.955517	0.339316	0.470678	113.463
RTBOTA2_000472	FAD-linked sulfhydryl oxidase ERV2	erv2	Q12284	Saccharomyces cerevisiae (strain ATCC 204508 / S288c)	GO:0016972,GO:0030176,GO:0055114	MetaCyc:PWY-7533,Pfam:PF04777,SUPERFAMILY:SSF69000,InterPro:IPR036774,InterPro:IPR017905	1050	705	561	617	878	911	1136	222	816	293	346	574	665.04	527.034	545.68	956.149	843.852	592.055	551.767	574.761	511.786	508.029	447.205	651.9	614.605	0.457111	0.225995	2.02266	0.0431087	0.061678	614.605	-0.0240899	0.229188	-0.10511	0.916289	0.926893	614.605	-0.0879743	0.22732	-0.387007	0.698751	0.790498	614.605
RTBOTA2_000473	Geranylgeranyl pyrophosphate synthase	bts1	Q12051	Saccharomyces cerevisiae (strain ATCC 204508 / S288c)	GO:0004311,GO:0016114	Pfam:PF00348,SUPERFAMILY:SSF48576,InterPro:IPR000092,InterPro:IPR008949	4723	5874	3690	8693	11460	15072	5444	1910	4190	8813	10795	12661	2991.41	4391.2	3589.23	13471.3	11014.3	9795.24	2644.21	4945.02	2627.92	15280.7	13952.5	14379.3	8256.87	1.64351	0.250103	6.57131	4.9875e-11	2.09563e-10	8256.87	2.09659	0.250311	8.37595	5.47821e-17	3.053e-16	8256.87	-0.105625	0.250476	-0.421696	0.673247	0.772165	8256.87
RTBOTA2_000474	Cytochrome P450 oxidoreductase		A0A2T0A3J9	Rhodosporidium toruloides	GO:0005506,GO:0016705,GO:0020037,GO:0055114	Pfam:PF00067,SUPERFAMILY:SSF48264,InterPro:IPR036396,InterPro:IPR001128	27	19	13	35	64	113	125	29	110	68	77	79	17.101	14.2038	12.645	54.2386	61.5109	73.4383	60.7138	75.0814	68.9907	117.904	99.5224	89.7214	62.0893	2.10466	0.365562	5.75731	8.54634e-09	2.89956e-08	62.0893	0.596594	0.326636	1.82648	0.0677782	0.0858765	62.0893	2.18921	0.365481	5.98993	2.09926e-09	2.05079e-08	62.0893
RTBOTA2_000475	Diphthine methyl ester synthase	dph5	P32469	Saccharomyces cerevisiae (strain ATCC 204508 / S288c)	GO:0004164,GO:0017183	Reactome:R-HSA-5358493,Pfam:PF00590,SUPERFAMILY:SSF53790,InterPro:IPR035996,InterPro:IPR000878	3026	2672	1805	1292	2111	3294	2468	675	2328	942	1251	1731	1916.58	1997.5	1755.71	2002.18	2028.9	2140.76	1198.73	1747.58	1460.09	1633.32	1616.92	1965.92	1788.68	0.122501	0.176794	0.692903	0.48837	0.547662	1788.68	0.249581	0.178155	1.40092	0.161238	0.192644	1788.68	-0.369514	0.177409	-2.08283	0.0372668	0.0787382	1788.68
RTBOTA2_000476	Proteophosphoglycan ppg4		A0A0K3CP82	Rhodosporidium toruloides			0	0	0	0	0	0	0	0	0	0	0	0
RTBOTA2_000477	HD domain containing protein		A0A0K3CK04	Rhodosporidium toruloides		Pfam:PF13328,SUPERFAMILY:SSF109604,InterPro:IPR003607	2623	3329	2042	1711	3222	5556	957	306	716	2563	2815	3032	1661.33	2488.65	1986.23	2651.49	3096.69	3610.82	464.825	792.238	449.067	4443.95	3638.39	3443.49	2393.93	0.609582	0.243782	2.50052	0.012401	0.0194936	2393.93	2.77074	0.246287	11.2501	2.31422e-29	3.19613e-28	2393.93	-1.86146	0.246318	-7.55713	4.12057e-14	6.3217e-13	2393.93
RTBOTA2_000478	nucleic-acid-binding protein		A0A0K3CJ82	Rhodosporidium toruloides			11	7	4	1	5	14	5	1	0	2	4	19	6.96708	5.23296	3.89076	1.54967	4.80554	9.09855	2.42855	2.58901	0	3.46777	5.17	21.5786	5.56487	-0.0108964	1.16449	-0.00935718	0.992534	0.993282	5.56487	2.75767	1.28309	2.14925	0.031615	0.04213	5.56487	-1.83439	1.28572	-1.42674	0.153655	0.254928	5.56487
RTBOTA2_000479	putative Chloride channel		A0A0K3CH14	Rhodosporidium toruloides			5	9	9	457	732	1010	41	11	26	113	238	257	3.16686	6.72809	8.75422	708.201	703.531	656.395	19.9141	28.4792	16.3069	195.929	307.615	291.879	245.575	6.86033	0.394484	17.3906	9.71714e-68	9.35521e-66	245.575	3.734	0.316252	11.807	3.58995e-32	6.21042e-31	245.575	1.75273	0.431366	4.06322	4.84014e-05	0.000230323	245.575
RTBOTA2_000480	Carboxypeptidase Y inhibitor	tfs1	P14306	Saccharomyces cerevisiae (strain ATCC 204508 / S288c)	GO:0000328,GO:0000329,GO:0005543,GO:0005737,GO:0030162,GO:0030414,GO:0046578	Pfam:PF01161,SUPERFAMILY:SSF49777,InterPro:IPR008914,InterPro:IPR036610	73	140	115	2152	3331	5518	1432	415	983	2996	3763	4820	46.2361	104.659	111.859	3334.9	3201.45	3586.13	695.537	1074.44	616.526	5194.73	4863.67	5474.14	2358.69	5.27816	0.283312	18.6302	1.82815e-77	2.33546e-75	2358.69	2.71007	0.273986	9.89126	4.54253e-23	4.08889e-22	2358.69	3.18577	0.284803	11.1859	4.78212e-29	2.08998e-27	2358.69
RTBOTA2_000481	ADP-ribose pyrophosphatase	ysa1	Q01976	Saccharomyces cerevisiae (strain ATCC 204508 / S288c)	GO:0005739,GO:0019693,GO:0047631	Pfam:PF00293,SUPERFAMILY:SSF55811,InterPro:IPR015797,InterPro:IPR000086	7505	6734	4135	8457	12724	19896	7502	2468	6254	11499	12674	14331	4753.45	5034.11	4022.08	13105.6	12229.1	12930.3	3643.8	6389.69	3922.44	19938	16381.1	16275.9	9885.47	1.47024	0.215982	6.80724	9.94856e-12	4.4836e-11	9885.47	1.91632	0.216127	8.86666	7.53739e-19	4.92824e-18	9885.47	0.0127685	0.216273	0.0590385	0.952921	0.969412	9885.47
RTBOTA2_000482	Proteophosphoglycan 5		A0A0K3CP87	Rhodosporidium toruloides	GO:0005515	Pfam:PF12014,Pfam:PF12937,SUPERFAMILY:SSF81383,InterPro:IPR036047,InterPro:IPR021894,InterPro:IPR001810	245	166	122	147	279	380	334	33	202	174	208	209	155.176	124.096	118.668	227.802	268.149	246.961	162.227	85.4375	126.692	301.696	268.84	237.364	193.592	0.899291	0.258977	3.47248	0.000515681	0.000995545	193.592	1.06478	0.263892	4.03492	5.46214e-05	0.000102761	193.592	-0.0489544	0.264857	-0.184833	0.85336	0.900965	193.592
RTBOTA2_000483	Proteophosphoglycan ppg4		A0A0K3CK07	Rhodosporidium toruloides	GO:0008289,GO:0003824,GO:0008152,GO:0046907	Pfam:PF01852,Pfam:PF00378,Pfam:PF00638,SUPERFAMILY:SSF50729,SUPERFAMILY:SSF55961,SUPERFAMILY:SSF55753,SUPERFAMILY:SSF52096,InterPro:IPR002913,InterPro:IPR001753,InterPro:IPR000156,InterPro:IPR029045	4240	3865	2679	3264	4837	7162	6261	1356	5011	2900	3672	3869	2685.49	2889.34	2605.84	5058.14	4648.88	4654.56	3041.03	3510.7	3142.84	5028.27	4746.06	4394.08	3867.1	0.811512	0.138364	5.86506	4.48958e-09	1.5664e-08	3867.1	0.549015	0.138771	3.95628	7.6126e-05	0.000140904	3867.1	0.242976	0.138755	1.75111	0.0799263	0.148199	3867.1
RTBOTA2_000484	hypothetical protein						9	7	4	14	7	48	5	0	6	31	9	7	5.70034	5.23296	3.89076	21.6954	6.72775	31.195	2.42855	0	3.76313	53.7505	11.6325	7.95	12.8306	2.00419	0.912415	2.19657	0.0280511	0.0415574	12.8306	3.2736	0.994739	3.29091	0.000998628	0.00162198	12.8306	-0.999416	1.0287	-0.971532	0.331284	0.462433	12.8306
RTBOTA2_000485	GroES (Chaperonin 10)-like protein		A0A2T0A3L9	Rhodosporidium toruloides	GO:0055114	Pfam:PF13602,Pfam:PF08240,SUPERFAMILY:SSF51735,SUPERFAMILY:SSF50129,InterPro:IPR036291,InterPro:IPR011032,InterPro:IPR013154	9210	5594	4837	855	1308	1675	5835	1301	4164	772	919	1161	5833.35	4181.88	4704.91	1324.97	1257.13	1088.58	2834.12	3368.31	2611.61	1338.56	1187.81	1318.56	2587.48	-2.00515	0.182067	-11.0133	3.29781e-28	4.91196e-27	2587.48	-1.19508	0.182978	-6.53129	6.52065e-11	2.22365e-10	2587.48	-0.742039	0.181223	-4.09462	4.22854e-05	0.000203848	2587.48
RTBOTA2_000486	hypothetical protein		A0A2T0A3K2	Rhodosporidium toruloides			274	123	99	52	98	150	1015	43	761	37	67	99	173.544	91.9506	96.2964	80.583	94.1885	97.4844	492.996	111.328	477.29	64.1538	86.5975	112.436	164.904	-0.409706	0.443887	-0.922996	0.356009	0.415417	164.904	-2.0465	0.444733	-4.60163	4.19192e-06	8.84872e-06	164.904	1.59063	0.43749	3.63581	0.000277113	0.00110895	164.904
RTBOTA2_000487	Cell polarity protein		A0A0K3CK10	Rhodosporidium toruloides		Pfam:PF08518,Pfam:PF12205,InterPro:IPR013724,InterPro:IPR022018	698	476	480	431	614	1018	1223	125	1151	414	558	461	442.093	355.841	466.892	667.909	590.12	661.594	594.023	323.627	721.894	717.829	721.215	523.564	565.55	0.602078	0.265751	2.26557	0.0234778	0.0353256	565.55	0.245031	0.266793	0.918431	0.358393	0.400203	565.55	0.388149	0.266455	1.45672	0.145195	0.24363	565.55
RTBOTA2_000488	Lactoylglutathione lyase Glo1		M7XA12	Rhodosporidium toruloides (strain NP11)		Pfam:PF00903,SUPERFAMILY:SSF54593,InterPro:IPR029068,InterPro:IPR004360	349	339	266	233	285	583	1135	322	682	467	461	419	221.047	253.425	258.736	361.074	273.916	378.89	551.281	833.662	427.743	809.725	595.842	475.864	453.434	0.468428	0.277843	1.68594	0.0918065	0.123406	453.434	0.062311	0.275237	0.22639	0.820898	0.842067	453.434	1.29575	0.276486	4.68649	2.77928e-06	1.66782e-05	453.434
RTBOTA2_000489	Chalcone-flavanone isomerase-domain containing protein		A0A0K3CH23	Rhodosporidium toruloides	GO:0016872	Pfam:PF16035,SUPERFAMILY:SSF54626,InterPro:IPR016087,InterPro:IPR036298	757	717	590	663	1186	1641	1149	335	925	652	1208	1221	479.462	536.005	573.888	1027.43	1139.87	1066.48	558.081	867.32	580.149	1130.49	1561.34	1386.71	908.936	1.02596	0.210369	4.87694	1.07746e-06	2.91552e-06	908.936	1.03811	0.210972	4.92062	8.62718e-07	1.98032e-06	908.936	0.323196	0.211728	1.52647	0.126893	0.218041	908.936
RTBOTA2_000490	protein of ketopantoate reductase family		A0A0K3CKP1	Rhodosporidium toruloides	GO:0055114	Pfam:PF08546,Pfam:PF02558,SUPERFAMILY:SSF48179,InterPro:IPR008927,InterPro:IPR013752,InterPro:IPR013332	7659	6764	5560	1522	3026	4006	7448	1992	5736	583	891	1348	4850.99	5056.54	5408.16	2358.6	2908.31	2603.48	3617.57	5157.32	3597.55	1010.86	1151.62	1530.94	3271	-0.960104	0.206156	-4.65718	3.2057e-06	8.25087e-06	3271	-1.74072	0.207611	-8.38455	5.09202e-17	2.84733e-16	3271	-0.309751	0.205982	-1.50377	0.13264	0.226394	3271
RTBOTA2_000491	Protein transport protein SEC13	sec13	Q04491	Saccharomyces cerevisiae (strain ATCC 204508 / S288c)	GO:0005198,GO:0030127,GO:0030433,GO:0031080,GO:0035859,GO:0043547,GO:0045893,GO:0051664,GO:0090114,GO:1904263	Reactome:R-HSA-110314,Reactome:R-HSA-5689880,Reactome:R-HSA-6783310,Pfam:PF16010,Pfam:PF00400,Pfam:PF11816,SUPERFAMILY:SSF50978,SUPERFAMILY:SSF49344,InterPro:IPR036322,InterPro:IPR015920,InterPro:IPR001680,InterPro:IPR021772	11812	10567	8128	2780	5942	8240	8823	1794	6906	2284	4516	4594	7481.38	7899.53	7906.03	4308.09	5710.9	5355.15	4285.42	4644.69	4331.36	3960.2	5836.93	5217.47	5578.1	-0.598564	0.180233	-3.32105	0.000896791	0.00167719	5578.1	0.180004	0.18071	0.996095	0.319204	0.359524	5578.1	-0.812735	0.180372	-4.50589	6.60949e-06	3.70522e-05	5578.1
RTBOTA2_000492	Type 2A phosphatase activator TIP41	tip41	Q12199	Saccharomyces cerevisiae (strain ATCC 204508 / S288c)	GO:0003674,GO:0007165	Pfam:PF04176,InterPro:IPR007303	2771	1801	1519	423	921	988	1873	364	1027	122	276	392	1755.07	1346.37	1477.52	655.512	885.18	642.098	909.735	942.401	644.123	211.534	356.73	445.2	855.956	-1.06873	0.263846	-4.05058	5.10906e-05	0.000112569	855.956	-1.29203	0.268517	-4.81175	1.49617e-06	3.32743e-06	855.956	-0.878172	0.263869	-3.32806	0.000874533	0.00307903	855.956
RTBOTA2_000493	Valine--tRNA ligase, mitochondrial	vas1	P07806	Saccharomyces cerevisiae (strain ATCC 204508 / S288c)	GO:0004832,GO:0005737,GO:0005739,GO:0006438	Pfam:PF00133,Pfam:PF08264,SUPERFAMILY:SSF52374,SUPERFAMILY:SSF50677,SUPERFAMILY:SSF47323,InterPro:IPR002300,InterPro:IPR009008,InterPro:IPR013155,InterPro:IPR009080	7124	7816	5633	460	1103	1324	5477	848	4896	415	759	755	4512.14	5842.98	5479.17	712.85	1060.1	860.463	2660.23	2195.48	3070.72	719.563	981.007	857.464	2412.68	-2.58624	0.210493	-12.2866	1.06927e-34	2.33657e-33	2412.68	-1.63234	0.211715	-7.71009	1.25733e-14	5.87785e-14	2412.68	-0.996347	0.209285	-4.76072	1.92904e-06	1.18654e-05	2412.68
RTBOTA2_000494	Actin cytoskeleton-regulatory complex protein pan1		A0A0K3CJA0	Rhodosporidium toruloides			263	179	115	143	165	351	719	28	543	105	160	154	166.577	133.814	111.859	221.603	158.583	228.114	349.226	72.4924	340.563	182.058	206.8	174.9	195.549	0.559082	0.409515	1.36523	0.172181	0.217742	195.549	-0.457109	0.41051	-1.11352	0.265487	0.303889	195.549	0.906816	0.409092	2.21665	0.0266468	0.0595607	195.549
RTBOTA2_000495	Pheromone-processing carboxypeptidase KEX1 (putative)	kex1_2	P09620	Saccharomyces cerevisiae (strain ATCC 204508 / S288c)	GO:0004185,GO:0006508	Pfam:PF00450,SUPERFAMILY:SSF53474,InterPro:IPR001563,InterPro:IPR029058	1321	854	650	334	590	830	2299	317	1798	322	386	370	836.683	638.421	632.249	517.591	567.053	539.414	1116.65	820.717	1127.69	558.312	498.905	420.214	689.491	-0.37615	0.20458	-1.83865	0.0659672	0.0911629	689.491	-1.06148	0.206173	-5.14848	2.62606e-07	6.33209e-07	689.491	0.545577	0.203294	2.68368	0.00728162	0.0196873	689.491
RTBOTA2_000496	hypothetical protein		A0A0K3CPA9	Rhodosporidium toruloides		Pfam:PF14956,InterPro:IPR028108	624	804	463	1304	1998	3067	1006	303	711	1356	2094	2115	395.224	601.043	450.356	2020.77	1920.29	1993.23	488.624	784.471	445.931	2351.15	2706.49	2402.04	1379.97	2.03648	0.230278	8.84356	9.27122e-19	7.34949e-18	1379.97	2.13329	0.231041	9.2334	2.62169e-20	1.91383e-19	1379.97	0.233384	0.232638	1.00321	0.315761	0.445919	1379.97
RTBOTA2_000497	saccharopine dehydrogenase / Homospermidine synthase family protein		A0A0K3CK17	Rhodosporidium toruloides	GO:0016491,GO:0055114	Pfam:PF03435,SUPERFAMILY:SSF51735,InterPro:IPR036291,InterPro:IPR005097	3033	1463	1306	499	949	1209	4449	337	3018	682	677	729	1921.02	1093.69	1270.33	773.287	912.091	785.725	2160.92	872.498	1892.86	1182.51	875.022	827.936	1213.99	-0.794295	0.303368	-2.61826	0.008838	0.0141985	1213.99	-0.776835	0.303781	-2.55722	0.0105512	0.0151157	1213.99	0.205086	0.302759	0.677389	0.498159	0.625251	1213.99
RTBOTA2_000498	hypothetical protein		A0A2T0A3N5	Rhodosporidium toruloides			182	122	111	64	165	162	480	34	367	32	52	82	115.274	91.2031	107.969	99.1791	158.583	105.283	233.141	88.0265	230.178	55.4844	67.21	93.1286	120.388	0.209527	0.369873	0.566483	0.571066	0.626211	120.388	-1.37108	0.378518	-3.62222	0.000292087	0.000504114	120.388	0.836699	0.367741	2.27524	0.0228915	0.0522213	120.388
RTBOTA2_000499	Ras guanine nucleotide exchange factor domain-containing protein		A0A2T0A3M4	Rhodosporidium toruloides	GO:0005085,GO:0007264	Pfam:PF00618,Pfam:PF00617,SUPERFAMILY:SSF52540,SUPERFAMILY:SSF48366,InterPro:IPR027417,InterPro:IPR023578,InterPro:IPR000651,InterPro:IPR001895	399	319	285	243	457	799	669	61	474	314	460	501	252.715	238.474	277.217	376.571	439.226	519.267	324.94	157.93	297.287	544.441	594.55	568.993	382.634	0.801221	0.249645	3.20945	0.00132991	0.00242575	382.634	1.10151	0.251599	4.37805	1.19746e-05	2.41637e-05	382.634	0.052022	0.252461	0.206059	0.836745	0.89107	382.634
RTBOTA2_000500	hypothetical protein		A0A0K3CKQ2	Rhodosporidium toruloides			196	159	120	209	344	467	209	93	149	170	205	315	124.141	118.863	116.723	323.882	330.621	303.502	101.513	240.778	93.4511	294.761	264.962	357.75	222.579	1.41207	0.315189	4.48007	7.46187e-06	1.83047e-05	222.579	1.13343	0.318449	3.55923	0.00037195	0.000635346	222.579	0.21773	0.320618	0.679095	0.497077	0.624567	222.579
RTBOTA2_000501	hypothetical protein		A0A2T0A3M5	Rhodosporidium toruloides			970	934	636	303	650	1117	693	219	547	558	1120	1043	614.37	698.227	618.631	469.551	624.72	725.934	336.597	566.994	343.072	967.509	1447.6	1184.55	716.48	-0.0821345	0.251169	-0.327009	0.743661	0.783652	716.48	1.54851	0.252693	6.12802	8.89807e-10	2.72521e-09	716.48	-0.649488	0.25278	-2.56938	0.0101879	0.0261206	716.48
RTBOTA2_000502	Chaperone DNAJ		A0A0K3CJA8	Rhodosporidium toruloides		Pfam:PF00226,SUPERFAMILY:SSF46565,InterPro:IPR036869,InterPro:IPR001623	242	120	106	22	72	32	297	18	212	6	5	12	153.276	89.7079	103.105	34.0928	69.1997	20.7967	144.256	46.6022	132.964	10.4033	6.4625	13.6286	68.7079	-1.48522	0.505592	-2.93757	0.00330791	0.00567669	68.7079	-3.42801	0.577774	-5.93312	2.97226e-09	8.65616e-09	68.7079	-0.0702604	0.495672	-0.141748	0.887279	0.92516	68.7079
RTBOTA2_000503	CUE domain-containing protein		A0A0K3CH42	Rhodosporidium toruloides		Pfam:PF12449,SUPERFAMILY:SSF55874,InterPro:IPR036890,InterPro:IPR022155	262	137	161	241	367	618	484	45	424	291	370	304	165.943	102.417	156.603	373.471	352.726	401.636	235.084	116.506	265.928	504.561	478.225	345.257	291.53	1.40884	0.297652	4.7332	2.21009e-06	5.77789e-06	291.53	1.07441	0.298112	3.60404	0.00031331	0.000538923	291.53	0.567998	0.300882	1.88777	0.0590563	0.115581	291.53
RTBOTA2_000504	Mss4-like protein		A0A0K3CKQ6	Rhodosporidium toruloides	GO:0008152,GO:0016846	KEGG:00680+4.4.1.22,MetaCyc:PWY-1801,Pfam:PF04828,SUPERFAMILY:SSF51316,InterPro:IPR006913,InterPro:IPR011057	190	264	189	2263	3736	8092	99	18	103	2521	2114	2126	120.341	197.357	183.839	3506.91	3590.7	5258.96	48.0853	46.6022	64.6004	4371.13	2732.34	2414.53	1877.95	4.6259	0.277236	16.6858	1.66363e-62	1.38144e-60	1877.95	5.87896	0.295163	19.9177	2.86026e-88	4.52398e-86	1877.95	-1.63057	0.300119	-5.43307	5.53917e-08	4.34435e-07	1877.95
RTBOTA2_000505	Malonyl CoA-acyl carrier protein transacylase		A0A0K3CPC0	Rhodosporidium toruloides	GO:0008152	Pfam:PF00698,SUPERFAMILY:SSF55048,SUPERFAMILY:SSF52151,InterPro:IPR014043,InterPro:IPR016036,InterPro:IPR016035	485	419	338	115	181	197	471	39	331	64	119	78	307.185	313.23	328.77	178.213	173.96	128.03	228.769	100.972	207.599	110.969	153.807	88.5857	193.341	-0.988319	0.307986	-3.20898	0.00133208	0.0024271	193.341	-0.636895	0.318057	-2.00245	0.045236	0.0588644	193.341	-0.78921	0.307806	-2.56399	0.0103477	0.0264689	193.341
RTBOTA2_000506	aldo-keto reductase		A0A0K3CK25	Rhodosporidium toruloides		Pfam:PF00248,SUPERFAMILY:SSF51430,InterPro:IPR023210,InterPro:IPR036812	1742	2611	1366	1047	1436	2610	15586	5900	12628	6620	8973	10503	1103.33	1951.9	1328.7	1622.51	1380.15	1696.23	7570.28	15275.2	7920.14	11478.3	11597.6	11928.4	6237.73	0.100172	0.272455	0.367666	0.713122	0.757358	6237.73	0.187106	0.271218	0.689873	0.490274	0.531737	6237.73	2.81019	0.271752	10.341	4.59696e-25	1.56275e-23	6237.73
RTBOTA2_000507	SLD3 domain-containing protein		A0A0K3CJB1	Rhodosporidium toruloides		Pfam:PF08639,InterPro:IPR013948	196	118	102	25	74	137	359	32	310	11	62	61	124.141	88.2128	99.2145	38.7418	71.1219	89.0358	174.37	82.8484	194.428	19.0728	80.135	69.2786	94.2167	-0.6329	0.463211	-1.36633	0.171835	0.217345	94.2167	-1.42459	0.469966	-3.03127	0.00243531	0.00377897	94.2167	0.552853	0.457417	1.20864	0.226801	0.345639	94.2167
RTBOTA2_000508	hypothetical protein		A0A0K3CH46	Rhodosporidium toruloides			137	142	100	230	612	1251	194	44	153	117	311	233	86.7719	106.154	97.2691	356.425	588.198	813.02	94.2278	113.917	95.9598	202.865	401.967	264.621	268.45	2.60346	0.320046	8.13462	4.1322e-16	2.70712e-15	268.45	1.53204	0.326636	4.69034	2.72748e-06	5.88649e-06	268.45	0.054537	0.330143	0.165192	0.868793	0.913017	268.45
RTBOTA2_000509	hypothetical protein		A0A0K3CKQ9	Rhodosporidium toruloides	GO:0005089,GO:0035023,GO:0005515,GO:0005737	Pfam:PF00621,Pfam:PF03114,SUPERFAMILY:SSF48065,SUPERFAMILY:SSF103657,InterPro:IPR000219,InterPro:IPR035899,InterPro:IPR004148,InterPro:IPR027267	646	498	526	262	494	752	356	42	533	89	196	104	409.158	372.288	511.635	406.015	474.787	488.722	172.913	108.739	334.291	154.316	253.33	118.114	317.026	0.0844768	0.352286	0.239797	0.810488	0.844833	317.026	-0.249627	0.361499	-0.690535	0.489858	0.53146	317.026	-1.04812	0.355621	-2.94729	0.00320577	0.0096932	317.026
RTBOTA2_000510	Pre-mRNA-splicing factor CWC24	cwc24	P53769	Saccharomyces cerevisiae (strain ATCC 204508 / S288c)	GO:0000349,GO:0000398,GO:0003674,GO:0005634,GO:0005681,GO:0005684,GO:0034247	Pfam:PF00642,SUPERFAMILY:SSF57850,SUPERFAMILY:SSF90229,InterPro:IPR036855,InterPro:IPR000571	874	561	496	67	147	297	1039	133	668	38	121	182	553.566	419.385	482.455	103.828	141.283	193.019	504.653	344.339	418.962	65.8877	156.392	206.7	299.206	-1.72211	0.341326	-5.04534	4.52707e-07	1.28409e-06	299.206	-1.55742	0.3451	-4.51297	6.39256e-06	1.32581e-05	299.206	-0.19386	0.336987	-0.575275	0.565105	0.684911	299.206
RTBOTA2_000511	Glutaredoxin-2	grx2	P17695	Saccharomyces cerevisiae (strain ATCC 204508 / S288c)	GO:0004364,GO:0004602,GO:0005739,GO:0005829,GO:0006749,GO:0015036,GO:0034599	Pfam:PF00462,SUPERFAMILY:SSF52833,InterPro:IPR002109,InterPro:IPR036249	3276	3583	2248	1729	3336	6230	3595	933	2643	3792	4659	4770	2074.92	2678.53	2186.61	2679.39	3206.25	4048.85	1746.13	2415.55	1657.66	6574.9	6021.75	5417.36	3392.33	0.518309	0.2119	2.44601	0.0144449	0.0224461	3392.33	1.63378	0.212235	7.69799	1.38223e-14	6.4256e-14	3392.33	-0.257829	0.212411	-1.21382	0.224816	0.343323	3392.33
RTBOTA2_000512	hypothetical protein						49	36	23	69	125	194	56	34	30	98	121	80	31.0352	26.9124	22.3719	106.928	120.138	126.08	27.1998	88.0265	18.8157	169.921	156.392	90.8572	82.0565	2.13279	0.47428	4.49691	6.89497e-06	1.69642e-05	82.0565	1.76088	0.473784	3.71663	0.000201899	0.000355476	82.0565	0.60682	0.487533	1.24467	0.213252	0.329679	82.0565
RTBOTA2_000513	Diadenosine 5',5'''-P1,P4-tetraphosphate phosphorylase 2	apa2	P22108	Saccharomyces cerevisiae (strain ATCC 204508 / S288c)	GO:0008796,GO:0009164	KEGG:00230+2.7.7.53,KEGG:00920+2.7.7.5,MetaCyc:PWY-5279,Pfam:PF09830,SUPERFAMILY:SSF54197,InterPro:IPR019200,InterPro:IPR036265	1800	1751	1236	1215	1508	1972	2055	349	1401	972	1153	1090	1140.07	1308.99	1202.25	1882.85	1449.35	1281.6	998.134	903.566	878.691	1685.34	1490.25	1237.93	1288.25	0.335481	0.193336	1.73522	0.0827017	0.112006	1288.25	0.66446	0.194957	3.40823	0.000653852	0.0010867	1288.25	-0.391944	0.194425	-2.01591	0.0438094	0.0901009	1288.25
RTBOTA2_000514	hypothetical protein						0	0	0	0	0	0	0	0	0	0	0	0
RTBOTA2_000515	hypothetical protein		A0A0K3CH50	Rhodosporidium toruloides	GO:0016747	Reactome:R-HSA-913709,Pfam:PF01757,Pfam:PF13632,SUPERFAMILY:SSF53448,InterPro:IPR002656,InterPro:IPR029044,InterPro:IPR001173	4954	7352	4694	1501	2282	3454	6084	1066	5515	1141	1774	1983	3137.72	5496.11	4565.81	2326.06	2193.25	2244.74	2955.06	2759.89	3458.94	1978.37	2292.89	2252.12	2971.75	-0.964529	0.205577	-4.69181	2.70799e-06	7.01607e-06	2971.75	-0.49254	0.206239	-2.3882	0.016931	0.02352	2971.75	-0.523792	0.205465	-2.5493	0.010794	0.0275151	2971.75
RTBOTA2_000516	ER lumen protein-retaining receptor	erd2	P18414	Saccharomyces cerevisiae (strain ATCC 204508 / S288c)	GO:0006888,GO:0030176,GO:0045015	Reactome:R-HSA-6807878,Reactome:R-HSA-6811434,Pfam:PF00810,InterPro:IPR000133	9120	9614	5437	6219	6717	9987	7780	2874	6162	8205	6944	8328	5776.35	7187.1	5288.52	9637.42	6455.76	6490.51	3778.82	7440.83	3864.74	14226.5	8975.12	9458.23	7381.66	0.30697	0.284041	1.08072	0.279821	0.336382	7381.66	1.11595	0.284168	3.92707	8.5986e-05	0.000158272	7381.66	-0.27663	0.28417	-0.973467	0.330321	0.461283	7381.66
RTBOTA2_000517	Chloride channel		A0A2T0A3P2	Rhodosporidium toruloides	GO:0005247,GO:0006821,GO:0016020,GO:0055085	Reactome:R-HSA-2672351,Pfam:PF00654,SUPERFAMILY:SSF54631,SUPERFAMILY:SSF81340,InterPro:IPR001807,InterPro:IPR014743	267	191	153	175	216	377	579	50	614	199	162	178	169.11	142.785	148.822	271.193	207.599	245.011	281.226	129.451	385.094	345.044	209.385	202.157	228.073	0.64942	0.34009	1.90955	0.056191	0.0786508	228.073	-0.0981325	0.340603	-0.288114	0.77326	0.799994	228.073	0.808685	0.340186	2.37719	0.0174452	0.0416156	228.073
RTBOTA2_000518	Alpha/Beta hydrolase fold		A0A0K3CK31	Rhodosporidium toruloides	GO:0006508,GO:0008236,GO:0008152,GO:0016787	Pfam:PF00326,Pfam:PF07859,SUPERFAMILY:SSF53474,InterPro:IPR029058,InterPro:IPR001375,InterPro:IPR013094	1098	1151	775	656	883	1020	1598	460	1233	174	185	497	695.442	860.449	753.835	1016.59	848.658	662.894	776.165	1190.95	773.323	301.696	239.112	564.45	723.63	0.12875	0.298472	0.431363	0.666204	0.713575	723.63	-1.30182	0.301734	-4.31447	1.59984e-05	3.17721e-05	723.63	0.241734	0.298576	0.809623	0.418157	0.55039	723.63
RTBOTA2_000519	Mannose-6-phosphate isomerase		A0A0K3CJB9	Rhodosporidium toruloides			105	33	47	3	16	32	232	3	122	8	26	8	66.504	24.6697	45.7165	4.64902	15.3777	20.7967	112.685	7.76704	76.517	13.8711	33.605	9.08572	35.937	-1.70569	0.757561	-2.25155	0.0243505	0.0364983	35.937	-1.83117	0.757623	-2.41699	0.0156496	0.0218587	35.937	0.556265	0.731558	0.760384	0.447025	0.577628	35.937
RTBOTA2_000520	hypothetical protein		A0A0K3CKR7	Rhodosporidium toruloides	GO:0004476,GO:0005975,GO:0008270,GO:0005515,GO:0000228	Reactome:R-HSA-4043916,Reactome:R-HSA-446205,KEGG:00051+5.3.1.8,KEGG:00520+5.3.1.8,MetaCyc:PWY-3861,MetaCyc:PWY-3881,MetaCyc:PWY-5659,MetaCyc:PWY-6992,MetaCyc:PWY-7456,MetaCyc:PWY-7586,MetaCyc:PWY-882,Pfam:PF01238,Pfam:PF04825,Pfam:PF04824,Pfam:PF00646,SUPERFAMILY:SSF81383,SUPERFAMILY:SSF46785,SUPERFAMILY:SSF51182,InterPro:IPR001250,InterPro:IPR006910,InterPro:IPR036047,InterPro:IPR006909,InterPr…	545	516	401	232	541	1030	860	122	474	339	656	475	345.187	385.744	390.049	359.524	519.959	669.393	417.711	315.86	297.287	587.788	847.88	539.464	472.987	0.471919	0.264052	1.78722	0.073902	0.101035	472.987	0.933396	0.265908	3.51022	0.00044773	0.000758549	472.987	-0.115466	0.265899	-0.434247	0.664109	0.764854	472.987
RTBOTA2_000521	hypothetical protein		A0A0K3CPD6	Rhodosporidium toruloides			353	174	270	6	20	8	137	15	149	1	11	0	223.58	130.077	262.627	9.29804	19.2221	5.19917	66.5423	38.8352	93.4511	1.73389	14.2175	0	72.0652	-4.20532	0.61099	-6.88279	5.86916e-12	2.70006e-11	72.0652	-3.64584	0.703841	-5.17992	2.21979e-07	5.39755e-07	72.0652	-1.60858	0.56761	-2.83395	0.00459758	0.0132848	72.0652
RTBOTA2_000522	N-alpha-acetyltransferase 40		A0A0K3CK39	Rhodosporidium toruloides		Pfam:PF00583,SUPERFAMILY:SSF55729,InterPro:IPR000182,InterPro:IPR016181	1990	1930	1212	1477	1671	2498	3688	1020	2352	2026	1791	2073	1260.41	1442.8	1178.9	2288.87	1606.01	1623.44	1791.3	2640.79	1475.15	3512.86	2314.87	2354.34	1957.48	0.506224	0.252409	2.00557	0.0449021	0.0640784	1957.48	0.473018	0.252345	1.87449	0.0608632	0.0776482	1957.48	0.601895	0.252479	2.38394	0.0171283	0.0410029	1957.48
RTBOTA2_000523	Proteophosphoglycan ppg4		G0SVC7	Rhodosporidium toruloides (strain ATCC 204091 / IIP 30 / MTCC 1151)			160	70	99	33	81	189	180	20	233	45	32	30	101.339	52.3296	96.2964	51.1392	77.8497	122.83	87.4278	51.7803	146.135	78.0249	41.36	34.0714	78.382	0.0242502	0.467606	0.0518603	0.95864	0.967524	78.382	-0.936134	0.480562	-1.948	0.0514151	0.0663721	78.382	0.217241	0.467484	0.464703	0.642144	0.747026	78.382
RTBOTA2_000524	Multifunctional tryptophan biosynthesis protein	trp3	P00937	Saccharomyces cerevisiae (strain ATCC 204508 / S288c)	GO:0000162,GO:0004049,GO:0004425,GO:0005950	KEGG:00400+4.1.1.48,KEGG:00400+5.3.1.24,Pfam:PF00218,Pfam:PF00117,Pfam:PF00697,SUPERFAMILY:SSF51366,SUPERFAMILY:SSF52317,InterPro:IPR011060,InterPro:IPR013798,InterPro:IPR029062,InterPro:IPR017926,InterPro:IPR001240	1327	858	798	146	294	400	1574	113	1331	107	262	247	840.484	641.412	776.207	226.252	282.566	259.959	764.508	292.559	834.788	185.526	338.635	280.521	476.951	-1.55282	0.328541	-4.72642	2.28516e-06	5.96241e-06	476.951	-1.24058	0.330585	-3.75269	0.000174946	0.000310739	476.951	-0.244935	0.326246	-0.750769	0.452792	0.582875	476.951
RTBOTA2_000525	hypothetical protein		A0A2T0A3P9	Rhodosporidium toruloides	GO:0015095,GO:0015693,GO:0016021	Reactome:R-HSA-5223345,Pfam:PF05653,InterPro:IPR008521	173	159	105	80	204	342	646	45	425	195	377	235	109.573	118.863	102.133	123.974	196.066	222.265	313.769	116.506	266.555	338.108	487.272	266.893	221.831	0.720917	0.353111	2.04162	0.0411897	0.0591233	221.831	0.625556	0.349164	1.79158	0.0731996	0.0922529	221.831	1.09784	0.35242	3.11514	0.00183857	0.00592895	221.831
RTBOTA2_000526	urease accessory protein		A0A0K3CPE0	Rhodosporidium toruloides	GO:0006807,GO:0016151	Pfam:PF01774,InterPro:IPR002669	1856	1426	1077	2353	2495	3536	1506	379	1277	1354	1519	2108	1175.54	1066.03	1047.59	3646.38	2397.96	2298.03	731.479	981.236	800.92	2347.68	1963.31	2394.09	1737.52	1.34121	0.210846	6.36108	2.00345e-10	8.00297e-10	1737.52	1.42146	0.21243	6.69141	2.21024e-11	7.81408e-11	1737.52	-0.394244	0.212585	-1.85453	0.0636639	0.1233	1737.52
RTBOTA2_000527	hypothetical protein		A0A2T0A3R9	Rhodosporidium toruloides			25	25	21	31	62	70	76	2	33	55	76	46	15.8343	18.6892	20.4265	48.0399	59.5887	45.4927	36.914	5.17803	20.6972	95.3638	98.2299	52.2429	43.0581	1.48392	0.504007	2.94425	0.00323742	0.00556867	43.0581	1.82763	0.504061	3.62581	0.000288061	0.000497554	43.0581	0.334947	0.521494	0.642284	0.520689	0.64669	43.0581
RTBOTA2_000528	vacuolar import/degradation protein Vid24		A0A0K3CJC6	Rhodosporidium toruloides		Pfam:PF09783,InterPro:IPR018618	351	277	194	283	383	525	477	29	418	396	331	431	222.313	207.076	188.702	438.558	368.104	341.196	231.684	75.0814	262.165	686.619	427.817	489.493	328.234	0.890397	0.335711	2.65227	0.00799528	0.0129765	328.234	1.45986	0.337902	4.32037	1.55771e-05	3.0963e-05	328.234	-0.0864805	0.339137	-0.255002	0.798722	0.864014	328.234
RTBOTA2_000529	hypothetical protein		A0A0K3CH65	Rhodosporidium toruloides	GO:0016020	Reactome:R-HSA-1369062,Pfam:PF01061,InterPro:IPR013525	0	0	0	0	5	0	0	0	0	0	0	0
RTBOTA2_000530	Ribosome-associated molecular chaperone SSB2	ssb2	P40150	Saccharomyces cerevisiae (strain ATCC 204508 / S288c)	GO:0000054,GO:0002181,GO:0005844,GO:0006364,GO:0006450,GO:0006452,GO:0016887,GO:0042149,GO:0051082,GO:0051083	Reactome:R-HSA-3371453,Pfam:PF00012,SUPERFAMILY:SSF53067,SUPERFAMILY:SSF100920,InterPro:IPR029047,InterPro:IPR013126	18399	20310	12753	173	314	330	18581	1237	14339	62	111	224	11653.4	15183.1	12404.7	268.094	301.788	214.466	9024.98	3202.61	8993.26	107.501	143.467	254.4	5145.98	-5.64622	0.347418	-16.2519	2.16434e-59	1.59753e-57	5145.98	-5.38562	0.35166	-15.3149	6.08344e-53	2.9935e-51	5145.98	-0.885998	0.343566	-2.57883	0.00991353	0.0255551	5145.98
RTBOTA2_000531	hypothetical protein						0	0	0	0	0	0	0	0	0	0	0	0
RTBOTA2_000532	hypothetical protein		A0A0K3CPE4	Rhodosporidium toruloides		Pfam:PF03665,InterPro:IPR005366	407	333	227	100	112	202	562	118	443	55	122	114	257.782	248.94	220.801	154.967	107.644	131.279	272.969	305.504	277.845	95.3638	157.685	129.471	196.688	-0.894514	0.245017	-3.65083	0.000261396	0.000526198	196.688	-1.14867	0.250205	-4.59094	4.41264e-06	9.30872e-06	196.688	0.228334	0.23956	0.953141	0.340518	0.471952	196.688
RTBOTA2_000533	Uncharacterized protein family UPF0172		A0A2T0A3Q6	Rhodosporidium toruloides		Pfam:PF03665,InterPro:IPR005366	4118	2943	2247	1223	2513	4234	4071	1027	2820	1936	2754	3501	2608.22	2200.09	2185.64	1895.25	2415.26	2751.66	1977.33	2658.92	1768.67	3356.81	3559.54	3976.14	2612.79	0.0149481	0.204163	0.0732162	0.941634	0.954548	2612.79	0.769934	0.204455	3.76578	0.000166027	0.000295609	2612.79	-0.130757	0.204378	-0.639779	0.522316	0.648187	2612.79
RTBOTA2_000534	Chromatin modification-related protein EAF3	eaf3	Q12432	Saccharomyces cerevisiae (strain ATCC 204508 / S288c)	GO:0000123,GO:0006281,GO:0006357,GO:0006368,GO:0016573,GO:0016575,GO:0030174,GO:0032221,GO:0035267,GO:0043487,GO:0045892,GO:0060195	Pfam:PF05712,Pfam:PF11717,SUPERFAMILY:SSF54160,InterPro:IPR026541,InterPro:IPR016197,InterPro:IPR025995	3728	3567	2534	2077	3343	4429	5114	1718	4372	1465	1799	2139	2361.21	2666.57	2464.8	3218.67	3212.98	2878.39	2483.92	4447.93	2742.07	2540.14	2325.21	2429.29	2814.27	0.313132	0.211177	1.48279	0.138129	0.178381	2814.27	-0.403795	0.211666	-1.9077	0.0564303	0.072438	2814.27	0.36507	0.211246	1.72818	0.0839565	0.154366	2814.27
RTBOTA2_000535	Peptidyl-prolyl cis-trans isomerase ESS1	ess1	P22696	Saccharomyces cerevisiae (strain ATCC 204508 / S288c)	GO:0000122,GO:0000413,GO:0000993,GO:0003755,GO:0005634,GO:0006369,GO:0031064,GO:0035307,GO:0045899,GO:0045944,GO:0080182,GO:1901407,GO:2000059,GO:2000749	Pfam:PF00639,SUPERFAMILY:SSF54534,InterPro:IPR000297	0	0	0	0	0	0	0	0	0	0	0	0
RTBOTA2_000536	putative Rho guanyl-nucleotide exchange factor		A0A0K3CH71	Rhodosporidium toruloides			387	281	223	324	453	1120	420	151	425	591	537	715	245.115	210.066	216.91	502.094	435.382	727.884	203.998	390.941	266.555	1024.73	694.072	812.036	477.482	1.31088	0.275154	4.76417	1.89628e-06	4.99881e-06	477.482	1.57561	0.275697	5.715	1.09702e-08	3.02767e-08	477.482	0.33551	0.278014	1.20681	0.227505	0.346381	477.482
RTBOTA2_000537	hypothetical protein		A0A0K3CKS9	Rhodosporidium toruloides		Pfam:PF03031,SUPERFAMILY:SSF56784,SUPERFAMILY:SSF54236,InterPro:IPR004274,InterPro:IPR036412,InterPro:IPR029071	2187	1631	1303	1643	2415	2912	3575	827	2503	871	1219	1605	1385.18	1219.28	1267.42	2546.11	2321.07	1892.5	1736.41	2141.11	1569.85	1510.22	1575.56	1822.82	1748.96	0.802626	0.184103	4.35966	1.30268e-05	3.10167e-05	1748.96	-0.145828	0.184935	-0.788537	0.430382	0.472333	1748.96	0.48853	0.184486	2.64806	0.00809541	0.0215197	1748.96
RTBOTA2_000538	hypothetical protein		A0A2T0A3Q8	Rhodosporidium toruloides			747	618	488	566	980	1421	738	105	437	346	390	608	473.128	461.996	474.673	877.115	941.885	923.503	358.454	271.846	274.081	599.925	504.075	690.514	570.933	0.960617	0.188523	5.0955	3.4783e-07	1.00288e-06	570.933	0.977692	0.19438	5.02979	4.9103e-07	1.15059e-06	570.933	-0.628818	0.193225	-3.25433	0.00113661	0.003886	570.933
RTBOTA2_000539	60S ribosomal protein L23-A	rpl23a	P0CX41	Saccharomyces cerevisiae (strain ATCC 204508 / S288c)	GO:0002181,GO:0003735,GO:0022625	Pfam:PF00238,SUPERFAMILY:SSF50193,InterPro:IPR000218,InterPro:IPR036853	27375	61713	32322	5546	14305	27348	40389	9711	24667	16591	42784	31555	17338.5	46134.5	31439.3	8594.49	13748.6	17773.4	19617.3	25141.9	15470.9	28766.9	55298.3	35837.5	26263.5	-1.24226	0.34265	-3.62544	0.00028847	0.000576332	26263.5	0.993463	0.342643	2.89941	0.00373862	0.00566895	26263.5	-0.656242	0.342633	-1.91529	0.055455	0.109835	26263.5
RTBOTA2_000540	Protein N-terminal and lysine N-methyltransferase EFM7	nnt1	Q05874	Saccharomyces cerevisiae (strain ATCC 204508 / S288c)	GO:0000183,GO:0008757,GO:0016279,GO:0018013,GO:0018027,GO:0071885	Pfam:PF10294,SUPERFAMILY:SSF53335,InterPro:IPR019410,InterPro:IPR029063	1082	1224	776	1644	2281	2984	1759	564	1365	1439	1472	2081	685.308	915.021	754.808	2547.66	2192.29	1939.29	854.364	1460.2	856.112	2495.06	1902.56	2363.42	1580.51	1.50329	0.236361	6.36013	2.01583e-10	8.04755e-10	1580.51	1.10086	0.236799	4.64892	3.3368e-06	7.12058e-06	1580.51	0.420457	0.23736	1.77139	0.0764951	0.143143	1580.51
RTBOTA2_000541	Mitochondrial pyruvate carrier 1	mpc1	P53157	Saccharomyces cerevisiae (strain ATCC 204508 / S288c)	GO:0006850,GO:0031305,GO:0050833	Pfam:PF03650,InterPro:IPR005336	22473	15428	11907	10818	12374	19212	17456	3858	11924	19416	17126	19861	14233.8	11533.4	11581.8	16764.4	11892.7	12485.8	8478.56	9988.42	7478.6	33665.2	22135.3	22556.4	15232.9	0.139376	0.218312	0.638423	0.523198	0.581489	15232.9	1.59499	0.218401	7.30303	2.81359e-13	1.17699e-12	15232.9	-0.526113	0.218416	-2.40876	0.0160068	0.0387229	15232.9
RTBOTA2_000542	hypothetical protein		A0A2T0A3R6	Rhodosporidium toruloides		ProDom:PD750912	14028	10942	8199	2060	4764	7962	9661	2060	6425	4930	7812	7597	8884.93	8179.87	7975.09	3192.33	4578.72	5174.47	4692.45	5333.37	4029.69	8548.06	10097	8628.02	6609.5	-0.950972	0.198726	-4.78535	1.70691e-06	4.51393e-06	6609.5	0.957348	0.19886	4.81418	1.47807e-06	3.29269e-06	6609.5	-0.834099	0.198758	-4.19656	2.71001e-05	0.000135528	6609.5
RTBOTA2_000543	Histone H1		A0A0K3CKT4	Rhodosporidium toruloides	GO:0000786,GO:0003677,GO:0005634,GO:0006334	Pfam:PF00538,SUPERFAMILY:SSF46785,InterPro:IPR005818,InterPro:IPR036390	2958	2059	1807	843	2143	2640	9567	1932	6919	329	943	1028	1873.51	1539.24	1757.65	1306.38	2059.65	1715.73	4646.79	5001.97	4339.52	570.449	1218.83	1167.51	2266.44	-0.0241826	0.260597	-0.092797	0.926065	0.942234	2266.44	-2.23972	0.261384	-8.56869	1.04666e-17	6.24142e-17	2266.44	1.43554	0.260121	5.51872	3.41476e-08	2.78676e-07	2266.44
RTBOTA2_000544	Poly(A) polymerase	pap1	P29468	Saccharomyces cerevisiae (strain ATCC 204508 / S288c)	GO:0004652,GO:0005847,GO:0006378,GO:0071050	Pfam:PF04928,Pfam:PF01909,Pfam:PF04926,SUPERFAMILY:SSF81301,SUPERFAMILY:SSF81631,SUPERFAMILY:SSF55003,InterPro:IPR007012,InterPro:IPR002934,InterPro:IPR007010,InterPro:IPR011068	3320	3204	2436	496	775	926	4085	759	2963	120	264	338	2102.79	2395.2	2369.48	768.638	744.858	601.804	1984.13	1965.06	1858.36	208.066	341.22	383.871	1310.29	-1.70086	0.211411	-8.04526	8.60642e-16	5.47105e-15	1310.29	-2.62978	0.216627	-12.1397	6.50764e-34	1.26404e-32	1310.29	-0.241935	0.209999	-1.15208	0.24929	0.371892	1310.29
RTBOTA2_000545	Protein SNQ2 (putative)	snq2_2	P32568	Saccharomyces cerevisiae (strain ATCC 204508 / S288c)	GO:0005524,GO:0016887,GO:0016021,GO:0042626,GO:0055085,GO:0016020	Reactome:R-HSA-1369062,Pfam:PF00005,Pfam:PF06422,Pfam:PF01061,Pfam:PF14510,SUPERFAMILY:SSF52540,InterPro:IPR027417,InterPro:IPR003439,InterPro:IPR010929,InterPro:IPR013525,InterPro:IPR029481	2796	4235	2403	2092	2543	3407	13592	2145	11056	2875	2826	3330	1770.91	3165.94	2337.38	3241.92	2444.1	2214.2	6601.77	5553.43	6934.2	4984.93	3652.6	3781.93	3890.27	0.118375	0.23721	0.499031	0.617758	0.669128	3890.27	-0.620942	0.236925	-2.62084	0.00877127	0.0127083	3890.27	1.39249	0.236908	5.87779	4.15775e-09	3.90112e-08	3890.27
RTBOTA2_000546	60S ribosomal protein L29	rpl29	P05747	Saccharomyces cerevisiae (strain ATCC 204508 / S288c)	GO:0002181,GO:0003735,GO:0022625	Reactome:R-HSA-156827,Reactome:R-HSA-156902,Reactome:R-HSA-1799339,Reactome:R-HSA-192823,Reactome:R-HSA-2408557,Reactome:R-HSA-6791226,Reactome:R-HSA-72689,Reactome:R-HSA-72706,Reactome:R-HSA-72764,Reactome:R-HSA-9010553,Reactome:R-HSA-975956,Reactome:R-HSA-975957,Pfam:PF01779,InterPro:IPR002673,ProDom:PD010314	130046	67598	50824	23997	43002	88108	89372	49513	85374	92741	60807	64571	82367.4	50534	49436	37187.5	41329.5	57261.1	43408.9	128190	53545.6	160802	78593	73334.2	71332.5	-0.42535	0.510598	-0.833043	0.40482	0.464379	71332.5	0.474108	0.510594	0.928543	0.353126	0.394653	71332.5	0.304189	0.510593	0.595755	0.551339	0.674129	71332.5
RTBOTA2_000547	RNA polymerase III transcription factor (TF)IIIC subunit-domain containing protein		A0A2T0A3T9	Rhodosporidium toruloides		Reactome:R-HSA-749476,Reactome:R-HSA-76061,Reactome:R-HSA-76066,Pfam:PF09734,InterPro:IPR019136	793	479	345	67	178	209	789	86	672	34	101	81	502.263	358.084	335.578	103.828	171.077	135.828	383.225	222.655	421.471	58.9522	130.542	91.9929	242.958	-1.53704	0.326909	-4.70172	2.57975e-06	6.69164e-06	242.958	-1.8712	0.335856	-5.57144	2.52645e-08	6.77561e-08	242.958	-0.207738	0.322529	-0.644091	0.519517	0.645799	242.958
RTBOTA2_000548	SNARE protein syntaxin 18/UFE1		A0A0K3CKT9	Rhodosporidium toruloides		Reactome:R-HSA-6811434,Pfam:PF10496,SUPERFAMILY:SSF58038,InterPro:IPR019529	3039	1924	1714	349	584	842	1647	320	1186	326	237	289	1924.82	1438.32	1667.19	540.836	561.287	547.213	799.965	828.484	743.846	565.247	306.322	328.221	854.312	-1.60873	0.22975	-7.00209	2.52175e-12	1.19828e-11	854.312	-0.98833	0.233682	-4.22938	2.34333e-05	4.57577e-05	854.312	-1.08593	0.229175	-4.73842	2.15396e-06	1.31153e-05	854.312
RTBOTA2_000549	Golgi apparatus membrane protein TVP38		A0A2T0A3U1	Rhodosporidium toruloides		Pfam:PF09335,InterPro:IPR032816	35	28	17	48	40	76	29	2	2	49	42	74	22.168	20.9319	16.5357	74.3843	38.4443	49.3921	14.0856	5.17803	1.25438	84.9605	54.285	84.0429	38.8052	1.42896	0.567814	2.5166	0.0118494	0.0186884	38.8052	3.33932	0.620919	5.37803	7.53037e-08	1.93069e-07	38.8052	-1.44085	0.63228	-2.27882	0.0226781	0.0518055	38.8052
RTBOTA2_000550	Golgi apparatus membrane protein TVP38		A0A0K3CK63	Rhodosporidium toruloides		Pfam:PF09335,InterPro:IPR032816	1581	1290	898	496	777	1064	1576	265	1193	386	527	504	1001.36	964.36	873.476	768.638	746.78	691.49	765.479	686.089	748.236	669.28	681.147	572.4	764.061	-0.365742	0.158324	-2.31008	0.0208837	0.0316736	764.061	-0.200009	0.161582	-1.23782	0.215782	0.252277	764.061	-0.364357	0.158698	-2.29592	0.0216807	0.0499394	764.061
RTBOTA2_000551	Squalene synthase	erg9	P29704	Saccharomyces cerevisiae (strain ATCC 204508 / S288c)	GO:0004310,GO:0006696,GO:0016021,GO:0051996	Pfam:PF00494,SUPERFAMILY:SSF48576,InterPro:IPR002060,InterPro:IPR008949	4157	3845	2944	798	1354	1910	6742	1531	5816	985	1192	1376	2632.92	2874.39	2863.6	1236.64	1301.34	1241.3	3274.66	3963.78	3647.73	1707.88	1540.66	1562.74	2320.64	-1.14697	0.142397	-8.05476	7.96344e-16	5.08665e-15	2320.64	-1.17688	0.142611	-8.25234	1.55328e-16	8.38897e-16	2320.64	0.37741	0.141187	2.67312	0.00751486	0.0202192	2320.64
RTBOTA2_000552	Golgi apparatus membrane protein TVP38		A0A0K3CK63	Rhodosporidium toruloides			0	0	0	0	0	0	0	0	0	0	0	0
RTBOTA2_000553	Ribose-phosphate pyrophosphokinase 2	prs2	P38620	Saccharomyces cerevisiae (strain ATCC 204508 / S288c)	GO:0002189,GO:0004749,GO:0006015,GO:0031505	KEGG:00030+2.7.6.1,KEGG:00230+2.7.6.1,Pfam:PF13793,Pfam:PF14572,SUPERFAMILY:SSF53271,InterPro:IPR029099,InterPro:IPR029057,InterPro:IPR005946	5105	6245	4370	1856	3607	5347	5109	1621	4664	1413	2020	2796	3233.36	4668.55	4250.66	2876.19	3466.71	3475	2481.49	4196.79	2925.21	2449.98	2610.85	3175.46	3317.52	-0.307298	0.224662	-1.36783	0.171367	0.216795	3317.52	-0.218586	0.225238	-0.970466	0.331814	0.372522	3317.52	-0.342153	0.224758	-1.52232	0.127929	0.219538	3317.52
RTBOTA2_000554	homeobox protein YOX1/YHP1		A0A0K3CPG2	Rhodosporidium toruloides	GO:0003677,GO:0015035	Reactome:R-HSA-156590,Reactome:R-HSA-9033241,Pfam:PF00046,Pfam:PF01323,SUPERFAMILY:SSF52833,SUPERFAMILY:SSF46689,InterPro:IPR036249,InterPro:IPR001356,InterPro:IPR001853,InterPro:IPR009057	5056	4519	3496	1172	2465	3787	2837	768	1526	1186	1817	2146	3202.33	3378.25	3400.53	1816.22	2369.13	2461.16	1377.96	1988.36	957.09	2056.39	2348.47	2437.24	2316.09	-0.585821	0.237091	-2.47087	0.0134785	0.0210331	2316.09	0.668624	0.238181	2.80721	0.00499728	0.00744826	2316.09	-1.21307	0.237638	-5.10469	3.31341e-07	2.3292e-06	2316.09
RTBOTA2_000555	SWI/SNF chromatin-remodeling complex subunit SNF5	snf5	P18480	Saccharomyces cerevisiae (strain ATCC 204508 / S288c)	GO:0000436,GO:0000724,GO:0005634,GO:0005829,GO:0006338,GO:0016514,GO:0045944,GO:0061629,GO:2000219	Reactome:R-HSA-3214858,Reactome:R-HSA-8939243,Pfam:PF04855,InterPro:IPR006939	409	289	288	169	477	723	577	28	478	102	263	251	259.049	216.047	280.135	261.895	458.448	469.875	280.255	72.4924	299.796	176.857	339.927	285.064	283.32	0.659311	0.398787	1.65329	0.0982719	0.131247	283.32	0.275538	0.402975	0.683759	0.494127	0.535479	283.32	-0.186324	0.401198	-0.464421	0.642346	0.747043	283.32
RTBOTA2_000556	Guanine nucleotide-binding protein alpha-2 subunit	gpa2	P10823	Saccharomyces cerevisiae (strain ATCC 204508 / S288c)	GO:0003924,GO:0007186,GO:0019001,GO:0031683,GO:0007165	Pfam:PF00503,SUPERFAMILY:SSF47895,SUPERFAMILY:SSF52540,InterPro:IPR001019,InterPro:IPR011025,InterPro:IPR027417	2877	3719	2157	5216	6993	9915	3899	1303	3060	4155	5604	6724	1822.21	2780.2	2098.09	8083.1	6721.02	6443.72	1893.78	3373.48	1919.2	7204.3	7243.17	7636.54	4768.24	1.66483	0.239859	6.94088	3.89657e-12	1.82548e-11	4768.24	1.62366	0.24015	6.76102	1.37022e-11	4.96041e-11	4768.24	0.0970666	0.240385	0.403797	0.686362	0.781272	4768.24
RTBOTA2_000557	Glycosyltransferase family 49 protein		A0A0K3CH86	Rhodosporidium toruloides		Pfam:PF13896,SUPERFAMILY:SSF53448,InterPro:IPR029044	1153	1272	882	237	446	563	2073	432	1804	124	276	244	730.277	950.904	857.913	367.273	428.654	365.892	1006.88	1118.45	1131.45	215.002	356.73	277.114	650.545	-1.12714	0.209045	-5.39185	6.97374e-08	2.15072e-07	650.545	-1.93399	0.212923	-9.08305	1.05574e-19	7.37462e-19	650.545	0.358492	0.206408	1.73681	0.0824203	0.152046	650.545
RTBOTA2_000558	Uncharacterized ABC transporter ATP-binding protein YDR061W	ydr061w	Q12298	Saccharomyces cerevisiae (strain ATCC 204508 / S288c)	GO:0005524,GO:0016887	Pfam:PF00005,SUPERFAMILY:SSF52540,InterPro:IPR003439,InterPro:IPR027417	2870	1628	1395	131	200	263	2033	247	1624	45	54	82	1817.78	1217.04	1356.9	203.007	192.221	170.923	987.449	639.486	1018.55	78.0249	69.795	93.1286	653.692	-2.96013	0.241088	-12.2782	1.18635e-34	2.5839e-33	653.692	-3.45994	0.258273	-13.3964	6.34404e-41	1.65919e-39	653.692	-0.724282	0.235044	-3.08148	0.00205974	0.00656566	653.692
RTBOTA2_000559	Ubiquitin-like modifier HUB1	hub1	Q6Q546	Saccharomyces cerevisiae (strain ATCC 204508 / S288c)	GO:0000398,GO:0000753,GO:0031386,GO:0033120,GO:0043687	Pfam:PF01423,SUPERFAMILY:SSF54236,SUPERFAMILY:SSF50182,InterPro:IPR029071,InterPro:IPR001163,InterPro:IPR010920	28881	20845	14378	11253	15754	25202	20600	6056	14282	18136	13857	15813	18292.4	15583	13985.3	17438.5	15141.3	16378.7	10005.6	15679.1	8957.51	31445.8	17910.2	17959.1	16564.7	0.0326629	0.2577	0.126748	0.89914	0.919382	16564.7	0.95893	0.257774	3.72004	0.000199191	0.000350989	16564.7	-0.466966	0.257757	-1.81165	0.0700398	0.133508	16564.7
RTBOTA2_000560	nuclear polyadenylated RNA-binding protein Nab2		A0A0K3CJE7	Rhodosporidium toruloides		Pfam:PF14608	676	452	426	38	65	97	824	40	926	37	35	69	428.159	337.9	414.366	58.8876	62.472	63.0399	400.225	103.561	580.777	64.1538	45.2375	78.3643	219.762	-2.67659	0.427937	-6.25464	3.9843e-10	1.54782e-09	219.762	-2.54307	0.433177	-5.87074	4.33844e-09	1.24493e-08	219.762	-0.107681	0.416821	-0.258338	0.796146	0.862491	219.762
RTBOTA2_000561	hypothetical protein		A0A511K8T8	Rhodosporidium toruloides			110	119	76	39	78	124	202	8	103	1	29	52	69.6708	88.9604	73.9245	60.4373	74.9664	80.5871	98.1134	20.7121	64.6004	1.73389	37.4825	59.0571	60.8538	-0.103504	0.6244	-0.165766	0.868341	0.894463	60.8538	-0.91068	0.64395	-1.41421	0.1573	0.188109	60.8538	-0.307181	0.626841	-0.490046	0.624101	0.732622	60.8538
RTBOTA2_000562	hypothetical protein		A0A2T0A3X1	Rhodosporidium toruloides		Pfam:PF08589,InterPro:IPR013898	3822	4298	2542	2718	3472	5999	3109	949	2222	4478	4743	5261	2420.74	3213.04	2472.58	4212.01	3336.96	3898.73	1510.07	2456.97	1393.61	7764.35	6130.32	5974.99	3732.03	0.497724	0.232449	2.14122	0.0322562	0.0472186	3732.03	1.89507	0.232939	8.13549	4.10288e-16	2.15118e-15	3732.03	-0.601836	0.233059	-2.58233	0.00981365	0.0253271	3732.03
RTBOTA2_000563	cAMP-dependent protein kinase type 1	tpk1	P06244	Saccharomyces cerevisiae (strain ATCC 204508 / S288c)	GO:0000785,GO:0004691,GO:0005634,GO:0005737,GO:0005952,GO:0006468,GO:0007265,GO:0010607,GO:0010737,GO:0016241,GO:0018105	Pfam:PF00069,SUPERFAMILY:SSF56112,InterPro:IPR011009,InterPro:IPR000719	5454	6247	4222	5517	5932	8928	7929	2098	6403	2563	2760	3290	3454.41	4670.05	4106.7	8549.55	5701.29	5802.27	3851.2	5431.75	4015.89	4443.95	3567.3	3736.5	4777.57	0.712901	0.218027	3.26978	0.00107633	0.00198889	4777.57	-0.177703	0.218475	-0.813378	0.416001	0.457608	4777.57	0.119355	0.218218	0.546955	0.584409	0.700132	4777.57
RTBOTA2_000564	dihydrofolate reductase		A0A0K3CPH4	Rhodosporidium toruloides		Pfam:PF03959,SUPERFAMILY:SSF53474,InterPro:IPR029058,InterPro:IPR005645	4250	3519	2889	624	1260	2095	4449	1299	3390	328	494	673	2691.83	2630.69	2810.1	966.997	1211	1361.53	2160.92	3363.13	2126.17	568.715	638.495	764.336	1774.49	-1.19833	0.219324	-5.46373	4.66228e-08	1.46368e-07	1774.49	-1.95095	0.221539	-8.80635	1.2929e-18	8.29029e-18	1774.49	-0.0916875	0.218678	-0.419281	0.675011	0.773254	1774.49
RTBOTA2_000565	Cytochrome b2, mitochondrial	cyb2	P00175	Saccharomyces cerevisiae (strain ATCC 204508 / S288c)	GO:0016491	Reactome:R-HSA-9033241,Pfam:PF00173,Pfam:PF01070,SUPERFAMILY:SSF51395,SUPERFAMILY:SSF55856,InterPro:IPR036400,InterPro:IPR001199,InterPro:IPR000262	1961	1891	1422	836	1305	1531	3266	890	2547	170	244	301	1242.04	1413.65	1383.17	1295.53	1254.25	994.991	1586.33	2304.22	1597.45	294.761	315.37	341.85	1168.63	-0.189585	0.198036	-0.957326	0.338403	0.397034	1168.63	-2.52035	0.204146	-12.3458	5.13172e-35	1.04892e-33	1168.63	0.437643	0.197647	2.21426	0.0268106	0.0599068	1168.63
RTBOTA2_000566	arylacetamide deacetylase		A0A0K3CJH6	Rhodosporidium toruloides	GO:0008152,GO:0016787	Pfam:PF07859,SUPERFAMILY:SSF53474,InterPro:IPR013094,InterPro:IPR029058	1121	773	536	189	318	407	2288	193	1728	162	236	220	710.009	577.869	521.362	292.888	305.632	264.508	1111.3	499.68	1083.78	280.89	305.03	249.857	516.901	-1.06975	0.275118	-3.88832	0.00010094	0.000214642	516.901	-1.69843	0.27685	-6.13483	8.52508e-10	2.6158e-09	516.901	0.58287	0.272215	2.14121	0.032257	0.0698445	516.901
RTBOTA2_000567	Putative membrane protein		G0SVB5	Rhodosporidium toruloides (strain ATCC 204091 / IIP 30 / MTCC 1151)			250	103	122	18	47	37	395	11	361	5	23	43	158.343	76.9993	118.668	27.8941	45.172	24.0462	191.855	28.4792	226.415	8.66944	29.7275	48.8357	82.0921	-1.86703	0.607423	-3.07369	0.00211428	0.00374538	82.0921	-2.35372	0.616501	-3.81787	0.000134611	0.000242075	82.0921	0.354917	0.593519	0.597989	0.549848	0.672677	82.0921
RTBOTA2_000568	Protein ORM1	orm1	P53224	Saccharomyces cerevisiae (strain ATCC 204508 / S288c)	GO:0003674,GO:0005783,GO:0006986,GO:0035339,GO:0090155	Reactome:R-HSA-1660661,Pfam:PF04061,InterPro:IPR007203	905	1399	811	3592	5278	7912	1764	651	1358	3925	4891	6168	573.201	1045.84	788.852	5566.43	5072.72	5141.98	856.793	1685.45	851.722	6805.51	6321.61	7005.09	3476.27	2.71261	0.269463	10.0667	7.75238e-24	8.6845e-23	3476.27	2.57645	0.269608	9.55626	1.2209e-21	9.71314e-21	3476.27	0.487543	0.270598	1.80173	0.0715887	0.135604	3476.27
RTBOTA2_000569	DNA mismatch repair protein MLH3	mlh3	Q12083	Saccharomyces cerevisiae (strain ATCC 204508 / S288c)	GO:0000710,GO:0005634,GO:0006298,GO:0007131,GO:0016887,GO:0097587	Pfam:PF01119,Pfam:PF13589,Pfam:PF08676,SUPERFAMILY:SSF118116,SUPERFAMILY:SSF54211,SUPERFAMILY:SSF55874,InterPro:IPR037198,InterPro:IPR020568,InterPro:IPR013507,InterPro:IPR036890,InterPro:IPR014790	158	97	101	183	224	339	478	26	496	93	127	161	100.073	72.5139	98.2418	283.59	215.288	220.315	232.169	67.3144	311.086	161.252	164.147	182.85	175.737	1.40685	0.388602	3.62029	0.00029427	0.000587498	175.737	-0.291156	0.389378	-0.747745	0.454614	0.496629	175.737	1.20051	0.389829	3.07958	0.00207294	0.00660457	175.737
RTBOTA2_000570	KRI1-like family C-terminal-domain containing protein		A0A0K3CK79	Rhodosporidium toruloides		Pfam:PF12936,Pfam:PF05178,InterPro:IPR024626,InterPro:IPR018034	575	376	337	111	148	394	1813	186	1358	85	121	154	364.188	281.085	327.797	172.014	142.244	256.059	880.592	481.557	851.722	147.38	156.392	174.9	352.994	-0.764065	0.283803	-2.69224	0.00709739	0.0116157	352.994	-2.21522	0.286731	-7.72578	1.11168e-14	5.22267e-14	352.994	1.19373	0.279096	4.27713	1.89321e-05	9.74173e-05	352.994
RTBOTA2_000571	Peroxisomal adenine nucleotide transporter 1	ant1	Q06497	Saccharomyces cerevisiae (strain ATCC 204508 / S288c)	GO:0000295,GO:0005779,GO:0006635,GO:0007031,GO:0015867	Pfam:PF00153,SUPERFAMILY:SSF103506,InterPro:IPR018108,InterPro:IPR023395	100	71	51	114	151	229	620	127	426	56	103	102	63.3371	53.0772	49.6072	176.663	145.127	148.826	301.14	328.805	267.182	97.0977	133.127	115.843	156.653	1.49002	0.253132	5.88634	3.94832e-09	1.3885e-08	156.653	-1.36103	0.246445	-5.52265	3.3393e-08	8.84842e-08	156.653	2.4197	0.249387	9.70258	2.9396e-22	8.27447e-21	156.653
RTBOTA2_000572	Amidase family protein		A0A0K3CHA1	Rhodosporidium toruloides		KEGG:00970+6.3.5.7,MetaCyc:PWY-5921,Pfam:PF01425,SUPERFAMILY:SSF75304,InterPro:IPR036928,InterPro:IPR023631	354	334	201	665	950	860	420	129	330	203	475	454	224.213	249.687	195.511	1030.53	913.052	558.911	203.998	333.983	206.972	351.979	613.937	515.614	449.866	1.8991	0.290999	6.52614	6.74843e-11	2.80723e-10	449.866	1.01488	0.294368	3.44766	0.000565458	0.000947135	449.866	0.132367	0.295199	0.448398	0.653866	0.756862	449.866
RTBOTA2_000573	Hyaluronan/mRNA-binding protein		A0A0K3CKW4	Rhodosporidium toruloides		Reactome:R-HSA-5689880,Pfam:PF04774,InterPro:IPR006861	2753	1643	1771	199	262	487	2190	252	1626	170	326	280	1743.67	1228.25	1722.64	308.385	251.81	316.499	1063.71	652.431	1019.81	294.761	421.355	318	778.443	-2.42095	0.24346	-9.94392	2.68059e-23	2.89548e-22	778.443	-1.40919	0.245247	-5.74602	9.13702e-09	2.5407e-08	778.443	-0.771754	0.240235	-3.2125	0.00131585	0.00441698	778.443
RTBOTA2_000574	hypothetical protein		A0A2T0A3W7	Rhodosporidium toruloides		SUPERFAMILY:SSF52047	223	273	155	2181	2813	3506	566	225	549	2462	2164	2736	141.242	204.086	150.767	3379.84	2703.6	2278.54	274.912	582.528	344.327	4268.83	2796.97	3107.31	1686.08	4.07446	0.282197	14.4384	2.96739e-47	1.18038e-45	1686.08	3.10043	0.280127	11.0679	1.7946e-28	2.35603e-27	1686.08	1.25712	0.28543	4.40431	1.06121e-05	5.7314e-05	1686.08
RTBOTA2_000575	Homocysteine/cysteine synthase	met17	P06106	Saccharomyces cerevisiae (strain ATCC 204508 / S288c)	GO:0003961,GO:0004124,GO:0006555,GO:0019344	Reactome:R-HSA-1614558,Reactome:R-HSA-1614603,Reactome:R-HSA-2408508,Pfam:PF01053,SUPERFAMILY:SSF53383,InterPro:IPR000277,InterPro:IPR015424	2435	2375	2031	255	398	542	12385	2288	8072	481	549	968	1542.26	1775.47	1975.54	395.167	382.521	352.244	6015.52	5923.66	5062.67	834	709.582	1099.37	2172.33	-2.22965	0.19706	-11.3146	1.11171e-29	1.82347e-28	2172.33	-2.68399	0.194535	-13.797	2.65857e-43	8.02767e-42	2172.33	1.68363	0.192517	8.74536	2.22309e-18	4.89882e-17	2172.33
RTBOTA2_000576	Polyphosphoinositide phosphatase	fig4	P42837	Saccharomyces cerevisiae (strain ATCC 204508 / S288c)	GO:0000329,GO:0019898,GO:0034399,GO:0043813,GO:0046856,GO:0070772	Pfam:PF02383,Pfam:PF14616,InterPro:IPR002013,InterPro:IPR028012	1590	1459	1136	1424	1269	1957	4110	797	3525	1453	1160	1348	1007.06	1090.7	1104.98	2206.74	1219.65	1271.85	1996.27	2063.44	2210.84	2519.34	1499.3	1530.94	1643.42	0.551023	0.257317	2.14141	0.0322407	0.0472062	1643.42	-0.177319	0.257222	-0.689362	0.490595	0.531999	1643.42	0.969513	0.257201	3.76948	0.000163587	0.000683036	1643.42
RTBOTA2_000577	hypothetical protein		A0A2T0A3V2	Rhodosporidium toruloides			465	443	363	128	191	298	885	146	759	11	90	93	294.518	331.172	353.087	198.358	183.572	193.669	429.853	377.996	476.036	19.0728	116.325	105.621	256.607	-0.765879	0.372656	-2.05519	0.0398606	0.0573395	256.607	-2.39623	0.383592	-6.24681	4.18911e-10	1.32959e-09	256.607	0.394464	0.370202	1.06554	0.286633	0.414116	256.607
RTBOTA2_000578	hypothetical protein		A0A0K3CKW9	Rhodosporidium toruloides			0	1	1	0	3	0	3	0	0	0	0	0
RTBOTA2_000579	Glucose-6-phosphate 1-epimerase	ymr099c	Q03161	Saccharomyces cerevisiae (strain ATCC 204508 / S288c)	GO:0003824,GO:0005975,GO:0030246,GO:0016853	Pfam:PF01263,SUPERFAMILY:SSF74650,InterPro:IPR011013,InterPro:IPR008183	8167	10323	6018	2992	5768	9107	5919	2507	5765	3483	5184	6101	5172.74	7717.12	5853.65	4636.62	5543.67	5918.61	2874.92	6490.66	3615.74	6039.13	6700.32	6928.99	5624.35	-0.219225	0.265956	-0.824288	0.409776	0.469416	5624.35	0.601744	0.266184	2.26063	0.0237821	0.0323011	5624.35	-0.532182	0.266072	-2.00014	0.0454848	0.0928739	5624.35
RTBOTA2_000580	SWR1-complex protein 4	swc4	P53201	Saccharomyces cerevisiae (strain ATCC 204508 / S288c)	GO:0000812,GO:0005515,GO:0006281,GO:0006338,GO:0035267,GO:0043486,GO:0051276	Reactome:R-HSA-3214847,Pfam:PF16282,InterPro:IPR032563	2926	2385	1880	350	671	776	2691	480	1838	251	389	463	1853.24	1782.95	1828.66	542.386	644.903	504.32	1307.05	1242.73	1152.77	435.206	502.782	525.836	1026.9	-1.69234	0.164263	-10.3026	6.85544e-25	8.29521e-24	1026.9	-1.33594	0.167435	-7.97885	1.47701e-15	7.43316e-15	1026.9	-0.561767	0.162397	-3.45922	0.000541748	0.0020094	1026.9
RTBOTA2_000581	hypothetical protein		A0A2T0A3W3	Rhodosporidium toruloides			33	29	27	17	105	149	196	46	134	48	88	92	20.9013	21.6794	26.2627	26.3445	100.916	96.8345	95.1992	119.095	84.0433	83.2266	113.74	104.486	74.394	1.73104	0.44028	3.93167	8.43571e-05	0.00018112	74.394	0.0322022	0.422408	0.0762347	0.939232	0.945782	74.394	2.10719	0.438801	4.80216	1.56961e-06	9.88335e-06	74.394
RTBOTA2_000582	DENN domain-containing protein		A0A0K3CKX4	Rhodosporidium toruloides	GO:0003899,GO:0005634,GO:0006351	Reactome:R-HSA-1834949,Reactome:R-HSA-73780,Reactome:R-HSA-73980,Reactome:R-HSA-749476,Reactome:R-HSA-76061,Reactome:R-HSA-76066,Reactome:R-HSA-76071,Reactome:R-HSA-8876198,Pfam:PF04801,Pfam:PF02141,InterPro:IPR006886,InterPro:IPR001194	2074	1796	1420	560	1155	1889	2294	595	1886	367	664	993	1313.61	1342.63	1381.22	867.817	1110.08	1227.65	1114.22	1540.46	1182.88	636.337	858.22	1127.76	1141.91	-0.330961	0.229971	-1.43914	0.15011	0.192618	1141.91	-0.542941	0.231431	-2.34601	0.0189753	0.0261304	1141.91	-0.0772526	0.229928	-0.335987	0.736881	0.820087	1141.91
RTBOTA2_000583	chaperone protein		A0A0K3CK93	Rhodosporidium toruloides		Pfam:PF00226,SUPERFAMILY:SSF46565,InterPro:IPR001623,InterPro:IPR036869	4470	4566	2837	2092	4961	9898	1944	745	1474	5180	7655	5769	2831.17	3413.39	2759.52	3241.92	4768.05	6432.67	944.22	1928.82	924.476	8981.54	9894.08	6551.94	4389.32	0.682112	0.300342	2.27112	0.0231397	0.0348328	4389.32	2.74935	0.301096	9.13113	6.77881e-20	4.82137e-19	4389.32	-1.25169	0.301208	-4.15555	3.24506e-05	0.000159681	4389.32
RTBOTA2_000584	Pyruvate carboxylase 2	pyc2	P32327	Saccharomyces cerevisiae (strain ATCC 204508 / S288c)	GO:0004736,GO:0005829,GO:0006094	Reactome:R-HSA-196780,Reactome:R-HSA-3371599,Reactome:R-HSA-70263,Pfam:PF00289,Pfam:PF00682,Pfam:PF00364,Pfam:PF02785,Pfam:PF02436,Pfam:PF02786,SUPERFAMILY:SSF89000,SUPERFAMILY:SSF51569,SUPERFAMILY:SSF51246,SUPERFAMILY:SSF52440,SUPERFAMILY:SSF56059,SUPERFAMILY:SSF51230,InterPro:IPR005481,InterPro:IPR011054,InterPro:IPR000891,InterPro:IPR000089,InterPro:IPR005482,InterPro:IPR003379,InterPro:IPR016…	27156	22104	16982	5893	11000	14392	11247	1521	8297	4282	6088	6467	17199.8	16524.2	16518.2	9132.23	10572.2	9353.31	5462.78	3937.89	5203.78	7424.51	7868.74	7344.67	9711.86	-0.789928	0.159563	-4.95058	7.39927e-07	2.0455e-06	9711.86	0.63027	0.160169	3.93504	8.31833e-05	0.000153368	9711.86	-1.78043	0.159872	-11.1366	8.32274e-29	3.59013e-27	9711.86
RTBOTA2_000585	Metallophos domain-containing protein		G0SVA6	Rhodosporidium toruloides (strain ATCC 204091 / IIP 30 / MTCC 1151)	GO:0016787	Pfam:PF00149,SUPERFAMILY:SSF56300,InterPro:IPR004843	2902	2409	1596	623	1227	1620	3680	490	3260	402	583	611	1838.04	1800.89	1552.41	965.447	1179.28	1052.83	1787.41	1268.62	2044.63	697.023	753.527	693.922	1302.84	-0.698628	0.196687	-3.55197	0.000382362	0.000751043	1302.84	-1.25494	0.198813	-6.31217	2.75155e-10	8.91201e-10	1302.84	-0.0207044	0.196208	-0.105523	0.915961	0.945421	1302.84
RTBOTA2_000586	Probable phosphoglycerate mutase PMU1	pmu1	P36069	Saccharomyces cerevisiae (strain ATCC 204508 / S288c)	GO:0003674,GO:0008150	Pfam:PF00300,SUPERFAMILY:SSF53254,InterPro:IPR029033,InterPro:IPR013078	1169	1403	824	3536	4783	7101	2203	630	1293	3049	3635	4917	740.411	1048.84	801.497	5479.65	4596.98	4614.91	1070.02	1631.08	810.955	5286.62	4698.23	5584.31	3030.29	2.50334	0.240416	10.4126	2.17297e-25	2.72359e-24	3030.29	2.1559	0.240687	8.95728	3.3278e-19	2.24432e-18	3030.29	0.431365	0.241608	1.78539	0.0741981	0.139631	3030.29
RTBOTA2_000587	Proteophosphoglycan ppg4		A0A0K3CPK0	Rhodosporidium toruloides		SUPERFAMILY:SSF52058	0	0	0	0	0	0	0	0	0	0	0	0
RTBOTA2_000588	hypothetical protein						11488	8182	5465	13490	21849	37498	24069	6672	16875	39935	38673	40508	7276.17	6116.59	5315.76	20905.1	20999.2	24369.8	11690.6	17273.9	10583.8	69242.8	49984.8	46005.5	24147	1.82468	0.227495	8.02074	1.05112e-15	6.64373e-15	24147	2.06339	0.227412	9.07338	1.1538e-19	8.03424e-19	24147	1.0792	0.227565	4.74238	2.1122e-06	1.28846e-05	24147
RTBOTA2_000589	ADIPOR-like receptor IZH1	izh1	Q03419	Saccharomyces cerevisiae (strain ATCC 204508 / S288c)	GO:0003674,GO:0006882	Pfam:PF03006,InterPro:IPR004254	377	391	304	947	1198	1755	547	134	327	957	906	1305	238.781	292.298	295.698	1467.54	1151.41	1140.57	265.683	346.928	205.091	1659.33	1171	1482.11	809.703	2.18507	0.228993	9.54207	1.40015e-21	1.35784e-20	809.703	2.42075	0.23138	10.4623	1.28751e-25	1.39298e-24	809.703	-0.036962	0.234179	-0.157837	0.874586	0.91595	809.703
RTBOTA2_000590	4-coumarate-CoA igase		A0A0K3CJK5	Rhodosporidium toruloides	GO:0003824,GO:0008152	Pfam:PF13193,Pfam:PF00501,SUPERFAMILY:SSF56801,InterPro:IPR025110,InterPro:IPR000873	661	774	560	400	674	669	1161	381	976	196	246	404	418.658	578.616	544.707	619.87	647.786	434.781	563.909	986.414	612.136	339.842	317.955	458.829	543.625	0.141344	0.266667	0.530041	0.596084	0.649251	543.625	-0.941984	0.26929	-3.49802	0.000468725	0.000792501	543.625	0.478795	0.266456	1.7969	0.0723514	0.136815	543.625
RTBOTA2_000591	centromere protein S		A0A0K3CHC1	Rhodosporidium toruloides	GO:0046982,GO:0071821	Reactome:R-HSA-141444,Reactome:R-HSA-2467813,Reactome:R-HSA-2500257,Reactome:R-HSA-5663220,Reactome:R-HSA-606279,Reactome:R-HSA-6783310,Reactome:R-HSA-68877,Pfam:PF15630,SUPERFAMILY:SSF47113,InterPro:IPR009072,InterPro:IPR029003	785	551	519	144	326	455	623	82	371	71	188	180	497.196	411.909	504.827	223.153	313.321	295.703	302.597	212.299	232.687	123.106	242.99	204.429	297.018	-0.76014	0.265964	-2.85805	0.00426252	0.00719043	297.018	-0.39359	0.274265	-1.43507	0.151268	0.181483	297.018	-0.908148	0.267136	-3.39957	0.000674908	0.00244728	297.018
RTBOTA2_000592	hypothetical protein		A0A0K3CPK5	Rhodosporidium toruloides			183	112	112	259	312	418	461	85	418	183	193	309	115.907	83.7274	108.941	401.366	299.866	271.657	223.912	220.066	262.165	317.301	249.452	350.936	242.108	1.64988	0.249913	6.60183	4.06127e-11	1.71513e-10	242.108	0.373267	0.24793	1.50553	0.132187	0.160212	242.108	1.19917	0.252186	4.75511	1.9834e-06	1.21772e-05	242.108
RTBOTA2_000593	Tyrosine--tRNA ligase, cytoplasmic	tys1	P36421	Saccharomyces cerevisiae (strain ATCC 204508 / S288c)	GO:0004831,GO:0005634,GO:0005737,GO:0006437	Reactome:R-HSA-5368286,Reactome:R-HSA-5389840,Reactome:R-HSA-5419276,Reactome:R-HSA-109688,Reactome:R-HSA-72163,Reactome:R-HSA-72187,Reactome:R-HSA-77595,Pfam:PF04116,Pfam:PF01783,Pfam:PF00579,Pfam:PF13869,SUPERFAMILY:SSF52374,SUPERFAMILY:SSF57829,InterPro:IPR006694,InterPro:IPR011332,InterPro:IPR002677,InterPro:IPR002305,InterPro:IPR016706	30066	29440	21052	17795	26849	40397	22470	5351	16718	22550	29801	33495	19042.9	22008.3	20477.1	27576.4	25804.8	26253.9	10913.9	13853.8	10485.3	39099.2	38517.8	38040.8	24339.5	0.372135	0.151318	2.45929	0.0139211	0.0216982	24339.5	1.71492	0.151461	11.3225	1.01519e-29	1.45971e-28	24339.5	-0.804382	0.151467	-5.31062	1.09252e-07	8.27549e-07	24339.5
RTBOTA2_000594	D-2-hydroxyglutarate--pyruvate transhydrogenase DLD2	dld2	P46681	Saccharomyces cerevisiae (strain ATCC 204508 / S288c)	GO:0003779,GO:0004458,GO:0005759,GO:0051990,GO:0071949,GO:1903457	Pfam:PF01565,Pfam:PF02913,SUPERFAMILY:SSF56176,SUPERFAMILY:SSF55103,InterPro:IPR036318,InterPro:IPR016164,InterPro:IPR006094,InterPro:IPR004113	7519	5075	3772	1103	1608	1963	4212	486	3016	847	900	993	4762.32	3793.9	3668.99	1709.29	1545.46	1275.75	2045.81	1258.26	1891.6	1468.6	1163.25	1127.76	2142.58	-1.4334	0.220021	-6.51482	7.27769e-11	3.01595e-10	2142.58	-0.472085	0.221466	-2.13163	0.0330372	0.0439284	2142.58	-1.23024	0.22003	-5.59126	2.25424e-08	1.88363e-07	2142.58
RTBOTA2_000595	Protein BMH1	bmh1	P29311	Saccharomyces cerevisiae (strain ATCC 204508 / S288c)	GO:0000077,GO:0000122,GO:0001402,GO:0003688,GO:0005634,GO:0005737,GO:0007124,GO:0007265,GO:0030437,GO:0031578,GO:0034221,GO:0043066,GO:0050815,GO:0061629,GO:0070842,GO:0070873,GO:1904667	Reactome:R-HSA-111447,Reactome:R-HSA-1445148,Reactome:R-HSA-5625740,Reactome:R-HSA-5628897,Reactome:R-HSA-75035,Pfam:PF00244,SUPERFAMILY:SSF48445,InterPro:IPR036815,InterPro:IPR023410	26645	22238	19097	5181	11122	15858	32708	7258	23608	3312	5205	4971	16876.2	16624.4	18575.5	8028.86	10689.4	10306.1	15886.6	18791.1	14806.7	5742.63	6727.46	5645.64	12391.7	-0.843048	0.171327	-4.9207	8.62344e-07	2.36815e-06	12391.7	-1.4493	0.171631	-8.4443	3.05872e-17	1.74562e-16	12391.7	-0.0740055	0.171258	-0.432129	0.665648	0.766094	12391.7
RTBOTA2_000596	hypothetical protein		A0A061AN96	Rhodosporidium toruloides			5	10	3	35	50	106	0	0	1	16	31	14	3.16686	7.47566	2.91807	54.2386	48.0554	68.889	0	0	0.627189	27.7422	40.0675	15.9	22.4234	3.65191	0.661079	5.52416	3.3106e-08	1.0534e-07	22.4234	6.39854	1.25074	5.11579	3.12434e-07	7.45776e-07	22.4234	-3.7864	1.28372	-2.94954	0.00318244	0.00965341	22.4234
RTBOTA2_000597	Indigoidine synthase A-like protein		G0SVA0	Rhodosporidium toruloides (strain ATCC 204091 / IIP 30 / MTCC 1151)	GO:0016798	KEGG:00240+4.2.1.70,MetaCyc:PWY-6019,Pfam:PF00294,Pfam:PF04227,SUPERFAMILY:SSF110581,SUPERFAMILY:SSF53613,InterPro:IPR022830,InterPro:IPR011611,InterPro:IPR029056,InterPro:IPR007342	2186	1837	1380	760	995	1321	2177	324	1764	327	387	556	1384.55	1373.28	1342.31	1177.75	956.302	858.513	1057.39	838.84	1106.36	566.981	500.197	631.457	982.828	-0.457201	0.186836	-2.44707	0.0144024	0.022401	982.828	-0.827184	0.190529	-4.3415	1.41511e-05	2.8315e-05	982.828	-0.443624	0.187097	-2.37109	0.0177355	0.0422131	982.828
RTBOTA2_000598	Probable tubulin--tyrosine ligase PBY1 (putative)	pby1_2	P38254	Saccharomyces cerevisiae (strain ATCC 204508 / S288c)	GO:0000932,GO:0003674,GO:0008150	KEGG:00230+3.1.3.5,KEGG:00240+3.1.3.5,KEGG:00760+3.1.3.5,MetaCyc:PWY-5381,MetaCyc:PWY-5695,MetaCyc:PWY-6596,MetaCyc:PWY-6606,MetaCyc:PWY-6607,MetaCyc:PWY-6608,MetaCyc:PWY-7185,MetaCyc:PWY-7821,Pfam:PF01975,SUPERFAMILY:SSF64167,InterPro:IPR002828	8213	7663	5866	1688	3655	5618	6886	1883	5131	1906	3183	4216	5201.88	5728.6	5705.8	2615.85	3512.85	3651.12	3344.6	4875.11	3218.1	3304.79	4114.03	4788.17	4171.74	-0.765751	0.216434	-3.53803	0.000403123	0.000788326	4171.74	0.0963762	0.216753	0.444637	0.656582	0.690685	4171.74	-0.542581	0.216434	-2.50692	0.0121789	0.0306804	4171.74
RTBOTA2_000599	Transcriptional activator SPT7	spt7	P35177	Saccharomyces cerevisiae (strain ATCC 204508 / S288c)	GO:0000124,GO:0000747,GO:0005198,GO:0006325,GO:0016573,GO:0034622,GO:0046695	Pfam:PF00439,Pfam:PF07524,SUPERFAMILY:SSF47370,InterPro:IPR036427,InterPro:IPR001487,InterPro:IPR006565	476	242	280	110	264	255	488	70	472	136	178	199	301.485	180.911	272.353	170.464	253.732	165.724	237.027	181.231	296.033	235.809	230.065	226.007	229.237	-0.354595	0.279671	-1.2679	0.204833	0.254433	229.237	-0.0618385	0.2827	-0.218743	0.826851	0.847519	229.237	-0.0642577	0.279138	-0.2302	0.817936	0.877369	229.237
RTBOTA2_000600	PARP-type domain-containing protein		A0A2T0A3Y2	Rhodosporidium toruloides	GO:0003677,GO:0008270	Reactome:R-HSA-5685939,Pfam:PF00645,SUPERFAMILY:SSF57716,InterPro:IPR001510	5218	4687	2687	2691	4006	6210	4809	1854	4371	3048	3198	3859	3304.93	3503.84	2613.62	4170.17	3850.2	4035.86	2335.78	4800.03	2741.44	5284.89	4133.41	4382.72	3763.07	0.355403	0.246278	1.4431	0.148993	0.191443	3763.07	0.485546	0.246508	1.9697	0.0488733	0.0632629	3763.07	0.0647368	0.246435	0.262693	0.792787	0.860255	3763.07
RTBOTA2_000601	5'-deoxynucleotidase YGK1	ygk1	P53144	Saccharomyces cerevisiae (strain ATCC 204508 / S288c)	GO:0002953,GO:0009159,GO:0050484	Pfam:PF13023,SUPERFAMILY:SSF50729,SUPERFAMILY:SSF109604,InterPro:IPR006674	4453	3398	2731	1419	2474	4061	5327	1206	3922	2174	2851	3080	2820.4	2540.23	2656.42	2198.99	2377.78	2639.23	2587.38	3122.35	2459.83	3769.47	3684.92	3498	2862.92	-0.151018	0.154139	-0.979748	0.32721	0.385196	2862.92	0.425742	0.154357	2.75816	0.00581283	0.00858305	2862.92	0.0241185	0.154163	0.156448	0.87568	0.916807	2862.92
RTBOTA2_000602	Proteophosphoglycan ppg4		A0A0K3CHD8	Rhodosporidium toruloides	GO:0006355,GO:0008270,GO:0043565	Pfam:PF00320,SUPERFAMILY:SSF57716,InterPro:IPR000679	292	142	215	12	23	12	321	16	306	0	7	6	184.944	106.154	209.129	18.5961	22.1055	7.79876	155.913	41.4242	191.92	0	9.04749	6.81429	79.4872	-3.39603	0.569699	-5.96108	2.50569e-09	9.0072e-09	79.4872	-4.55608	0.671995	-6.77993	1.20236e-11	4.37418e-11	79.4872	-0.338167	0.534902	-0.632204	0.527254	0.65226	79.4872
RTBOTA2_000603	Elongation of fatty acids protein 3	elo3	P40319	Saccharomyces cerevisiae (strain ATCC 204508 / S288c)	GO:0005783,GO:0006633,GO:0006892,GO:0009922,GO:0030148,GO:0030497,GO:0032511,GO:0042761	Reactome:R-HSA-75876,KEGG:00062+2.3.1.199,MetaCyc:PWY-5080,MetaCyc:PWY-5972,MetaCyc:PWY-6433,MetaCyc:PWY-6598,MetaCyc:PWY-7036,MetaCyc:PWY-7601,MetaCyc:PWY-7602,MetaCyc:PWY-7619,MetaCyc:PWY-7724,MetaCyc:PWY-7725,Pfam:PF01151,InterPro:IPR002076	7289	10643	6802	5616	7484	12216	13859	4760	10440	6305	7953	9075	4616.64	7956.35	6616.24	8702.97	7192.93	7939.13	6731.46	12323.7	6547.85	10932.2	10279.2	10306.6	8345.44	0.312777	0.256019	1.22169	0.221823	0.273108	8345.44	0.300917	0.256048	1.17523	0.239901	0.277738	8345.44	0.415006	0.256035	1.62089	0.105041	0.186126	8345.44
RTBOTA2_000604	Drug/metabolite transporter superfamily		A0A0K3CPM0	Rhodosporidium toruloides		Pfam:PF13302,SUPERFAMILY:SSF55729,InterPro:IPR016181,InterPro:IPR000182	3030	2615	1991	4609	3855	6254	2945	867	2332	1983	1956	2953	1919.11	1954.89	1936.63	7142.45	3705.07	4064.45	1430.42	2244.67	1462.6	3438.3	2528.13	3353.76	2931.71	1.35909	0.260949	5.20827	1.90611e-07	5.6528e-07	2931.71	0.862706	0.261673	3.29689	0.000977629	0.00158826	2931.71	-0.181143	0.261618	-0.692397	0.488688	0.617647	2931.71
RTBOTA2_000605	GATA-type domain-containing protein		A0A2T0A409	Rhodosporidium toruloides	GO:0006355,GO:0008270,GO:0043565	Pfam:PF00320,SUPERFAMILY:SSF57716,InterPro:IPR000679	595	329	340	8	10	1	523	47	342	21	38	39	376.856	245.949	330.715	12.3974	9.61107	0.649896	254.026	121.684	214.498	36.4116	49.115	44.2929	141.351	-5.59036	0.504739	-11.0757	1.64499e-28	2.50635e-27	141.351	-2.19526	0.419827	-5.22896	1.70469e-07	4.19883e-07	141.351	-0.676061	0.394935	-1.71183	0.086928	0.158906	141.351
RTBOTA2_000606	DNA polymerase delta catalytic subunit	pol3	P15436	Saccharomyces cerevisiae (strain ATCC 204508 / S288c)	GO:0003887,GO:0005657,GO:0006260,GO:0006278,GO:0006303,GO:0008296,GO:0043137,GO:0043625,GO:0045004,GO:0045005	KEGG:00230+2.7.7.7,KEGG:00240+2.7.7.7,KEGG:00400+2.7.1.71,MetaCyc:PWY-6163,Pfam:PF03104,Pfam:PF00136,Pfam:PF01202,Pfam:PF14260,SUPERFAMILY:SSF53098,SUPERFAMILY:SSF52540,SUPERFAMILY:SSF56672,InterPro:IPR006133,InterPro:IPR006134,InterPro:IPR012337,InterPro:IPR031322,InterPro:IPR025687,InterPro:IPR027417	10970	9960	7526	2908	4388	5542	12349	3285	9248	1578	2480	3193	6948.08	7445.76	7320.47	4506.45	4217.34	3601.73	5998.03	8504.91	5800.24	2736.07	3205.4	3626.34	5325.9	-0.817398	0.192225	-4.25231	2.11579e-05	4.91097e-05	5325.9	-1.08359	0.192679	-5.62383	1.86773e-08	5.06214e-08	5325.9	-0.0983054	0.19209	-0.511767	0.608814	0.720296	5325.9
RTBOTA2_000607	putative OHCU decarboxylase protein		A0A0K3CL05	Rhodosporidium toruloides		KEGG:00230+4.1.1.97,MetaCyc:PWY-5691,MetaCyc:PWY-7394,MetaCyc:PWY-7849,Pfam:PF09349,SUPERFAMILY:SSF158694,InterPro:IPR018020,InterPro:IPR036778	7103	7629	4987	4405	7129	11641	3414	1260	2968	4009	6284	7123	4498.84	5703.18	4850.81	6826.31	6851.73	7565.44	1658.21	3262.16	1861.5	6951.15	8122.07	8089.69	5520.09	0.497071	0.233203	2.1315	0.0330483	0.0482718	5520.09	1.77701	0.233823	7.59978	2.96646e-14	1.34513e-13	5520.09	-1.15513	0.233789	-4.94091	7.77569e-07	5.10919e-06	5520.09
RTBOTA2_000608	Proteophosphoglycan ppg4		A0A0K3CPM5	Rhodosporidium toruloides			138	57	87	53	42	18	638	53	492	26	103	65	87.4052	42.6113	84.6241	82.1327	40.3665	11.6981	309.883	137.218	308.577	45.0811	133.127	73.8214	113.045	-0.711606	0.557281	-1.27692	0.201629	0.250875	113.045	-1.5877	0.54879	-2.89309	0.00381467	0.00577898	113.045	1.82451	0.545322	3.34574	0.000820629	0.00291209	113.045
RTBOTA2_000609	GTPase-activating protein GYP2	mdr1	P53258	Saccharomyces cerevisiae (strain ATCC 204508 / S288c)	GO:0005096,GO:0005737,GO:0090630	Pfam:PF00320,Pfam:PF02893,Pfam:PF00566,SUPERFAMILY:SSF57716,SUPERFAMILY:SSF47473,SUPERFAMILY:SSF47923,InterPro:IPR000679,InterPro:IPR011992,InterPro:IPR035969,InterPro:IPR004182,InterPro:IPR000195	1516	847	732	725	1052	1896	4792	376	3370	399	676	790	960.191	633.188	712.01	1123.51	1011.08	1232.2	2327.52	973.469	2113.63	691.821	873.73	897.214	1129.13	0.546105	0.283585	1.92572	0.0541396	0.0759555	1129.13	-1.14006	0.284083	-4.01313	5.99181e-05	0.000112249	1129.13	1.23568	0.283267	4.36225	1.28731e-05	6.86326e-05	1129.13
RTBOTA2_000610	3,4-dihydroxy-2-butanone 4-phosphate synthase	rib3	Q99258	Saccharomyces cerevisiae (strain ATCC 204508 / S288c)	GO:0005758,GO:0005829,GO:0008686,GO:0009060,GO:0009231	KEGG:00740+4.1.99.12,MetaCyc:PWY-6167,MetaCyc:PWY-6168,Pfam:PF00926,SUPERFAMILY:SSF55821,InterPro:IPR000422,InterPro:IPR017945	10579	11619	8093	2347	3466	6095	7103	1823	5073	4382	6400	6107	6700.43	8685.97	7871.99	3637.08	3331.2	3961.12	3450	4719.77	3181.73	7597.89	8272	6935.81	5695.42	-1.08935	0.189664	-5.74356	9.27065e-09	3.1325e-08	5695.42	1.0089	0.189878	5.3134	1.076e-07	2.71163e-07	5695.42	-1.03724	0.189729	-5.46695	4.57841e-08	3.63808e-07	5695.42
RTBOTA2_000611	hypothetical protein		A0A0K3CPM9	Rhodosporidium toruloides			14	19	11	104	184	118	128	23	158	0	1	10	8.8672	14.2038	10.6996	161.166	176.844	76.6878	62.1709	59.5473	99.0958	0	1.2925	11.3571	56.8277	3.61627	0.534078	6.77106	1.27846e-11	5.68844e-11	56.8277	-3.98926	0.666904	-5.98175	2.20748e-09	6.51455e-09	56.8277	2.72341	0.53935	5.04942	4.43144e-07	3.04112e-06	56.8277
RTBOTA2_000612	Fe2OG dioxygenase domain-containing protein		A0A0K3CKC7	Rhodosporidium toruloides	GO:0016491,GO:0055114	Pfam:PF13640,InterPro:IPR005123	320	386	226	360	484	725	951	279	814	465	563	828	202.679	288.561	219.828	557.883	465.176	471.175	461.91	722.335	510.531	806.258	727.677	940.372	531.199	1.06918	0.230897	4.63055	3.64699e-06	9.2788e-06	531.199	0.55906	0.228485	2.44682	0.0144123	0.0202541	531.199	1.24045	0.230934	5.37144	7.81119e-08	6.00576e-07	531.199
RTBOTA2_000613	Intracellular protein transport protein USO1	uso1	P25386	Saccharomyces cerevisiae (strain ATCC 204508 / S288c)	GO:0000139,GO:0003674,GO:0006888,GO:0012507,GO:0035493,GO:0048211	Reactome:R-HSA-162658,Reactome:R-HSA-204005,Reactome:R-HSA-6807878,Pfam:PF04869,Pfam:PF04871,SUPERFAMILY:SSF48371,InterPro:IPR006953,InterPro:IPR016024,InterPro:IPR006955	594	503	544	151	321	686	771	123	713	173	246	290	376.223	376.026	529.144	234.001	308.515	445.829	374.483	318.449	447.185	299.963	317.955	329.357	363.094	-0.36497	0.261546	-1.39543	0.162885	0.207328	363.094	-0.274095	0.264835	-1.03497	0.300685	0.340165	363.094	-0.159355	0.261484	-0.609427	0.542242	0.665825	363.094
RTBOTA2_000614	Uncharacterized membrane protein YMR155W	ymr155w	Q03795	Saccharomyces cerevisiae (strain ATCC 204508 / S288c)	GO:0016021,GO:0055085	Pfam:PF07690,SUPERFAMILY:SSF103473,InterPro:IPR036259,InterPro:IPR011701	460	388	241	286	661	729	1261	208	716	299	396	413	291.351	290.056	234.419	443.207	635.292	473.774	612.48	538.515	449.067	518.432	511.83	469.05	455.623	0.927578	0.214213	4.33017	1.48995e-05	3.51358e-05	455.623	-0.0947007	0.21437	-0.441762	0.658662	0.692543	455.623	0.969871	0.214537	4.52076	6.16186e-06	3.47186e-05	455.623
RTBOTA2_000615	hypothetical protein		M7WEF8	Rhodosporidium toruloides (strain NP11)			68	64	36	45	114	177	73	17	38	45	94	77	43.0692	47.8442	35.0169	69.7353	109.566	115.032	35.4568	44.0132	23.8332	78.0249	121.495	87.45	67.5447	1.23191	0.364838	3.3766	0.000733884	0.00138827	67.5447	1.5335	0.380272	4.03265	5.51518e-05	0.000103671	67.5447	-0.346282	0.384015	-0.901739	0.367196	0.499648	67.5447
RTBOTA2_000616	Para-aminobenzoate synthase, subunit I		A0A0K3CHK8	Rhodosporidium toruloides			487	511	342	459	631	860	840	190	846	235	341	388	308.452	382.006	332.66	711.3	606.459	558.911	407.997	491.913	530.602	407.464	440.742	440.657	468.263	0.872192	0.192172	4.53861	5.66275e-06	1.40785e-05	468.263	-0.146352	0.19521	-0.749714	0.453427	0.495495	468.263	0.480837	0.193568	2.48407	0.0129891	0.032463	468.263
RTBOTA2_000617	Cerevisin	prb1	P09232	Saccharomyces cerevisiae (strain ATCC 204508 / S288c)	GO:0000324,GO:0000328,GO:0000425,GO:0004252,GO:0007039,GO:0009267,GO:0030435	Reactome:R-HSA-381426,Reactome:R-HSA-8866427,Reactome:R-HSA-8957275,Reactome:R-HSA-8964038,Pfam:PF00082,Pfam:PF05922,SUPERFAMILY:SSF52743,SUPERFAMILY:SSF54897,InterPro:IPR000209,InterPro:IPR010259,InterPro:IPR036852	7550	8087	5733	7305	8395	11874	7542	2376	6612	3772	4461	5129	4781.95	6045.57	5576.44	11320.4	8068.5	7716.87	3663.23	6151.5	4146.97	6540.22	5765.84	5825.08	6300.21	0.724313	0.223604	3.23926	0.00119838	0.00220035	6300.21	0.37879	0.223967	1.69128	0.090784	0.113013	6300.21	-0.23441	0.223833	-1.04725	0.294983	0.423326	6300.21
RTBOTA2_000618	Protein SPT10	spt10	P35208	Saccharomyces cerevisiae (strain ATCC 204508 / S288c)	GO:0000122,GO:0000183,GO:0004402,GO:0006281,GO:0006348,GO:0010507,GO:0016573,GO:0030466,GO:0032931,GO:0043565,GO:0097043,GO:1990841	SUPERFAMILY:SSF55729,InterPro:IPR016181	4172	4176	3173	644	1442	2454	3051	468	1972	806	2015	1636	2642.42	3121.84	3086.35	997.99	1385.92	1594.85	1481.9	1211.66	1236.82	1397.51	2604.39	1858.03	1884.97	-1.15159	0.24168	-4.76495	1.88904e-06	4.9817e-06	1884.97	0.575481	0.242512	2.373	0.0176444	0.0244599	1884.97	-1.1696	0.241877	-4.83553	1.32789e-06	8.43328e-06	1884.97
RTBOTA2_000619	Protein DOM34	dom34	P33309	Saccharomyces cerevisiae (strain ATCC 204508 / S288c)	GO:0004521,GO:0032790,GO:0043022,GO:0045727,GO:0070651,GO:0070966,GO:1990533	Pfam:PF03465,Pfam:PF03464,Pfam:PF03463,SUPERFAMILY:SSF55315,SUPERFAMILY:SSF159065,SUPERFAMILY:SSF53137,InterPro:IPR029064,InterPro:IPR005142,InterPro:IPR005141,InterPro:IPR038069,InterPro:IPR005140	4070	4792	3244	2927	3855	5695	3243	1063	2421	2075	2725	3883	2577.82	3582.34	3155.41	4535.9	3705.07	3701.16	1575.16	2752.12	1518.42	3597.82	3522.06	4409.98	3219.44	0.358126	0.239009	1.49838	0.134035	0.173599	3219.44	0.985032	0.239695	4.10952	3.96477e-05	7.57274e-05	3219.44	-0.677131	0.239538	-2.82682	0.00470134	0.0135492	3219.44
RTBOTA2_000620	Importin subunit beta-2	kap104	P38217	Saccharomyces cerevisiae (strain ATCC 204508 / S288c)	GO:0005829,GO:0005934,GO:0005935,GO:0006606,GO:0008139,GO:0010458	Pfam:PF03810,Pfam:PF13513,SUPERFAMILY:SSF48371,InterPro:IPR001494,InterPro:IPR016024	1233	976	915	240	439	603	1223	178	1123	113	277	210	780.947	729.625	890.012	371.922	421.926	391.887	594.023	460.844	704.333	195.929	358.022	238.5	511.498	-1.01631	0.241226	-4.21309	2.51901e-05	5.77624e-05	511.498	-1.15458	0.246387	-4.68606	2.78515e-06	6.00511e-06	511.498	-0.440163	0.240345	-1.83138	0.0670438	0.12877	511.498
RTBOTA2_000621	DNA-directed RNA polymerases I, II, and III subunit RPABC3	rpb8	P20436	Saccharomyces cerevisiae (strain ATCC 204508 / S288c)	GO:0001054,GO:0001055,GO:0001056,GO:0003968,GO:0005665,GO:0005666,GO:0005736,GO:0006360,GO:0006366,GO:0006383,GO:0042797	Reactome:R-HSA-112382,Reactome:R-HSA-113418,Reactome:R-HSA-167152,Reactome:R-HSA-167158,Reactome:R-HSA-167160,Reactome:R-HSA-167161,Reactome:R-HSA-167162,Reactome:R-HSA-167172,Reactome:R-HSA-167200,Reactome:R-HSA-167238,Reactome:R-HSA-167242,Reactome:R-HSA-167243,Reactome:R-HSA-167246,Reactome:R-HSA-167287,Reactome:R-HSA-167290,Reactome:R-HSA-168325,Reactome:R-HSA-1834949,Reactome:R-HSA-203927,Re…	3745	3156	2127	1107	1889	3344	4093	1384	3085	2605	2980	2884	2371.98	2359.32	2068.91	1715.49	1815.53	2173.25	1988.01	3583.2	1934.88	4516.78	3851.65	3275.4	2637.87	-0.253047	0.24098	-1.05007	0.293684	0.351015	2637.87	0.637159	0.240907	2.64483	0.00817323	0.0118807	2637.87	0.138342	0.240891	0.574293	0.56577	0.685374	2637.87
RTBOTA2_000622	WD40-repeat-containing domain protein		A0A2T0A496	Rhodosporidium toruloides	GO:0005515	SUPERFAMILY:SSF50978,InterPro:IPR036322	2759	2429	1757	1864	3188	3734	3530	729	2172	900	1664	2181	1747.47	1815.84	1709.02	2888.59	3064.01	2426.71	1714.56	1887.39	1362.25	1560.5	2150.72	2476.99	2067	0.667992	0.204345	3.26894	0.00107951	0.00199421	2067	0.321577	0.205336	1.56611	0.117324	0.143559	2067	-0.0894806	0.204954	-0.436588	0.66241	0.763824	2067
RTBOTA2_000623	Protein URA2	ura2	P07259	Saccharomyces cerevisiae (strain ATCC 204508 / S288c)	GO:0004070,GO:0004088,GO:0005737,GO:0006207,GO:0006541,GO:0016021,GO:0045984	KEGG:00240+6.3.5.5,KEGG:00250+6.3.5.5,MetaCyc:PWY-5154,MetaCyc:PWY-5686,MetaCyc:PWY-7400,MetaCyc:PWY-7790,MetaCyc:PWY-7791,Pfam:PF02786,Pfam:PF00185,Pfam:PF02729,Pfam:PF02787,Pfam:PF02142,Pfam:PF00117,Pfam:PF00988,SUPERFAMILY:SSF52021,SUPERFAMILY:SSF56059,SUPERFAMILY:SSF52440,SUPERFAMILY:SSF53671,SUPERFAMILY:SSF52335,SUPERFAMILY:SSF51556,SUPERFAMILY:SSF52317,SUPERFAMILY:SSF48108,InterPro:IPR00547…	1018	730	933	242	414	647	2654	353	2547	252	378	302	644.772	545.723	907.521	375.021	397.898	420.483	1289.07	913.922	1597.45	436.94	488.565	342.986	696.696	-0.811512	0.254718	-3.18592	0.00144294	0.00261684	696.696	-1.58858	0.255378	-6.22049	4.95594e-10	1.56079e-09	696.696	0.862743	0.252435	3.41768	0.000631568	0.00230269	696.696
RTBOTA2_000624	Uncharacterized vacuolar membrane protein YGR125W	ygr125w	P53273	Saccharomyces cerevisiae (strain ATCC 204508 / S288c)	GO:0008272,GO:0015116,GO:0016021	Pfam:PF00027,Pfam:PF00916,Pfam:PF01740,SUPERFAMILY:SSF51206,SUPERFAMILY:SSF52091,InterPro:IPR018490,InterPro:IPR000595,InterPro:IPR011547,InterPro:IPR002645,InterPro:IPR036513	901	665	605	507	844	1074	929	89	780	322	461	476	570.668	497.131	588.478	785.685	811.175	697.989	451.225	230.422	489.207	558.312	595.842	540.6	568.061	0.470028	0.241109	1.94944	0.0512425	0.0722419	568.061	0.511558	0.244883	2.08899	0.0367089	0.0484325	568.061	-0.478234	0.243418	-1.96467	0.0494529	0.0994873	568.061
RTBOTA2_000625	Diphthamide biosynthesis protein 3	kti11	Q3E840	Saccharomyces cerevisiae (strain ATCC 204508 / S288c)	GO:0002098,GO:0005506,GO:0005634,GO:0005737,GO:0008270,GO:0016730,GO:0017183	Pfam:PF05207,SUPERFAMILY:SSF144217,InterPro:IPR007872,InterPro:IPR036671	6158	5432	3499	3076	5176	7505	3820	1039	2602	7053	6500	7297	3900.3	4060.78	3403.45	4766.8	4974.69	4877.47	1855.41	2689.99	1631.94	12229.1	8401.25	8287.31	5089.87	0.363244	0.218128	1.66528	0.0958575	0.128332	5089.87	2.23081	0.21863	10.2036	1.91087e-24	1.88897e-23	5089.87	-0.883695	0.21873	-4.04012	5.34235e-05	0.00025134	5089.87
RTBOTA2_000626	Metal homeostatis protein BSD2	bsd2	P38356	Saccharomyces cerevisiae (strain ATCC 204508 / S288c)	GO:0000324,GO:0000329,GO:0005515,GO:0005783,GO:0006511,GO:0006623,GO:0030001	Pfam:PF10176,SUPERFAMILY:SSF50729,SUPERFAMILY:SSF54236,InterPro:IPR019325,InterPro:IPR029071	1517	1057	925	340	590	850	2770	286	2144	265	419	323	960.824	790.177	899.739	526.889	567.053	552.412	1345.42	740.458	1344.69	459.48	541.557	366.836	757.961	-0.68668	0.241609	-2.84211	0.00448163	0.00753707	757.961	-1.33441	0.243468	-5.48086	4.23265e-08	1.11312e-07	757.961	0.37904	0.240385	1.57681	0.11484	0.200337	757.961
RTBOTA2_000627	Alpha/Beta hydrolase fold		A0A2T0A418	Rhodosporidium toruloides		Pfam:PF00135,SUPERFAMILY:SSF53474,InterPro:IPR029058,InterPro:IPR002018	1060	1002	699	218	306	313	1632	220	1476	138	161	214	671.374	749.061	679.911	337.829	294.099	203.418	792.679	569.583	925.73	239.276	208.092	243.043	492.841	-1.33873	0.239402	-5.592	2.24464e-08	7.26665e-08	492.841	-1.73651	0.24327	-7.1382	9.45591e-13	3.79321e-12	492.841	0.131011	0.236203	0.554655	0.579131	0.695074	492.841
RTBOTA2_000628	hypothetical protein		A0A0K3CL25	Rhodosporidium toruloides			1347	901	909	119	236	389	1521	246	1081	191	258	205	853.151	673.557	884.176	184.411	226.821	252.81	738.765	636.897	677.991	331.172	333.465	232.821	502.17	-1.85154	0.217549	-8.5109	1.7259e-17	1.25302e-16	502.17	-1.20101	0.218726	-5.49092	3.99837e-08	1.05343e-07	502.17	-0.228036	0.212852	-1.07134	0.284017	0.411141	502.17
RTBOTA2_000629	hypothetical protein		G0SV80	Rhodosporidium toruloides (strain ATCC 204091 / IIP 30 / MTCC 1151)	GO:0016020	Pfam:PF12537,Pfam:PF08238,Pfam:PF12430,SUPERFAMILY:SSF81901,InterPro:IPR022535,InterPro:IPR006597,InterPro:IPR025969	1409	1211	952	1853	2962	3455	2323	564	1897	1381	1538	1809	892.42	905.303	926.002	2871.55	2846.8	2245.39	1128.3	1460.2	1189.78	2394.5	1987.86	2054.51	1741.88	1.54721	0.174087	8.88758	6.24566e-19	4.99879e-18	1741.88	0.773573	0.174773	4.42617	9.59218e-06	1.94984e-05	1741.88	0.466768	0.175203	2.66416	0.00771802	0.0206571	1741.88
RTBOTA2_000630	hypothetical protein						224	261	186	186	174	220	304	56	141	162	272	342	141.875	195.115	180.921	288.239	167.233	142.977	147.656	144.985	88.4336	280.89	351.56	388.414	209.858	0.197826	0.312069	0.633918	0.526134	0.583881	209.858	1.43541	0.315739	4.5462	5.46223e-06	1.13998e-05	209.858	-0.453138	0.316261	-1.4328	0.151915	0.25242	209.858
RTBOTA2_000631	Protein RER1	rer1	P25560	Saccharomyces cerevisiae (strain ATCC 204508 / S288c)	GO:0000324,GO:0003674,GO:0006621,GO:0006890,GO:0030134,GO:0030137	Pfam:PF03248,InterPro:IPR004932	7092	5453	4023	3147	3309	6029	7061	1808	4593	5562	4975	5880	4491.87	4076.48	3913.14	4876.82	3180.3	3918.22	3429.6	4680.94	2880.68	9643.88	6430.18	6678	4850.01	-0.0601978	0.234896	-0.256274	0.797739	0.833513	4850.01	1.05124	0.234993	4.4735	7.69497e-06	1.58032e-05	4850.01	-0.185321	0.235002	-0.788594	0.430349	0.561211	4850.01
RTBOTA2_000632	hypothetical protein		A0A0K3CL30	Rhodosporidium toruloides			46	35	37	90	130	242	90	24	64	179	174	275	29.1351	26.1648	35.9896	139.471	124.944	157.275	43.7139	62.1363	40.1401	310.366	224.895	312.321	125.546	2.21964	0.301081	7.37225	1.67775e-13	8.90197e-13	125.546	2.60186	0.293674	8.85967	8.02497e-19	5.23159e-18	125.546	0.621489	0.317257	1.95895	0.0501191	0.100678	125.546
RTBOTA2_000633	Very-long-chain 3-oxoacyl-CoA reductase	ifa38	P38286	Saccharomyces cerevisiae (strain ATCC 204508 / S288c)	GO:0005783,GO:0005789,GO:0030148,GO:0030497,GO:0042761,GO:0045703	Pfam:PF00106,SUPERFAMILY:SSF51735,InterPro:IPR002347,InterPro:IPR036291	7913	7528	6806	1763	3916	5625	7045	1693	4929	973	1717	2237	5011.87	5627.68	6620.13	2732.08	3763.7	3655.67	3421.83	4383.2	3091.41	1687.07	2219.22	2540.59	3729.54	-0.765026	0.217147	-3.52308	0.000426555	0.000830725	3729.54	-0.754781	0.218001	-3.46229	0.000535602	0.00089985	3729.54	-0.665029	0.21719	-3.06197	0.00219887	0.0069657	3729.54
RTBOTA2_000634	Pcc1 protein		A0A0K3CKE8	Rhodosporidium toruloides		Pfam:PF00505,SUPERFAMILY:SSF47095,InterPro:IPR009071,InterPro:IPR036910	2	1	0	8	11	22	14	0	2	9	8	21	1.26674	0.747566	0	12.3974	10.5722	14.2977	6.79994	0	1.25438	15.605	10.34	23.85	8.09424	4.08968	1.24249	3.29151	0.000996521	0.00185172	8.09424	2.3588	1.01221	2.33033	0.0197885	0.0272051	8.09424	2.15027	1.30234	1.65108	0.0987219	0.176959	8.09424
RTBOTA2_000635	Clp1-like protein		G0SV78	Rhodosporidium toruloides (strain ATCC 204091 / IIP 30 / MTCC 1151)			2346	1616	1064	2228	3325	4522	6779	1506	5391	2424	2709	3849	1485.89	1208.07	1034.94	3452.67	3195.68	2938.83	3292.63	3899.05	3381.17	4202.94	3501.38	4371.36	2997.05	1.36093	0.181636	7.49262	6.75115e-14	3.70032e-13	2997.05	0.192959	0.181124	1.06534	0.28672	0.325643	2997.05	1.50133	0.181671	8.26401	1.40863e-16	2.6584e-15	2997.05
RTBOTA2_000636	DNA replication origin binding protein		A0A0K3CHM9	Rhodosporidium toruloides	GO:0000808,GO:0005634,GO:0006260	Reactome:R-HSA-113507,Reactome:R-HSA-176187,Reactome:R-HSA-68616,Reactome:R-HSA-68689,Reactome:R-HSA-68827,Reactome:R-HSA-68867,Reactome:R-HSA-68949,Reactome:R-HSA-68962,Pfam:PF04084,InterPro:IPR007220	408	231	193	118	173	201	996	78	727	87	135	135	258.415	172.688	187.729	182.862	166.272	130.629	483.767	201.943	455.966	150.848	174.487	153.321	226.577	-0.374671	0.31586	-1.18619	0.235546	0.288377	226.577	-1.27002	0.317442	-4.00081	6.31265e-05	0.000117894	226.577	0.898531	0.312079	2.87918	0.00398715	0.0117249	226.577
RTBOTA2_000637	lectin,mannose-binding 2		A0A0K3CL36	Rhodosporidium toruloides	GO:0016020	Reactome:R-HSA-204005,Reactome:R-HSA-5694530,Pfam:PF03388,SUPERFAMILY:SSF49899,InterPro:IPR013320,InterPro:IPR005052	5296	4451	3791	945	1804	2812	5024	1129	3807	754	1522	1595	3354.33	3327.42	3687.47	1464.44	1733.84	1827.51	2440.21	2923	2387.71	1307.35	1967.18	1811.46	2352.66	-1.04366	0.18944	-5.50921	3.60442e-08	1.14401e-07	2352.66	-0.604742	0.190237	-3.17889	0.00147841	0.00235123	2352.66	-0.421661	0.189158	-2.22914	0.0258043	0.0579702	2352.66
RTBOTA2_000638	hypothetical protein		A0A0K3CPQ5	Rhodosporidium toruloides		SUPERFAMILY:SSF55781	1151	742	580	439	781	1056	1568	101	1161	399	565	597	729.01	554.694	564.161	680.307	750.625	686.29	761.593	261.49	728.166	691.821	730.262	678.022	651.37	0.195964	0.30057	0.651972	0.514419	0.572889	651.37	0.248417	0.302036	0.822475	0.410807	0.452344	651.37	-0.0642923	0.301223	-0.213438	0.830985	0.887213	651.37
RTBOTA2_000639	hypothetical protein		A0A0K3CKF2	Rhodosporidium toruloides			172	135	162	74	101	156	407	25	397	105	103	148	108.94	100.921	157.576	114.676	97.0718	101.384	197.684	64.7253	248.994	182.058	133.127	168.086	139.604	-0.230633	0.383661	-0.601138	0.547748	0.604735	139.604	-0.114072	0.382757	-0.298027	0.765683	0.793391	139.604	0.510905	0.380766	1.34178	0.179666	0.287943	139.604
RTBOTA2_000640	Ribosome maturation protein SBDS		A0A2T0A442	Rhodosporidium toruloides		Pfam:PF01172,SUPERFAMILY:SSF89895,InterPro:IPR036786,InterPro:IPR019783	58043	57714	33730	11529	20844	37143	24883	9474	19535	33376	38139	33135	36762.8	43145	32808.9	17866.2	20033.3	24139.1	12085.9	24528.3	12252.1	57870.2	49294.6	37631.9	30701.5	-0.86141	0.270288	-3.18701	0.00143754	0.0026078	30701.5	1.56767	0.27033	5.79909	6.66758e-09	1.8808e-08	30701.5	-1.20637	0.27032	-4.46274	8.09165e-06	4.46452e-05	30701.5
RTBOTA2_000641	Aspartyl aminopeptidase 4	ape4	P38821	Saccharomyces cerevisiae (strain ATCC 204508 / S288c)	GO:0000328,GO:0004177,GO:0006508	Pfam:PF00849,Pfam:PF02127,Pfam:PF00724,SUPERFAMILY:SSF55120,SUPERFAMILY:SSF53187,SUPERFAMILY:SSF101821,SUPERFAMILY:SSF51395,InterPro:IPR006145,InterPro:IPR020103,InterPro:IPR001948,InterPro:IPR001155	7859	8092	5964	1897	4034	5555	7072	1733	5845	1717	2209	2513	4977.66	6049.3	5801.13	2939.73	3877.11	3610.17	3434.94	4486.76	3665.92	2977.08	2855.13	2854.05	3960.75	-0.689804	0.172307	-4.00335	6.24508e-05	0.000135931	3960.75	-0.413973	0.173017	-2.39267	0.0167262	0.0232501	3960.75	-0.540121	0.172336	-3.13412	0.00172373	0.00559938	3960.75
RTBOTA2_000642	Ribosome biogenesis protein BMS1	bms1	Q08965	Saccharomyces cerevisiae (strain ATCC 204508 / S288c)	GO:0000472,GO:0000480,GO:0003924,GO:0005525,GO:0005634,GO:0005730,GO:0005737,GO:0030686,GO:0034511	Reactome:R-HSA-6791226,Pfam:PF08142,Pfam:PF01399,Pfam:PF04950,SUPERFAMILY:SSF52540,InterPro:IPR027417,InterPro:IPR012948,InterPro:IPR000717,InterPro:IPR007034	870	450	612	229	498	768	1324	116	1437	156	369	345	551.033	336.405	595.287	354.875	478.631	499.12	643.08	300.326	901.27	270.486	476.932	391.821	483.272	-0.151684	0.347771	-0.436161	0.66272	0.710187	483.272	-0.702288	0.349426	-2.00983	0.0444489	0.0579082	483.272	0.324341	0.347378	0.933684	0.350467	0.482418	483.272
RTBOTA2_000643	hypothetical protein		A0A0K3CL44	Rhodosporidium toruloides			1707	1235	830	475	552	826	1115	333	827	536	518	746	1081.16	923.244	807.333	736.095	530.531	536.814	541.567	862.142	518.685	929.364	669.515	847.243	748.641	-0.644314	0.244734	-2.63271	0.00847074	0.0136647	748.641	0.358686	0.246158	1.45714	0.145078	0.174593	748.641	-0.560985	0.244937	-2.29032	0.0220027	0.0504884	748.641
RTBOTA2_000644	hypothetical protein		A0A0K3CPR7	Rhodosporidium toruloides			62	106	48	240	384	676	81	33	52	408	400	517	39.269	79.242	46.6892	371.922	369.065	439.33	39.3425	85.4375	32.6138	707.426	517	587.164	276.208	2.83811	0.332757	8.52907	1.47527e-17	1.07695e-16	276.208	3.64207	0.340409	10.6991	1.02752e-26	1.21456e-25	276.208	-0.187871	0.352303	-0.533264	0.593851	0.70858	276.208
RTBOTA2_000645	glutathione transferase omega-1		A0A0K3CKG3	Rhodosporidium toruloides		Reactome:R-HSA-8876198,Pfam:PF11817,InterPro:IPR021773	877	793	544	110	185	209	961	125	848	53	77	69	555.467	592.82	529.144	170.464	177.805	135.828	466.767	323.627	531.856	91.896	99.5224	78.3643	312.797	-1.79908	0.235155	-7.65062	2.0001e-14	1.1454e-13	312.797	-2.31047	0.249659	-9.25449	2.15251e-20	1.58176e-19	312.797	-0.329392	0.229519	-1.43514	0.151247	0.251624	312.797
RTBOTA2_000646	D-arabinose 1-dehydrogenase	ara2	Q04212	Saccharomyces cerevisiae (strain ATCC 204508 / S288c)	GO:0005575,GO:0045290,GO:0070485	Pfam:PF00248,SUPERFAMILY:SSF51430,InterPro:IPR036812,InterPro:IPR023210	2771	2694	1799	328	542	725	14066	3849	11480	540	711	1017	1755.07	2013.94	1749.87	508.293	520.92	471.175	6832	9965.11	7200.12	936.299	918.967	1155.02	2835.57	-1.88009	0.191079	-9.83936	7.61914e-23	7.99337e-22	2835.57	-2.99273	0.18929	-15.8103	2.64029e-56	1.46162e-54	2835.57	2.11916	0.187535	11.3001	1.31053e-29	5.80391e-28	2835.57
RTBOTA2_000647	hypothetical protein		A0A0K3CHP5	Rhodosporidium toruloides			100	63	74	17	38	32	153	8	184	8	19	21	63.3371	47.0967	71.9791	26.3445	36.5221	20.7967	74.3136	20.7121	115.403	13.8711	24.5575	23.85	44.8986	-1.12752	0.528211	-2.13461	0.0327929	0.0479409	44.8986	-1.78581	0.54867	-3.2548	0.00113473	0.00182696	44.8986	0.252389	0.514311	0.490731	0.623616	0.732182	44.8986
RTBOTA2_000648	Beta-glucosidase		A0A0K3CPS2	Rhodosporidium toruloides	GO:0004553,GO:0005975	Pfam:PF14310,Pfam:PF00933,Pfam:PF01915,SUPERFAMILY:SSF52279,SUPERFAMILY:SSF51445,InterPro:IPR026891,InterPro:IPR036881,InterPro:IPR001764,InterPro:IPR017853,InterPro:IPR002772	244	263	190	1200	1757	2158	63921	15062	44652	893	954	1029	154.543	196.61	184.811	1859.61	1688.67	1402.48	31047.1	38995.7	28005.2	1548.36	1233.04	1168.65	8957.07	3.20817	0.203939	15.731	9.27435e-56	5.86757e-54	8957.07	-4.63455	0.197151	-23.5076	3.41183e-122	1.25916e-119	8957.07	7.51699	0.202917	37.0446	2.19188e-300	7.28033e-297	8957.07
RTBOTA2_000649	Vacuolar import and degradation protein 21		A0A0K3CKG9	Rhodosporidium toruloides	GO:0003677	Pfam:PF07529,Pfam:PF13921,SUPERFAMILY:SSF46689,InterPro:IPR014012,InterPro:IPR009057	341	167	221	30	84	121	300	14	404	12	34	36	215.98	124.844	214.965	46.4902	80.733	78.6374	145.713	36.2462	253.384	20.8066	43.945	40.8857	108.552	-1.42406	0.502511	-2.83388	0.00459867	0.0077105	108.552	-2.05579	0.521216	-3.94422	8.00594e-05	0.000147937	108.552	-0.326552	0.497668	-0.656165	0.511718	0.638233	108.552
RTBOTA2_000650	Nucleoporin Nup120/160-domain containing protein		A0A0K3CJT4	Rhodosporidium toruloides		Pfam:PF11715	816	611	669	395	586	972	1046	167	859	351	476	525	516.831	456.763	650.73	612.121	563.209	631.699	508.053	432.365	538.755	608.594	615.23	596.25	560.883	0.155747	0.187746	0.829562	0.406787	0.466393	560.883	0.290517	0.190408	1.52576	0.127069	0.154403	560.883	-0.124716	0.188886	-0.660273	0.509078	0.635798	560.883
RTBOTA2_000651	hypothetical protein		A0A2T0A452	Rhodosporidium toruloides			210	306	163	402	585	851	385	152	290	471	651	651	133.008	228.755	158.549	622.969	562.248	553.062	186.998	393.53	181.885	816.661	841.417	739.35	451.536	1.73977	0.293247	5.93276	2.97888e-09	1.05935e-08	451.536	1.68541	0.293425	5.7439	9.25193e-09	2.57157e-08	451.536	0.51877	0.296693	1.74851	0.0803763	0.148813	451.536
RTBOTA2_000652	Negative transcriptional regulator family protein		A0A0K3CL58	Rhodosporidium toruloides		Pfam:PF04299,SUPERFAMILY:SSF50475,InterPro:IPR007396	1557	1345	822	29	63	77	715	224	527	43	36	77	986.159	1005.48	799.552	44.9405	60.5498	50.042	347.283	579.939	330.528	74.5572	46.53	87.45	367.751	-4.15858	0.294005	-14.1446	2.0163e-45	7.56739e-44	367.751	-2.57528	0.296671	-8.68058	3.93741e-18	2.43313e-17	367.751	-1.16636	0.273656	-4.26215	2.02466e-05	0.000103859	367.751
RTBOTA2_000653	SVP1-like protein 2	hsv2	P50079	Saccharomyces cerevisiae (strain ATCC 204508 / S288c)	GO:0000324,GO:0005737,GO:0005768,GO:0010314,GO:0019898,GO:0032266,GO:0034727,GO:0070273,GO:0080025	Pfam:PF00400,SUPERFAMILY:SSF50978,InterPro:IPR001680,InterPro:IPR036322	316	110	104	64	60	62	515	55	443	20	40	45	200.145	82.2323	101.16	99.1791	57.6664	40.2936	250.141	142.396	277.845	34.6777	51.7	51.1071	115.712	-0.98658	0.423447	-2.32988	0.0198126	0.0301593	115.712	-2.28933	0.434019	-5.27472	1.32961e-07	3.30833e-07	115.712	0.814456	0.414577	1.96455	0.0494666	0.0994873	115.712
RTBOTA2_000654	N-acyl-phosphatidylethanolamine-hydrolyzing phospholipase D, mitochondrial	fmp30	Q02883	Saccharomyces cerevisiae (strain ATCC 204508 / S288c)	GO:0031305,GO:0070290,GO:0070291,GO:0070292	Pfam:PF12706,SUPERFAMILY:SSF56281,InterPro:IPR001279,InterPro:IPR036866	1620	2152	1300	2535	3044	4575	2402	717	1860	2327	2660	3650	1026.06	1608.76	1264.5	3928.42	2925.61	2973.28	1166.68	1856.32	1166.57	4034.76	3438.05	4145.36	2461.2	1.3332	0.236063	5.64767	1.62637e-08	5.36177e-08	2461.2	1.47713	0.236516	6.24536	4.22813e-10	1.34133e-09	2461.2	0.0981005	0.236875	0.414144	0.678769	0.776621	2461.2
RTBOTA2_000655	Uncharacterized trans-sulfuration enzyme YHR112C	yhr112c	P38716	Saccharomyces cerevisiae (strain ATCC 204508 / S288c)	GO:0030170	Reactome:R-HSA-1614558,Reactome:R-HSA-1614603,Reactome:R-HSA-2408508,Pfam:PF01053,SUPERFAMILY:SSF53383,InterPro:IPR015424,InterPro:IPR000277	6391	4944	3728	1089	1744	2421	4016	1034	3332	2522	3221	3409	4047.88	3695.97	3626.19	1687.59	1676.17	1573.4	1950.61	2677.04	2089.79	4372.86	4163.14	3871.65	2952.69	-1.20404	0.161802	-7.44142	9.9606e-14	5.38391e-13	2952.69	0.889523	0.161875	5.49512	3.90443e-08	1.03007e-07	2952.69	-0.763867	0.1616	-4.72691	2.27967e-06	1.383e-05	2952.69
RTBOTA2_000656	Zn(2)-C6 fungal-type transcription factor		A0A0K3CHQ6	Rhodosporidium toruloides	GO:0000981,GO:0005634,GO:0006355,GO:0008270	Pfam:PF11951,SUPERFAMILY:SSF57701,InterPro:IPR036864,InterPro:IPR021858	158	133	116	31	84	176	328	38	277	47	89	74	100.073	99.4263	112.832	48.0399	80.733	114.382	159.313	98.3825	173.731	81.4927	115.032	84.0429	105.623	-0.33668	0.34898	-0.964754	0.334668	0.393308	105.623	-0.64142	0.351572	-1.82443	0.0680864	0.0862341	105.623	0.490087	0.34438	1.4231	0.154708	0.256227	105.623
RTBOTA2_000657	Protein GVP36	gvp36	P40531	Saccharomyces cerevisiae (strain ATCC 204508 / S288c)	GO:0003674,GO:0006897,GO:0007033,GO:0030173,GO:0030950	Pfam:PF10455,SUPERFAMILY:SSF103657,InterPro:IPR018859,InterPro:IPR027267	18906	13057	12818	1543	4370	5577	18615	3240	12124	672	1854	2383	11974.5	9760.97	12468	2391.15	4200.04	3624.47	9041.49	8388.4	7604.03	1165.17	2396.29	2706.41	6310.08	-1.74286	0.280168	-6.22078	4.94696e-10	1.90619e-09	6310.08	-1.99687	0.280704	-7.11379	1.12899e-12	4.50985e-12	6310.08	-0.450243	0.279968	-1.60819	0.107793	0.190039	6310.08
RTBOTA2_000658	Proteasome subunit beta type-2	pup1	P25043	Saccharomyces cerevisiae (strain ATCC 204508 / S288c)	GO:0004175,GO:0005634,GO:0005789,GO:0010499,GO:0019774,GO:0034515,GO:0043161	Reactome:R-HSA-1169091,Reactome:R-HSA-1234176,Reactome:R-HSA-1236974,Reactome:R-HSA-1236978,Reactome:R-HSA-174084,Reactome:R-HSA-174113,Reactome:R-HSA-174154,Reactome:R-HSA-174178,Reactome:R-HSA-174184,Reactome:R-HSA-180534,Reactome:R-HSA-180585,Reactome:R-HSA-187577,Reactome:R-HSA-195253,Reactome:R-HSA-202424,Reactome:R-HSA-211733,Reactome:R-HSA-2467813,Reactome:R-HSA-2871837,Reactome:R-HSA-3494…	22774	23057	16501	5772	9648	14914	12563	4111	10509	6589	9330	9875	14424.4	17236.6	16050.4	8944.72	9272.76	9692.55	6101.98	10643.4	6591.12	11424.6	12059	11215.2	11138.1	-0.773477	0.205835	-3.75775	0.000171451	0.000353273	11138.1	0.573814	0.20603	2.7851	0.00535119	0.00794012	11138.1	-1.03325	0.205911	-5.01793	5.22304e-07	3.53687e-06	11138.1
RTBOTA2_000659	Serine/threonine-protein kinase MEC1	mec1	P38111	Saccharomyces cerevisiae (strain ATCC 204508 / S288c)	GO:0000722,GO:0000723,GO:0004672,GO:0005634,GO:0006260,GO:0006310,GO:0006975,GO:0007131,GO:0016572,GO:0046777,GO:1901857,GO:2000105	Reactome:R-HSA-1221632,Reactome:R-HSA-176187,Reactome:R-HSA-3371453,Reactome:R-HSA-5685938,Reactome:R-HSA-5693607,Reactome:R-HSA-5693616,Reactome:R-HSA-6783310,Reactome:R-HSA-6796648,Reactome:R-HSA-6804756,Reactome:R-HSA-69473,KEGG:04150+2.7.11.1,KEGG:04151+2.7.11.1,KEGG:04714+2.7.11.1,KEGG:04926+2.7.11.1,KEGG:05165+2.7.11.1,Pfam:PF02260,Pfam:PF00454,Pfam:PF08064,Pfam:PF02259,SUPERFAMILY:SSF48452…	431	415	328	183	258	361	758	96	548	133	145	158	272.983	310.24	319.043	283.59	247.966	234.613	368.168	248.545	343.699	230.607	187.412	179.443	268.859	-0.239437	0.221014	-1.08336	0.278649	0.335156	268.859	-0.70804	0.226962	-3.11965	0.00181068	0.00285573	268.859	0.109231	0.220219	0.496011	0.619886	0.72922	268.859
RTBOTA2_000660	Protein ERP3	erp3	Q12403	Saccharomyces cerevisiae (strain ATCC 204508 / S288c)	GO:0003674,GO:0016021,GO:0016192	Pfam:PF01105,SUPERFAMILY:SSF101576,InterPro:IPR009038,InterPro:IPR036598	6268	6543	3972	2424	3554	6053	4671	1403	3650	3522	4187	4454	3969.97	4891.33	3863.53	3756.41	3415.78	3933.82	2268.75	3632.39	2289.24	6106.75	5411.69	5058.47	4049.84	-0.196306	0.207486	-0.946118	0.344089	0.402781	4049.84	1.02078	0.207872	4.91063	9.07832e-07	2.07741e-06	4049.84	-0.639465	0.207761	-3.07788	0.00208477	0.00663907	4049.84
RTBOTA2_000661	Adenine deaminase	aah1	P53909	Saccharomyces cerevisiae (strain ATCC 204508 / S288c)	GO:0000034,GO:0006146,GO:0043101,GO:0043103	Reactome:R-HSA-74217,Pfam:PF00962,SUPERFAMILY:SSF51556,InterPro:IPR032466,InterPro:IPR001365	944	859	664	686	1086	1338	3256	633	2493	406	651	863	597.902	642.159	645.867	1063.08	1043.76	869.561	1581.47	1638.85	1563.58	703.958	841.417	980.122	1014.31	0.656899	0.173791	3.77983	0.000156936	0.000325484	1014.31	-0.918355	0.173982	-5.27844	1.30285e-07	3.2476e-07	1014.31	1.34256	0.173192	7.75181	9.05907e-15	1.50073e-13	1014.31
RTBOTA2_000662	hypothetical protein		A0A2T0A473	Rhodosporidium toruloides			1561	1074	802	519	895	1170	1873	359	1371	267	437	494	988.693	802.886	780.098	804.281	860.191	760.379	909.735	929.456	859.875	462.948	564.822	561.043	773.701	-0.086273	0.17132	-0.503578	0.614558	0.665988	773.701	-0.760436	0.174767	-4.35115	1.35426e-05	2.71711e-05	773.701	0.0672227	0.171376	0.392253	0.694871	0.787315	773.701
RTBOTA2_000663	zinc-binding alcohol dehydrogenase domain-containing protein		A0A0K3CPT9	Rhodosporidium toruloides	GO:0055114	Pfam:PF00107,Pfam:PF16884,SUPERFAMILY:SSF51735,SUPERFAMILY:SSF50129,InterPro:IPR036291,InterPro:IPR013149,InterPro:IPR011032	647	836	499	761	1157	1824	4030	1515	3231	1482	1655	1992	409.791	624.965	485.373	1179.3	1112	1185.41	1957.41	3922.36	2026.45	2569.62	2139.09	2262.34	1656.18	1.19374	0.261708	4.56136	5.08223e-06	1.27018e-05	1656.18	-0.178098	0.259858	-0.685366	0.493113	0.534467	1656.18	2.37531	0.261124	9.09648	9.33066e-20	2.26218e-18	1656.18
RTBOTA2_000664	Membrane protein		A0A0K3CKI4	Rhodosporidium toruloides		Pfam:PF06011,InterPro:IPR010308	68	25	48	25	62	61	130	8	212	4	12	16	43.0692	18.6892	46.6892	38.7418	59.5887	39.6437	63.1423	20.7121	132.964	6.93555	15.51	18.1714	41.9881	0.351481	0.592047	0.59367	0.552733	0.609129	41.9881	-2.42347	0.632434	-3.83198	0.000127116	0.000229155	41.9881	1.03614	0.588163	1.76166	0.0781269	0.145296	41.9881
RTBOTA2_000665	Homoserine dehydrogenase (putative)	hom6_2	P31116	Saccharomyces cerevisiae (strain ATCC 204508 / S288c)	GO:0006520,GO:0055114,GO:0016491,GO:0050661	KEGG:00260+1.1.1.3,KEGG:00270+1.1.1.3,KEGG:00300+1.1.1.3,Pfam:PF00742,Pfam:PF03447,SUPERFAMILY:SSF55347,SUPERFAMILY:SSF51735,InterPro:IPR001342,InterPro:IPR005106,InterPro:IPR036291	271	250	179	308	403	627	348	83	192	334	272	410	171.644	186.892	174.112	477.3	387.326	407.485	169.027	214.888	120.42	579.118	351.56	465.643	308.785	1.25386	0.255648	4.90465	9.35961e-07	2.55552e-06	308.785	1.49561	0.259654	5.76001	8.41086e-09	2.34762e-08	308.785	-0.107616	0.261552	-0.411451	0.680742	0.777539	308.785
RTBOTA2_000666	hypothetical protein		A0A0K3CL74	Rhodosporidium toruloides	GO:0046872,GO:0016021	Pfam:PF12796,Pfam:PF01363,Pfam:PF13857,Pfam:PF01184,SUPERFAMILY:SSF57903,SUPERFAMILY:SSF48403,InterPro:IPR011011,InterPro:IPR020683,InterPro:IPR000306,InterPro:IPR036770,InterPro:IPR000791	244	169	202	107	270	466	451	28	357	92	251	218	154.543	126.339	196.484	165.815	259.499	302.852	219.055	72.4924	223.906	159.518	324.417	247.586	204.375	0.615554	0.386434	1.59291	0.111181	0.146533	204.375	0.479839	0.38931	1.23254	0.217748	0.254218	204.375	0.14031	0.38865	0.361019	0.718085	0.805995	204.375
RTBOTA2_000667	Uncharacterized trans-sulfuration enzyme YHR112C (putative)	yhr112c_2	P38716	Saccharomyces cerevisiae (strain ATCC 204508 / S288c)	GO:0030170	Reactome:R-HSA-1614558,Reactome:R-HSA-1614603,Reactome:R-HSA-2408508,Pfam:PF01053,SUPERFAMILY:SSF53383,InterPro:IPR000277,InterPro:IPR015424	3550	3542	2769	263	501	880	2693	621	2087	115	236	335	2248.47	2647.88	2693.38	407.564	481.515	571.909	1308.02	1607.78	1308.94	199.397	305.03	380.464	1180.03	-2.37321	0.230384	-10.3011	6.9655e-25	8.39779e-24	1180.03	-2.24547	0.234969	-9.55647	1.21845e-21	9.70521e-21	1180.03	-0.847617	0.228452	-3.71026	0.00020705	0.000852071	1180.03
RTBOTA2_000668	Velvet factor family protein		A0A0K3CKJ0	Rhodosporidium toruloides		Pfam:PF11754,InterPro:IPR037525	126	134	76	185	244	272	215	65	82	145	157	181	79.8048	100.174	73.9245	286.69	234.51	176.772	104.428	168.286	51.4295	251.414	202.922	205.564	161.327	1.45282	0.35973	4.03863	5.37641e-05	0.000118107	161.327	1.07271	0.363145	2.95396	0.00313728	0.00479103	161.327	0.302273	0.365935	0.826029	0.408788	0.541491	161.327
RTBOTA2_000669	hypothetical protein		A0A0K3CJU4	Rhodosporidium toruloides			4014	3302	2454	827	1670	2957	2970	700	2122	885	1555	1879	2542.35	2468.46	2386.98	1281.58	1605.05	1921.74	1442.56	1812.31	1330.89	1534.49	2009.84	2134.01	1872.52	-0.619851	0.204968	-3.02413	0.00249347	0.00436661	1872.52	0.312949	0.205907	1.51986	0.128547	0.156113	1872.52	-0.693787	0.205208	-3.3809	0.000722494	0.00259996	1872.52
RTBOTA2_000670	fungal specific transcription factor		A0A0K3CHS0	Rhodosporidium toruloides	GO:0003677,GO:0005634,GO:0006351,GO:0008270	Pfam:PF04082,InterPro:IPR007219	392	428	243	621	1014	830	40	5	50	219	293	293	248.282	319.958	236.364	962.348	974.563	539.414	19.4284	12.9451	31.3594	379.721	378.702	332.764	369.654	1.61911	0.278924	5.80484	6.4426e-09	2.20723e-08	369.654	3.99221	0.325663	12.2587	1.5089e-34	3.0101e-33	369.654	-3.55397	0.324715	-10.9449	7.03019e-28	2.85286e-26	369.654
RTBOTA2_000671	Citrate/oxoglutarate carrier protein	yhm2	Q04013	Saccharomyces cerevisiae (strain ATCC 204508 / S288c)		Pfam:PF00153,SUPERFAMILY:SSF103506,InterPro:IPR023395,InterPro:IPR018108	8206	11718	7704	11897	19726	27534	6115	2047	5356	4477	8635	10606	5197.44	8759.98	7493.61	18436.5	18958.8	17894.2	2970.12	5299.71	3359.22	7762.61	11160.7	12045.4	9944.86	1.36601	0.255536	5.34567	9.00821e-08	2.74881e-07	9944.86	1.41519	0.255923	5.52973	3.20715e-08	8.52545e-08	9944.86	-0.885227	0.25589	-3.45941	0.000541361	0.00200908	9944.86
RTBOTA2_000672	hypothetical protein		A0A0K3CPU9	Rhodosporidium toruloides			1137	1102	729	778	1146	1713	1365	299	1082	822	1095	1009	720.143	823.818	709.092	1205.65	1101.43	1113.27	662.994	774.115	678.618	1425.26	1415.29	1145.94	981.3	0.601136	0.165208	3.63867	0.000274054	0.000549349	981.3	0.9194	0.166778	5.51272	3.53325e-08	9.33999e-08	981.3	-0.0973991	0.166777	-0.584007	0.559215	0.680254	981.3
RTBOTA2_000673	hypothetical protein		A0A2T0A476	Rhodosporidium toruloides		Pfam:PF13812,Pfam:PF13041,Pfam:PF01535,InterPro:IPR002885	108	42	70	5	21	24	42	4	70	0	7	7	68.4041	31.3978	68.0884	7.74837	20.1833	15.5975	20.3998	10.3561	43.9032	0	9.04749	7.95	25.2563	-1.92168	0.676227	-2.84176	0.00448646	0.00754329	25.2563	-2.11844	0.767462	-2.76033	0.00577439	0.00852997	25.2563	-1.11284	0.6629	-1.67875	0.0932011	0.168748	25.2563
RTBOTA2_000674	AMP-binding domain-containing protein		A0A0K3CJU8	Rhodosporidium toruloides			154	80	80	94	106	139	279	25	199	74	112	113	97.5392	59.8053	77.8153	145.669	101.877	90.3356	135.513	64.7253	124.811	128.308	144.76	128.336	108.291	0.508392	0.336524	1.51072	0.130861	0.169754	108.291	0.265353	0.337878	0.78535	0.432248	0.474146	108.291	0.504279	0.3375	1.49416	0.135133	0.230118	108.291
RTBOTA2_000675	Glutathione-S-transferase		A0A2T0A4G8	Rhodosporidium toruloides	GO:0005515	Pfam:PF13410,Pfam:PF13417,SUPERFAMILY:SSF47616,SUPERFAMILY:SSF52833,InterPro:IPR004045,InterPro:IPR036282,InterPro:IPR036249	3682	1882	1445	1942	3400	5367	14357	3856	9948	6289	7580	10584	2332.07	1406.92	1405.54	3009.47	3267.77	3487.99	6973.34	9983.24	6239.27	10904.4	9797.14	12020.4	5902.3	0.924291	0.236564	3.90715	9.3391e-05	0.000199484	5902.3	0.497317	0.235839	2.10872	0.0349691	0.0462933	5902.3	2.17128	0.236323	9.18775	4.01126e-20	1.01705e-18	5902.3
RTBOTA2_000676	Stealth_CR3 domain-containing protein		A0A0K3CL84	Rhodosporidium toruloides	GO:0016772	Pfam:PF11380,Pfam:PF17102,InterPro:IPR021520,InterPro:IPR031357	21	17	15	60	35	26	89	16	26	40	54	62	13.3008	12.7086	14.5904	92.9804	33.6388	16.8973	43.2282	41.4242	16.3069	69.3555	69.795	70.4143	41.22	1.79131	0.593271	3.01938	0.00253289	0.00443022	41.22	1.07518	0.577861	1.86062	0.0627984	0.0799635	41.22	1.29529	0.600165	2.15822	0.030911	0.0674358	41.22
RTBOTA2_000677	Anticodon-binding domain-domain containing protein		A0A0K3CPV4	Rhodosporidium toruloides		Pfam:PF09793,InterPro:IPR019181	1693	1802	1361	704	1391	1903	1670	570	1311	590	859	1343	1072.3	1347.11	1323.83	1090.97	1336.9	1236.75	811.136	1475.74	822.244	1022.99	1110.26	1525.26	1181.29	-0.0298025	0.251919	-0.118302	0.905828	0.924761	1181.29	0.244315	0.253054	0.965466	0.334312	0.375141	1181.29	-0.276152	0.252358	-1.09429	0.27383	0.399261	1181.29
RTBOTA2_000678	Catalytic activity: RhaA is able to hydrolyze alpha-1		G0SV60	Rhodosporidium toruloides (strain ATCC 204091 / IIP 30 / MTCC 1151)	GO:0003824	Pfam:PF17390,SUPERFAMILY:SSF48208,InterPro:IPR008928,InterPro:IPR035398	73	53	43	45	159	104	330	68	195	123	118	136	46.2361	39.621	41.8257	69.7353	152.816	67.5892	160.284	176.053	122.302	213.268	152.515	154.457	116.392	1.18573	0.360677	3.28752	0.00101074	0.00187657	116.392	0.188035	0.347629	0.540908	0.588571	0.62558	116.392	1.83321	0.357764	5.12408	2.98999e-07	2.11303e-06	116.392
RTBOTA2_000679	60S ribosomal protein L11-A	rpl11a	P0C0W9	Saccharomyces cerevisiae (strain ATCC 204508 / S288c)	GO:0000027,GO:0002181,GO:0003735,GO:0022625	Reactome:R-HSA-156827,Reactome:R-HSA-156902,Reactome:R-HSA-1799339,Reactome:R-HSA-192823,Reactome:R-HSA-2408557,Reactome:R-HSA-6791226,Reactome:R-HSA-72689,Reactome:R-HSA-72706,Reactome:R-HSA-72764,Reactome:R-HSA-9010553,Reactome:R-HSA-975956,Reactome:R-HSA-975957,Pfam:PF00673,Pfam:PF00281,SUPERFAMILY:SSF55282,InterPro:IPR031309,InterPro:IPR031310,InterPro:IPR022803	161613	141608	113091	16685	39758	52322	154091	39060	110404	11120	15174	24429	102361	105861	110003	25856.3	38211.7	34003.9	74843.6	101127	69244.1	19280.8	19612.4	27744.4	60679.1	-1.69807	0.21542	-7.8826	3.2063e-15	1.95587e-14	60679.1	-1.87949	0.215481	-8.72228	2.72655e-18	1.70551e-17	60679.1	-0.376084	0.215393	-1.74604	0.0808043	0.149438	60679.1
RTBOTA2_000680	hypothetical protein						0	0	0	0	0	0	0	0	0	0	0	0
RTBOTA2_000681	hypothetical protein		A0A2T0A491	Rhodosporidium toruloides			513	436	244	962	1596	2574	416	104	403	1587	1709	1455	324.919	325.939	237.337	1490.79	1533.93	1672.83	202.055	269.257	252.757	2751.68	2208.88	1652.46	1076.9	2.40098	0.224229	10.7077	9.3657e-27	1.27447e-25	1076.9	3.20219	0.227449	14.0787	5.13148e-45	1.76624e-43	1076.9	-0.309164	0.230494	-1.34131	0.17982	0.288051	1076.9
RTBOTA2_000682	hypothetical protein		A0A0K3CL89	Rhodosporidium toruloides			239	160	119	174	225	349	686	46	489	163	213	234	151.376	119.611	115.75	269.643	216.249	226.814	333.197	119.095	306.695	282.624	275.302	265.757	223.509	0.877109	0.315097	2.78361	0.0053757	0.00893887	223.509	0.0904014	0.314185	0.287733	0.773551	0.800171	223.509	0.997691	0.315306	3.16419	0.00155513	0.00511421	223.509
RTBOTA2_000683	putative DNA mismatch repair protein		A0A0K3CPV9	Rhodosporidium toruloides			885	742	596	675	1026	1701	1078	254	669	459	766	951	560.534	554.694	579.724	1046.03	986.096	1105.47	523.596	657.61	419.589	795.854	990.054	1080.06	774.943	0.888906	0.199439	4.45703	8.31017e-06	2.02585e-05	774.943	0.855296	0.201665	4.24118	2.22351e-05	4.35074e-05	774.943	-0.0956875	0.201559	-0.474737	0.634974	0.740673	774.943
RTBOTA2_000684	Oxidoreductase, molybdopterin-binding domain-containing protein		A0A2T0A485	Rhodosporidium toruloides	GO:0042128,GO:0016491,GO:0030151,GO:0055114	Reactome:R-HSA-1614517,Pfam:PF00174,Pfam:PF03404,SUPERFAMILY:SSF56524,InterPro:IPR036374,InterPro:IPR000572,InterPro:IPR005066	817	704	560	1037	1555	2190	2449	671	2091	462	589	941	517.464	526.287	544.707	1607.01	1494.52	1423.27	1189.5	1737.23	1311.45	801.056	761.282	1068.71	1081.87	1.50988	0.198766	7.59627	3.04792e-14	1.71442e-13	1081.87	-0.680799	0.199223	-3.41728	0.000632506	0.00105228	1081.87	1.41047	0.199052	7.08592	1.38128e-12	1.84624e-11	1081.87
RTBOTA2_000685	Proteophosphoglycan ppg4		G0SV58	Rhodosporidium toruloides (strain ATCC 204091 / IIP 30 / MTCC 1151)		Pfam:PF12222,SUPERFAMILY:SSF51197,InterPro:IPR021102	1652	1616	1099	4325	5471	6486	4981	1174	4428	2303	3125	4226	1046.33	1208.07	1068.99	6702.34	5258.22	4215.23	2419.32	3039.5	2777.19	3993.14	4039.06	4799.53	3380.58	2.28241	0.196413	11.6204	3.2447e-31	5.82556e-30	3380.58	0.641316	0.196178	3.26906	0.00107907	0.00174793	3380.58	1.30785	0.196854	6.64374	3.05828e-11	3.57678e-10	3380.58
RTBOTA2_000686	NPC intracellular sterol transporter 1-related protein 1	ncr1	Q12200	Saccharomyces cerevisiae (strain ATCC 204508 / S288c)	GO:0000329,GO:0006665,GO:0015918,GO:0032934	Pfam:PF02460,Pfam:PF12349,Pfam:PF16414,SUPERFAMILY:SSF82866,InterPro:IPR003392,InterPro:IPR000731,InterPro:IPR032190	426	295	304	91	209	311	489	45	448	86	81	84	269.816	220.532	295.698	141.02	200.871	202.118	237.512	116.506	280.98	149.114	104.692	95.4	192.855	-0.524496	0.317526	-1.65182	0.0985707	0.131619	192.855	-0.896184	0.326863	-2.74177	0.00611083	0.00900493	192.855	-0.281483	0.317241	-0.887286	0.374925	0.50769	192.855
RTBOTA2_000687	Factor arrest protein 11	far11	P53917	Saccharomyces cerevisiae (strain ATCC 204508 / S288c)	GO:0000138,GO:0000321,GO:0003674,GO:0005783,GO:0016239,GO:0031573	Pfam:PF07923,Pfam:PF11882,InterPro:IPR012486,InterPro:IPR021819	597	306	364	108	266	434	633	57	613	123	168	182	378.123	228.755	354.059	167.365	255.655	282.055	307.455	147.574	384.467	213.268	217.14	206.7	261.885	-0.440636	0.327202	-1.34668	0.178084	0.22448	261.885	-0.417817	0.331253	-1.26133	0.207192	0.242918	261.885	-0.175204	0.326964	-0.53585	0.592062	0.707005	261.885
RTBOTA2_000688	Ribosomal protein S8		G0SV56	Rhodosporidium toruloides (strain ATCC 204091 / IIP 30 / MTCC 1151)		SUPERFAMILY:SSF52047	0	0	0	0	0	0	0	0	0	0	0	0
RTBOTA2_000689	hypothetical protein						0	0	0	0	0	0	0	0	0	0	0	0
RTBOTA2_000690	37S ribosomal protein S8, mitochondrial	mrps8	Q03799	Saccharomyces cerevisiae (strain ATCC 204508 / S288c)	GO:0003735,GO:0005763,GO:0032543	Reactome:R-HSA-156827,Reactome:R-HSA-156902,Reactome:R-HSA-1799339,Reactome:R-HSA-192823,Reactome:R-HSA-2408557,Reactome:R-HSA-6791226,Reactome:R-HSA-72649,Reactome:R-HSA-72689,Reactome:R-HSA-72695,Reactome:R-HSA-72702,Reactome:R-HSA-72706,Reactome:R-HSA-72764,Reactome:R-HSA-9010553,Reactome:R-HSA-975956,Reactome:R-HSA-975957,Pfam:PF00410,SUPERFAMILY:SSF56047,InterPro:IPR000630,InterPro:IPR035987	3895	3756	2621	1329	2367	4180	2765	675	2102	1739	3336	2942	2466.98	2807.86	2549.42	2059.52	2274.94	2716.57	1342.99	1747.58	1318.35	3015.23	4311.78	3341.27	2496.04	-0.149225	0.196402	-0.759792	0.447379	0.507157	2496.04	1.27949	0.19723	6.48732	8.73745e-11	2.94784e-10	2496.04	-0.831905	0.197073	-4.22131	2.42889e-05	0.000122514	2496.04
RTBOTA2_000691	37S ribosomal protein S10, mitochondrial	rsm10	Q03201	Saccharomyces cerevisiae (strain ATCC 204508 / S288c)	GO:0003735,GO:0005763,GO:0032543	Pfam:PF08642,Pfam:PF00338,SUPERFAMILY:SSF54999,InterPro:IPR036838,InterPro:IPR013951,InterPro:IPR027486	3280	2202	2408	177	398	671	2906	387	2088	228	313	322	2077.46	1646.14	2342.24	274.292	382.521	436.08	1411.47	1001.95	1309.57	395.326	404.552	365.7	1003.94	-2.46508	0.222754	-11.0664	1.82555e-28	2.76875e-27	1003.94	-1.68027	0.224766	-7.47566	7.68165e-14	3.36604e-13	1003.94	-0.699721	0.219814	-3.18324	0.00145638	0.00482771	1003.94
RTBOTA2_000692	zinc finger, C2H2-type protein, transcription factor		A0A0K3CHU0	Rhodosporidium toruloides		Pfam:PF00096,SUPERFAMILY:SSF57667,InterPro:IPR036236	44	25	21	31	110	171	115	27	88	103	94	140	27.8683	18.6892	20.4265	48.0399	105.722	111.132	55.8567	69.9034	55.1926	178.59	121.495	159	80.993	1.9938	0.386231	5.16219	2.44083e-07	7.16818e-07	80.993	1.36347	0.369134	3.69369	0.000221021	0.000386787	80.993	1.4025	0.392413	3.57405	0.000351496	0.00136869	80.993
RTBOTA2_000693	Vacuolar protein-sorting-associated protein 25	vps25	P47142	Saccharomyces cerevisiae (strain ATCC 204508 / S288c)	GO:0000433,GO:0000814,GO:0005198,GO:0006623,GO:0043162,GO:1904669	Reactome:R-HSA-917729,Pfam:PF05871,SUPERFAMILY:SSF46785,InterPro:IPR008570,InterPro:IPR036390	1196	1366	696	1819	2239	3487	1683	591	1527	3259	2720	3014	757.512	1021.18	676.993	2818.86	2151.92	2266.19	817.45	1530.11	957.717	5650.74	3515.6	3423.04	2132.27	1.55849	0.273143	5.70579	1.15808e-08	3.87954e-08	2132.27	1.93538	0.273203	7.08405	1.40003e-12	5.54254e-12	2132.27	0.421909	0.273998	1.53982	0.123603	0.213217	2132.27
RTBOTA2_000694	Non-specific serine/threonine protein kinase		A0A0K3CPX1	Rhodosporidium toruloides		Pfam:PF12330,SUPERFAMILY:SSF56112,InterPro:IPR011009	454	167	172	27	63	97	546	47	514	5	12	7	287.551	124.844	167.303	41.8412	60.5498	63.0399	265.198	121.684	322.375	8.66944	15.51	7.95	123.876	-1.79906	0.416327	-4.32126	1.55139e-05	3.65069e-05	123.876	-4.47469	0.499104	-8.96544	3.09031e-19	2.08627e-18	123.876	0.305121	0.404849	0.753667	0.451049	0.58181	123.876
RTBOTA2_000695	S-adenosyl-L-methionine-dependent methyltransferase		A0A2T0A4I8	Rhodosporidium toruloides		Pfam:PF06325,SUPERFAMILY:SSF53335,InterPro:IPR029063	3298	3924	2485	2039	2947	4730	2916	803	2062	3249	3239	3740	2088.86	2933.45	2417.14	3159.79	2832.38	3074.01	1416.33	2078.98	1293.26	5633.4	4186.41	4247.57	2946.8	0.285271	0.218355	1.30645	0.191398	0.239266	2946.8	1.55961	0.218985	7.12202	1.06357e-12	4.25621e-12	2946.8	-0.640767	0.219017	-2.92565	0.00343742	0.0102952	2946.8
RTBOTA2_000696	Meiosis induction protein kinase IME2/SME1	ime2	P32581	Saccharomyces cerevisiae (strain ATCC 204508 / S288c)	GO:0004672,GO:0005634,GO:0006468,GO:0040020,GO:1902596	Pfam:PF03366,Pfam:PF00069,SUPERFAMILY:SSF56112,InterPro:IPR005033,InterPro:IPR000719,InterPro:IPR011009	2820	3485	2283	2396	3570	5216	3317	989	2836	2267	2654	3450	1786.11	2605.27	2220.65	3713.02	3431.15	3389.86	1611.1	2560.53	1778.71	3930.72	3430.29	3918.21	2864.64	0.671861	0.207534	3.23736	0.00120641	0.00221447	2864.64	0.927164	0.208084	4.45571	8.36148e-06	1.70856e-05	2864.64	-0.156551	0.208063	-0.752421	0.451798	0.58221	2864.64
RTBOTA2_000697	GPN-loop GTPase 1	npa3	P47122	Saccharomyces cerevisiae (strain ATCC 204508 / S288c)	GO:0003924,GO:0006606,GO:0006913,GO:0007064,GO:0016887	Pfam:PF03029,SUPERFAMILY:SSF52540,InterPro:IPR027417,InterPro:IPR004130	2286	2125	1778	593	736	956	2352	564	1731	151	150	286	1447.89	1588.58	1729.44	918.957	707.375	621.301	1142.39	1460.2	1085.66	261.817	193.875	324.814	956.859	-1.08726	0.227575	-4.7776	1.77404e-06	4.68585e-06	956.859	-2.23488	0.234182	-9.54334	1.38301e-21	1.09765e-20	956.859	-0.37348	0.226945	-1.64568	0.0998286	0.178461	956.859
RTBOTA2_000698	Probable NADPH:adrenodoxin oxidoreductase, mitochondrial	arh1	P48360	Saccharomyces cerevisiae (strain ATCC 204508 / S288c)	GO:0005743,GO:0006744,GO:0006879,GO:0015039	Pfam:PF07992,SUPERFAMILY:SSF51905,SUPERFAMILY:SSF51971,InterPro:IPR036188,InterPro:IPR023753	554	525	375	54	112	103	424	69	270	4	16	31	350.888	392.472	364.759	83.6824	107.644	66.9393	205.941	178.642	169.341	6.93555	20.68	35.2071	165.261	-2.10559	0.30996	-6.7931	1.09746e-11	4.92167e-11	165.261	-3.07664	0.365803	-8.41064	4.07794e-17	2.30185e-16	165.261	-0.997339	0.303481	-3.28633	0.00101501	0.00351914	165.261
RTBOTA2_000699	hypothetical protein		A0A0K3CJX2	Rhodosporidium toruloides			0	1	1	1	0	4	1	1	0	1	3	0
RTBOTA2_000700	TPR Domain containing protein		A0A0K3CHU9	Rhodosporidium toruloides	GO:0005515	Reactome:R-HSA-3214847,Reactome:R-HSA-5689603,KEGG:00514+2.4.1.255,MetaCyc:PWY-7437,Pfam:PF13181,Pfam:PF13374,Pfam:PF13844,SUPERFAMILY:SSF48452,InterPro:IPR019734,InterPro:IPR011990,InterPro:IPR029489	341	263	296	76	296	392	355	60	373	138	265	184	215.98	196.61	287.917	117.775	284.488	254.759	172.427	155.341	233.941	239.276	342.512	208.971	225.833	-0.0821822	0.331233	-0.24811	0.804049	0.839299	225.833	0.484029	0.334763	1.44589	0.148209	0.178232	225.833	-0.307425	0.332796	-0.923763	0.35561	0.488385	225.833
RTBOTA2_000701	Carbon catabolite-derepressing protein kinase	snf1	P06782	Saccharomyces cerevisiae (strain ATCC 204508 / S288c)	GO:0000132,GO:0000144,GO:0001403,GO:0004674,GO:0004679,GO:0005085,GO:0005634,GO:0005641,GO:0005737,GO:0005774,GO:0006468,GO:0006986,GO:0006995,GO:0007155,GO:0016239,GO:0017148,GO:0031588,GO:0034976,GO:0045722,GO:0071940,GO:0090606,GO:1900436,GO:2000222	Reactome:R-HSA-1632852,Reactome:R-HSA-380972,Reactome:R-HSA-5628897,Reactome:R-HSA-6804756,KEGG:04150+2.7.11.1,KEGG:04151+2.7.11.1,KEGG:04714+2.7.11.1,KEGG:04926+2.7.11.1,KEGG:05165+2.7.11.1,Pfam:PF00069,Pfam:PF16579,SUPERFAMILY:SSF56112,SUPERFAMILY:SSF103243,InterPro:IPR000719,InterPro:IPR032270,InterPro:IPR011009,InterPro:IPR028375	1364	1029	788	229	285	167	2029	302	1716	61	55	131	863.918	769.246	766.48	354.875	273.916	108.533	985.506	781.882	1076.26	105.767	71.0875	148.779	525.52	-1.71227	0.347314	-4.93002	8.22194e-07	2.26069e-06	525.52	-3.12523	0.355913	-8.7809	1.62179e-18	1.02801e-17	525.52	0.246837	0.344303	0.716919	0.473424	0.602598	525.52
RTBOTA2_000702	hypothetical protein		A0A0K3CPY1	Rhodosporidium toruloides			1320	1313	1043	394	854	1334	942	340	753	209	230	280	836.05	981.554	1014.52	610.572	820.786	866.962	457.539	880.265	472.273	362.382	297.275	318	659.848	-0.298908	0.257839	-1.15928	0.246341	0.30021	659.848	-0.875038	0.263252	-3.32395	0.000887506	0.00144929	659.848	-0.660645	0.258707	-2.55364	0.0106604	0.0272059	659.848
RTBOTA2_000703	hypothetical protein		A0A0K3CKM8	Rhodosporidium toruloides	GO:0016021,GO:0055085	Pfam:PF07690,SUPERFAMILY:SSF103473,InterPro:IPR036259,InterPro:IPR011701	372	454	315	449	440	633	278	93	164	196	383	545	235.614	339.395	306.398	695.804	422.887	411.384	135.027	240.778	102.859	339.842	495.027	618.964	361.998	0.793073	0.328869	2.41151	0.0158865	0.0245143	361.998	1.64125	0.334745	4.903	9.43849e-07	2.15612e-06	361.998	-0.916387	0.334552	-2.73915	0.00615987	0.0170287	361.998
RTBOTA2_000704	rRNA-processing protein EFG1		A0A2T0A4B6	Rhodosporidium toruloides	GO:0006364	Pfam:PF10153,InterPro:IPR019310	1140	1060	801	446	555	904	1217	360	1050	383	362	420	722.043	792.42	779.125	691.155	533.415	587.506	591.109	932.045	658.548	664.079	467.885	477	658.027	-0.341795	0.223507	-1.52923	0.126206	0.164358	658.027	-0.431863	0.225802	-1.91257	0.0558026	0.0716738	658.027	-0.0823594	0.223391	-0.368678	0.712368	0.801403	658.027
RTBOTA2_000705	hypothetical protein		A0A0K3CHV3	Rhodosporidium toruloides			442	244	246	90	191	334	650	46	577	120	126	110	279.95	182.406	239.282	139.471	183.572	217.065	315.712	119.095	361.888	208.066	162.855	124.929	211.191	-0.372368	0.359268	-1.03646	0.299985	0.357389	211.191	-0.709249	0.362832	-1.95476	0.0506116	0.0653729	211.191	0.20346	0.357975	0.568363	0.569788	0.689078	211.191
RTBOTA2_000706	two-component GAP Byr4		A0A0K3CLB7	Rhodosporidium toruloides			103	53	72	87	123	212	183	38	168	42	82	87	65.2372	39.621	70.0337	134.822	118.216	137.778	88.885	98.3825	105.368	72.8233	105.985	98.8072	94.6632	1.16345	0.306482	3.79615	0.000146963	0.000306426	94.6632	-0.0665673	0.311917	-0.213414	0.831004	0.851251	94.6632	0.743945	0.310347	2.39714	0.0165236	0.0397559	94.6632
RTBOTA2_000707	rRNA-processing protein		A0A0K3CKN3	Rhodosporidium toruloides		Pfam:PF03879,InterPro:IPR005579	876	838	539	1772	2919	4427	4587	1210	3981	2609	3294	3584	554.833	626.46	524.28	2746.02	2805.47	2877.09	2227.95	3132.71	2496.84	4523.71	4257.49	4070.4	2570.27	2.30463	0.168853	13.6487	2.05488e-42	6.61648e-41	2570.27	0.713293	0.166867	4.27462	1.91464e-05	3.77564e-05	2570.27	2.19956	0.169041	13.012	1.04604e-38	6.68157e-37	2570.27
RTBOTA2_000708	Nucleoporin NUP192	nup192	P47054	Saccharomyces cerevisiae (strain ATCC 204508 / S288c)	GO:0005643,GO:0006999,GO:0017056,GO:0044611,GO:0046822	Reactome:R-HSA-1169408,Reactome:R-HSA-159227,Reactome:R-HSA-159230,Reactome:R-HSA-159231,Reactome:R-HSA-159236,Reactome:R-HSA-165054,Reactome:R-HSA-168271,Reactome:R-HSA-168276,Reactome:R-HSA-168325,Reactome:R-HSA-168333,Reactome:R-HSA-170822,Reactome:R-HSA-180746,Reactome:R-HSA-180910,Reactome:R-HSA-191859,Reactome:R-HSA-3108214,Reactome:R-HSA-3301854,Reactome:R-HSA-3371453,Reactome:R-HSA-455163…	439	267	299	115	280	481	663	97	709	194	150	245	278.05	199.6	290.835	178.213	269.11	312.6	322.026	251.134	444.677	336.374	193.875	278.25	279.562	-0.00864148	0.302822	-0.0285365	0.977234	0.981222	279.562	-0.345208	0.304505	-1.13367	0.256934	0.295245	279.562	0.416301	0.30212	1.37793	0.168225	0.2737	279.562
RTBOTA2_000709	Uncharacterized protein RTG_00346		A0A0K3CHV7	Rhodosporidium toruloides		SUPERFAMILY:SSF52047	41	68	39	142	296	500	97	39	45	328	525	499	25.9682	50.8345	37.9349	220.054	284.488	324.948	47.1139	100.972	28.2235	568.715	678.562	566.721	244.545	2.8615	0.370952	7.71392	1.22012e-14	7.09123e-14	244.545	3.47017	0.369205	9.39902	5.50718e-21	4.20508e-20	244.545	0.517036	0.385887	1.33986	0.18029	0.288595	244.545
RTBOTA2_000710	GPI ethanolamine phosphate transferase 1	mcd4	P36051	Saccharomyces cerevisiae (strain ATCC 204508 / S288c)	GO:0000324,GO:0005783,GO:0006506,GO:0009277,GO:0015867,GO:0051377	Reactome:R-HSA-162710,Pfam:PF01663,Pfam:PF04987,SUPERFAMILY:SSF53649,InterPro:IPR017850,InterPro:IPR002591,InterPro:IPR017852	969	631	418	430	465	542	1393	116	1117	249	347	281	613.737	471.714	406.585	666.36	446.915	352.244	676.594	300.326	700.57	431.738	448.497	319.136	486.201	-0.0307175	0.321477	-0.0955511	0.923877	0.940729	486.201	-0.495581	0.32351	-1.53189	0.12555	0.152865	486.201	0.178635	0.321475	0.555673	0.578434	0.694853	486.201
RTBOTA2_000711	Structural maintenance of chromosomes protein 4	smc4	Q12267	Saccharomyces cerevisiae (strain ATCC 204508 / S288c)	GO:0000070,GO:0000796,GO:0003682,GO:0007076,GO:0007130,GO:0010032,GO:0016887,GO:0051307,GO:0070058,GO:0070550	Pfam:PF02463,Pfam:PF06470,SUPERFAMILY:SSF75553,SUPERFAMILY:SSF52540,InterPro:IPR036277,InterPro:IPR027417,InterPro:IPR003395,InterPro:IPR010935	1583	1195	1099	704	494	706	2287	413	1720	343	341	282	1002.63	893.341	1068.99	1090.97	474.787	458.827	1110.82	1069.26	1078.76	594.723	440.742	320.271	800.344	-0.555037	0.308782	-1.79751	0.0722553	0.0990082	800.344	-1.26829	0.310843	-4.08017	4.50031e-05	8.54403e-05	800.344	0.136687	0.30829	0.443372	0.657497	0.760005	800.344
RTBOTA2_000712	Proteophosphoglycan ppg4		A0A0K3CKN7	Rhodosporidium toruloides		SUPERFAMILY:SSF52047	37	25	31	137	309	800	33	19	3	239	287	315	23.4347	18.6892	30.1534	212.305	296.982	519.917	16.0284	49.1913	1.88157	414.399	370.947	357.75	192.64	3.83578	0.773587	4.95843	7.10637e-07	1.9683e-06	192.64	4.20431	0.78404	5.36237	8.21361e-08	2.09696e-07	192.64	-0.218552	0.796726	-0.274313	0.783844	0.854279	192.64
RTBOTA2_000713	Structural maintenance of chromosomes protein 2	smc2	P38989	Saccharomyces cerevisiae (strain ATCC 204508 / S288c)	GO:0000070,GO:0000217,GO:0000796,GO:0003680,GO:0003682,GO:0003690,GO:0005524,GO:0007076,GO:0007130,GO:0010032,GO:0016887,GO:0051307,GO:0070058,GO:0070550,GO:1903342	Pfam:PF02463,Pfam:PF06470,SUPERFAMILY:SSF75553,SUPERFAMILY:SSF52540,InterPro:IPR003395,InterPro:IPR036277,InterPro:IPR010935,InterPro:IPR027417	3877	2740	2001	368	526	634	4997	545	3860	292	237	310	2455.58	2048.33	1946.35	570.28	505.542	412.034	2427.09	1411.01	2420.95	506.295	306.322	352.071	1280.16	-2.11921	0.253039	-8.37505	5.51989e-17	3.85175e-16	1280.16	-2.43308	0.255329	-9.52918	1.58534e-21	1.25524e-20	1280.16	-0.0402994	0.250931	-0.1606	0.872409	0.914247	1280.16
RTBOTA2_000714	WD_REPEATS_REGION domain-containing protein		A0A2T0A4D2	Rhodosporidium toruloides	GO:0005515	Pfam:PF00400,SUPERFAMILY:SSF50978,InterPro:IPR036322,InterPro:IPR001680	460	270	200	63	157	128	572	32	364	32	75	78	291.351	201.843	194.538	97.6295	150.894	83.1867	277.826	82.8484	228.297	55.4844	96.9374	88.5857	154.118	-1.05366	0.396398	-2.65808	0.00785878	0.0127736	154.118	-1.30645	0.405257	-3.22376	0.00126521	0.00202623	154.118	-0.200376	0.393364	-0.50939	0.610479	0.721252	154.118
RTBOTA2_000715	Cycloheximide resistance protein, Mfs transporter		A0A511K9A3	Rhodosporidium toruloides	GO:0016021,GO:0055085	Pfam:PF07690,Pfam:PF06842,SUPERFAMILY:SSF103473,InterPro:IPR011701,InterPro:IPR009653,InterPro:IPR036259	7674	5407	3995	2567	3764	6323	4056	1068	2594	4399	3203	4118	4860.49	4042.09	3885.9	3978.01	3617.61	4109.29	1970.04	2765.07	1626.93	7627.37	4139.88	4676.87	3941.63	-0.127806	0.250056	-0.511109	0.609274	0.66091	3941.63	1.37264	0.25058	5.47787	4.30473e-08	1.13074e-07	3941.63	-1.01039	0.250484	-4.03374	5.48959e-05	0.000257902	3941.63
RTBOTA2_000716	Mitochondrial aspartate-glutamate transporter AGC1	agc1	Q12482	Saccharomyces cerevisiae (strain ATCC 204508 / S288c)	GO:0005313,GO:0015183,GO:0015292,GO:0015297,GO:0015810,GO:0015813,GO:0044271,GO:1990816	Pfam:PF00153,Pfam:PF13202,Pfam:PF13833,Pfam:PF00036,SUPERFAMILY:SSF47473,SUPERFAMILY:SSF103506,InterPro:IPR018108,InterPro:IPR002048,InterPro:IPR011992,InterPro:IPR023395	8535	6083	4860	99	225	178	5810	618	4002	69	61	112	5405.82	4547.44	4727.28	153.418	216.249	115.682	2821.98	1600.01	2510.01	119.638	78.8425	127.2	1868.63	-4.92219	0.271727	-18.1145	2.44959e-73	2.75807e-71	1868.63	-4.4154	0.280074	-15.7651	5.40522e-56	2.91926e-54	1868.63	-1.08	0.264081	-4.08967	4.31993e-05	0.000207801	1868.63
RTBOTA2_000717	Proteophosphoglycan ppg4		G0SV38	Rhodosporidium toruloides (strain ATCC 204091 / IIP 30 / MTCC 1151)			139	161	107	82	168	253	156	36	85	94	153	142	88.0386	120.358	104.078	127.073	161.466	164.424	75.7708	93.2045	53.311	162.985	197.752	161.271	125.811	0.543714	0.280973	1.93511	0.0529762	0.0744491	125.811	1.27623	0.29117	4.38313	1.16986e-05	2.36356e-05	125.811	-0.533703	0.290663	-1.83616	0.0663346	0.127654	125.811
RTBOTA2_000718	hypothetical protein		A0A2T0A4D5	Rhodosporidium toruloides		SUPERFAMILY:SSF54909,InterPro:IPR011008	5723	4971	3402	1093	2130	4206	6012	1458	4081	2879	4052	4014	3624.78	3716.15	3309.09	1693.79	2047.16	2733.46	2920.09	3774.78	2559.56	4991.86	5237.21	4558.76	3430.56	-0.716629	0.208365	-3.43929	0.000583232	0.00111654	3430.56	0.678349	0.208317	3.25633	0.00112863	0.00181934	3430.56	-0.204928	0.208217	-0.984204	0.325015	0.455705	3430.56
RTBOTA2_000719	N-acetyltransferase domain-containing protein		G0SV37	Rhodosporidium toruloides (strain ATCC 204091 / IIP 30 / MTCC 1151)		Pfam:PF13302,SUPERFAMILY:SSF55729,InterPro:IPR016181,InterPro:IPR000182	2667	2479	1753	201	327	501	992	211	684	119	179	255	1689.2	1853.22	1705.13	311.484	314.282	325.598	481.824	546.282	428.997	206.333	231.357	289.607	698.609	-2.46247	0.181937	-13.5347	9.75456e-42	3.10045e-40	698.609	-0.986284	0.190047	-5.18969	2.10643e-07	5.13129e-07	698.609	-1.85798	0.180287	-10.3056	6.6453e-25	2.18538e-23	698.609
RTBOTA2_000720	Cell division control protein 12	cdc12	P32468	Saccharomyces cerevisiae (strain ATCC 204508 / S288c)	GO:0000144,GO:0000281,GO:0000921,GO:0003924,GO:0005200,GO:0005525,GO:0005621,GO:0005937,GO:0010314,GO:0030011,GO:0031105,GO:0032160,GO:0045860,GO:0060090,GO:0070273,GO:1903475	Pfam:PF12895,Pfam:PF13181,Pfam:PF00735,Pfam:PF00071,SUPERFAMILY:SSF57667,SUPERFAMILY:SSF52540,SUPERFAMILY:SSF48452,InterPro:IPR036236,InterPro:IPR027417,InterPro:IPR019734,InterPro:IPR030379,InterPro:IPR011990,InterPro:IPR001806	9137	7982	6105	4808	7526	10543	10276	1861	7794	4186	6666	6840	5787.11	5967.07	5938.28	7450.83	7233.29	6851.86	4991.16	4818.15	4888.31	7258.05	8615.8	7768.29	6464.02	0.283437	0.129261	2.19274	0.028326	0.0419273	6464.02	0.685662	0.12965	5.28856	1.23286e-07	3.08123e-07	6464.02	-0.267247	0.129535	-2.06312	0.0391011	0.0821432	6464.02
RTBOTA2_000721	hypothetical protein		A0A2T0A4D6	Rhodosporidium toruloides			1897	1113	879	1799	2069	4050	1432	537	1264	1400	1660	1916	1201.51	832.041	854.995	2787.86	1988.53	2632.08	695.537	1390.3	792.766	2427.44	2145.55	2176.03	1660.39	1.35807	0.259518	5.23303	1.66756e-07	4.96753e-07	1660.39	1.23846	0.260386	4.75625	1.97226e-06	4.32686e-06	1660.39	-0.0148466	0.260649	-0.0569602	0.954577	0.969907	1660.39
RTBOTA2_000722	hypothetical protein						3	1	0	11	7	7	4	0	0	17	8	14	1.90011	0.747566	0	17.0464	6.72775	4.54927	1.94284	0	0	29.4761	10.34	15.9	7.38584	3.26576	1.26526	2.5811	0.00984869	0.0156819	7.38584	4.36867	1.27692	3.42125	0.000623332	0.00103779	7.38584	-0.0954105	1.46263	-0.0652323	0.947989	0.966318	7.38584
RTBOTA2_000723	Serine/threonine-protein kinase KIN2	kin2	P13186	Saccharomyces cerevisiae (strain ATCC 204508 / S288c)	GO:0004674,GO:0005886,GO:0005934,GO:0005935,GO:0006468,GO:0018105,GO:0045921,GO:0046777,GO:1903896	KEGG:04150+2.7.11.1,KEGG:04151+2.7.11.1,KEGG:04714+2.7.11.1,KEGG:04926+2.7.11.1,KEGG:05165+2.7.11.1,Pfam:PF00069,Pfam:PF02149,Pfam:PF00505,SUPERFAMILY:SSF103243,SUPERFAMILY:SSF56112,SUPERFAMILY:SSF47095,InterPro:IPR028375,InterPro:IPR000719,InterPro:IPR001772,InterPro:IPR011009,InterPro:IPR036910,InterPro:IPR009071	403	179	246	108	218	228	314	23	372	89	140	111	255.249	133.814	239.282	167.365	209.521	148.176	152.513	59.5473	233.314	154.316	180.95	126.064	171.676	-0.259516	0.389723	-0.665897	0.505477	0.564061	171.676	0.0185286	0.395968	0.0467932	0.962678	0.967045	171.676	-0.464979	0.391331	-1.1882	0.234755	0.354346	171.676
RTBOTA2_000724	hypothetical protein		A0A061BMK6	Rhodosporidium toruloides		Pfam:PF04982,InterPro:IPR007065	555	210	172	97	64	187	694	54	498	20	14	46	351.521	156.989	167.303	150.318	61.5109	121.531	337.083	139.807	312.34	34.6777	18.095	52.2429	158.618	-1.02643	0.449013	-2.28597	0.0222563	0.033602	158.618	-2.91516	0.472222	-6.17329	6.68855e-10	2.06898e-09	158.618	0.233857	0.44523	0.525251	0.599409	0.713086	158.618
RTBOTA2_000725	DnaJ-like protein 1	djp1	P40564	Saccharomyces cerevisiae (strain ATCC 204508 / S288c)	GO:0005829,GO:0006626,GO:0016558,GO:0045040,GO:0051087	Pfam:PF00226,Pfam:PF14308,SUPERFAMILY:SSF46565,InterPro:IPR036869,InterPro:IPR001623,InterPro:IPR026894	4767	3405	2779	1017	1504	2353	4313	899	3707	624	655	903	3019.28	2545.46	2703.11	1576.02	1445.51	1529.21	2094.87	2327.52	2324.99	1081.95	846.587	1025.55	1876.67	-0.861921	0.156801	-5.49691	3.8651e-08	1.22324e-07	1876.67	-1.19164	0.158931	-7.49785	6.48735e-14	2.8559e-13	1876.67	-0.294266	0.156463	-1.88073	0.0600083	0.117177	1876.67
RTBOTA2_000726	Phospholipase D1	spo14	P36126	Saccharomyces cerevisiae (strain ATCC 204508 / S288c)	GO:0000753,GO:0004630,GO:0005628,GO:0005634,GO:0005768,GO:0006644,GO:0031321,GO:0032266	Reactome:R-HSA-6782861,Reactome:R-HSA-1483148,Pfam:PF02475,Pfam:PF00614,SUPERFAMILY:SSF53335,SUPERFAMILY:SSF56024,InterPro:IPR029063,InterPro:IPR030382,InterPro:IPR001736	3743	3449	2448	787	1142	1747	4760	737	3770	424	610	808	2370.71	2578.36	2381.15	1219.59	1097.58	1135.37	2311.98	1908.1	2364.5	735.168	788.425	917.657	1650.72	-1.08708	0.160013	-6.79373	1.09269e-11	4.90455e-11	1650.72	-1.43267	0.162203	-8.83256	1.0231e-18	6.61133e-18	1650.72	-0.151707	0.159231	-0.952749	0.340717	0.472128	1650.72
RTBOTA2_000727	tRNA-Glu, anti codon: CTC (predicted by tRNAscan-SE analysis)						1	0	0	0	0	0	0	0	0	0	3	0
RTBOTA2_000728	tRNA-Glu, anti codon: CTC (predicted by tRNAscan-SE analysis)						0	0	1	0	0	0	0	0	0	0	0	0
RTBOTA2_000729	hypothetical protein		A0A2T0A4E9	Rhodosporidium toruloides		Pfam:PF06127,InterPro:IPR009305	4430	4929	2791	4888	7297	12380	12703	4412	10421	9711	9208	8322	2805.83	3684.75	2714.78	7574.81	7013.2	8045.72	6169.98	11422.7	6535.93	16837.8	11901.3	9451.42	7846.52	1.2979	0.263993	4.91642	8.81395e-07	2.41647e-06	7846.52	0.663352	0.263818	2.51443	0.0119225	0.0169741	7846.52	1.38913	0.264011	5.26164	1.42778e-07	1.0669e-06	7846.52
RTBOTA2_000730	Cell division control protein 15 (putative)	cdc15_2	P27636	Saccharomyces cerevisiae (strain ATCC 204508 / S288c)	GO:0004672,GO:0005524,GO:0006468	Pfam:PF00069,SUPERFAMILY:SSF56112,SUPERFAMILY:SSF57889,InterPro:IPR000719,InterPro:IPR011009	6	15	8	6	5	12	15	3	10	7	16	6	3.80023	11.2135	7.78153	9.29804	4.80554	7.79876	7.28565	7.76704	6.27189	12.1372	20.68	6.81429	8.80447	-0.0644322	0.825943	-0.0780105	0.93782	0.951862	8.80447	0.909084	0.828919	1.09671	0.272768	0.311554	8.80447	-0.105875	0.828351	-0.127814	0.898296	0.93271	8.80447
RTBOTA2_000731	cohesin complex subunit SCC1		A0A0K3CQ30	Rhodosporidium toruloides	GO:0000228,GO:0005515	Pfam:PF04824,Pfam:PF04825,SUPERFAMILY:SSF46785,InterPro:IPR036390,InterPro:IPR006909,InterPro:IPR006910	1046	678	536	461	611	1069	1882	191	1624	406	379	371	662.506	506.85	521.362	714.4	587.237	694.739	914.106	494.502	1018.55	703.958	489.857	421.35	644.118	0.238783	0.274811	0.8689	0.384902	0.444833	644.118	-0.598637	0.276197	-2.16743	0.0302024	0.0403772	644.118	0.529375	0.274702	1.92709	0.0539684	0.1073	644.118
RTBOTA2_000732	hypothetical protein		A0A0K3CKS7	Rhodosporidium toruloides			25052	34684	25360	3012	4566	7841	32639	12480	28414	4567	5155	4828	15867.2	25928.6	24667.4	4667.62	4388.42	5095.84	15853.1	32310.9	17820.9	7918.66	6662.83	5483.23	13888.7	-2.23148	0.270649	-8.24491	1.65283e-16	1.11924e-15	13888.7	-1.71723	0.270656	-6.34469	2.22873e-10	7.28614e-10	13888.7	-0.0107937	0.270435	-0.0399123	0.968163	0.97773	13888.7
RTBOTA2_000733	hypothetical protein		A0A0K3CK26	Rhodosporidium toruloides			69	37	44	53	111	186	395	91	241	254	387	380	43.7026	27.6599	42.7984	82.1327	106.683	120.881	191.855	235.6	151.152	440.407	500.197	431.571	197.887	1.45547	0.289343	5.03025	4.89828e-07	1.37937e-06	197.887	1.26589	0.262618	4.82025	1.43377e-06	3.1983e-06	197.887	2.32316	0.284685	8.16047	3.33717e-16	6.14094e-15	197.887
RTBOTA2_000734	hypothetical protein		A0A2T0A4F3	Rhodosporidium toruloides			719	1464	858	2651	4009	5838	2422	693	1931	7381	9959	13596	455.394	1094.44	834.569	4108.19	3853.08	3794.09	1176.39	1794.19	1211.1	12797.8	12872	15441.2	4952.7	2.30222	0.270034	8.52567	1.5193e-17	1.10665e-16	4952.7	3.30121	0.269679	12.2412	1.87164e-34	3.72255e-33	4952.7	0.80734	0.270816	2.98113	0.00287184	0.00882406	4952.7
RTBOTA2_000735	hypothetical protein						72	58	39	95	172	493	44	12	28	311	226	244	45.6027	43.3588	37.9349	147.219	165.31	320.399	21.3712	31.0682	17.5613	539.239	292.105	277.114	161.524	2.32318	0.374833	6.19791	5.72195e-10	2.18569e-09	161.524	4.06495	0.397851	10.2173	1.65961e-24	1.65538e-23	161.524	-0.94482	0.410422	-2.30207	0.0213312	0.0492881	161.524
RTBOTA2_000736	CAAX prenyl protease 1	ste24	P47154	Saccharomyces cerevisiae (strain ATCC 204508 / S288c)	GO:0004222,GO:0005637,GO:0016485,GO:0030176,GO:0071432,GO:0071586,GO:0071712,GO:0120236	KEGG:00900+3.4.24.84,Pfam:PF16491,Pfam:PF01435,InterPro:IPR032456,InterPro:IPR001915	1676	2727	1618	2803	3995	5107	2644	870	2282	1994	2774	3529	1061.53	2038.61	1573.81	4343.74	3839.62	3319.02	1284.22	2252.44	1431.24	3457.37	3585.39	4007.94	2682.91	1.29915	0.258428	5.02713	4.97884e-07	1.39968e-06	2682.91	1.15795	0.258883	4.47286	7.71803e-06	1.58439e-05	2682.91	0.0838347	0.259053	0.32362	0.746226	0.826196	2682.91
RTBOTA2_000737	Proteophosphoglycan ppg4		G0SV32	Rhodosporidium toruloides (strain ATCC 204091 / IIP 30 / MTCC 1151)			458	199	249	20	31	30	624	36	511	2	5	30	290.084	148.766	242.2	30.9935	29.7943	19.4969	303.083	93.2045	320.493	3.46777	6.4625	34.0714	126.843	-3.09862	0.547479	-5.65979	1.51555e-08	5.01135e-08	126.843	-3.97942	0.579826	-6.86312	6.73729e-12	2.50873e-11	126.843	0.0856942	0.525575	0.163048	0.87048	0.913235	126.843
RTBOTA2_000738	Proteasome subunit alpha type-3	pre9	P23638	Saccharomyces cerevisiae (strain ATCC 204508 / S288c)	GO:0003674,GO:0005634,GO:0010499,GO:0019773,GO:0034515,GO:0042175,GO:0043161,GO:0080129	Reactome:R-HSA-1169091,Reactome:R-HSA-1234176,Reactome:R-HSA-1236974,Reactome:R-HSA-1236978,Reactome:R-HSA-174084,Reactome:R-HSA-174113,Reactome:R-HSA-174154,Reactome:R-HSA-174178,Reactome:R-HSA-174184,Reactome:R-HSA-180534,Reactome:R-HSA-180585,Reactome:R-HSA-187577,Reactome:R-HSA-195253,Reactome:R-HSA-202424,Reactome:R-HSA-211733,Reactome:R-HSA-2467813,Reactome:R-HSA-2871837,Reactome:R-HSA-3494…	19022	24286	13859	6047	9866	15825	11194	3561	8566	7951	10455	11597	12048	18155.4	13480.5	9370.88	9482.29	10284.6	5437.04	9219.48	5372.5	13786.1	13513.1	13170.9	11110.1	-0.584156	0.227095	-2.5723	0.0101026	0.0160669	11110.1	1.01625	0.227286	4.47122	7.7774e-06	1.59461e-05	11110.1	-1.1265	0.227211	-4.95795	7.1242e-07	4.72483e-06	11110.1
RTBOTA2_000739	hypothetical protein						38	30	31	23	51	68	55	16	34	59	56	30	24.0681	22.427	30.1534	35.6425	49.0165	44.1929	26.7141	41.4242	21.3244	102.299	72.38	34.0714	41.9762	0.762006	0.47238	1.61312	0.106718	0.141249	41.9762	1.27595	0.47466	2.68814	0.00718516	0.0104972	41.9762	0.161795	0.482347	0.335432	0.737299	0.820104	41.9762
RTBOTA2_000740	expansin family protein		A0A0K3CK29	Rhodosporidium toruloides		SUPERFAMILY:SSF50685,InterPro:IPR036908	9857	12008	7973	1372	983	1493	12047	2683	9811	596	800	885	6243.14	8976.77	7755.26	2126.15	944.769	970.295	5851.35	6946.32	6153.35	1033.4	1034	1005.11	4086.66	-2.51	0.273348	-9.18244	4.21416e-20	3.64514e-19	4086.66	-2.62456	0.274189	-9.57207	1.04789e-21	8.42755e-21	4086.66	-0.278064	0.272602	-1.02004	0.307711	0.437415	4086.66
RTBOTA2_000741	specific transcriptional repressor		A0A0K3CI18	Rhodosporidium toruloides		Pfam:PF00505,SUPERFAMILY:SSF47095,InterPro:IPR036910,InterPro:IPR009071	8	9	12	7	16	14	57	7	30	11	19	35	5.06697	6.72809	11.6723	10.8477	15.3777	9.09855	27.6855	18.1231	18.8157	19.0728	24.5575	39.75	17.233	0.614255	0.652495	0.941394	0.346503	0.405321	17.233	0.354639	0.603387	0.587746	0.556703	0.594945	17.233	1.51737	0.63267	2.39836	0.0164686	0.0396667	17.233
RTBOTA2_000742	hypothetical protein		A0A0K3CLH3	Rhodosporidium toruloides			356	408	268	215	309	380	1754	443	1604	23	92	124	225.48	305.007	260.681	333.18	296.982	246.961	851.936	1146.93	1006.01	39.8794	118.91	140.829	414.399	0.146159	0.314385	0.464907	0.641998	0.692337	414.399	-3.30525	0.32341	-10.22	1.61336e-24	1.61166e-23	414.399	1.92351	0.311761	6.16981	6.83735e-10	7.07485e-09	414.399
RTBOTA2_000743	hypothetical protein		A0A2T0A4G3	Rhodosporidium toruloides			156	420	222	167	220	404	999	361	1068	25	127	134	98.8059	313.978	215.937	258.796	211.444	262.558	485.224	934.634	669.837	43.3472	164.147	152.186	317.575	0.222012	0.427745	0.519028	0.603741	0.655833	317.575	-2.52557	0.431933	-5.84713	5.00115e-09	1.42683e-08	317.575	1.73019	0.425685	4.06449	4.81371e-05	0.000229558	317.575
RTBOTA2_000744	Saccharopine dehydrogenase [NADP(+), L-glutamate-forming]	lys9	P38999	Saccharomyces cerevisiae (strain ATCC 204508 / S288c)	GO:0004755,GO:0019878	Reactome:R-HSA-71064,Reactome:R-HSA-351202,KEGG:00270+2.5.1.16,KEGG:00330+2.5.1.16,KEGG:00410+2.5.1.16,KEGG:00480+2.5.1.16,Pfam:PF03435,Pfam:PF01564,Pfam:PF16653,Pfam:PF17284,SUPERFAMILY:SSF53335,SUPERFAMILY:SSF51735,SUPERFAMILY:SSF55347,InterPro:IPR005097,InterPro:IPR029063,InterPro:IPR036291,InterPro:IPR032095,InterPro:IPR035246	5820	3974	4031	242	475	820	6377	621	4937	373	615	568	3686.22	2970.83	3920.92	375.021	456.526	532.915	3097.37	1607.78	3096.43	646.74	794.887	645.086	1819.23	-2.95111	0.253023	-11.6634	1.96023e-31	3.56761e-30	1819.23	-1.90539	0.252945	-7.53282	4.96552e-14	2.21234e-13	1819.23	-0.436027	0.250507	-1.74058	0.0817574	0.151002	1819.23
RTBOTA2_000745	acyl-protein thioesterase 1		A0A0K3CK30	Rhodosporidium toruloides	GO:0016787	Pfam:PF02230,SUPERFAMILY:SSF53474,InterPro:IPR029058,InterPro:IPR003140	522	367	268	182	183	319	1597	202	1541	107	159	218	330.62	274.357	260.681	282.041	175.883	207.317	775.679	522.981	966.498	185.526	205.507	247.586	369.556	-0.388417	0.268499	-1.44662	0.148003	0.190208	369.556	-1.83076	0.269322	-6.79768	1.06316e-11	3.87842e-11	369.556	1.39403	0.264428	5.27188	1.35031e-07	1.01129e-06	369.556
RTBOTA2_000746	hypothetical protein		A0A0K3CI21	Rhodosporidium toruloides			0	1	0	59	137	202	4	0	0	45	58	54	0	0.747566	0	91.4308	131.672	131.279	1.94284	0	0	78.0249	74.965	61.3286	47.6159	8.7433	1.24648	7.01437	2.3098e-12	1.10151e-11	47.6159	6.20802	0.840667	7.38464	1.5287e-13	6.54325e-13	47.6159	1.80121	1.44251	1.24866	0.21179	0.327724	47.6159
RTBOTA2_000747	Potassium-activated aldehyde dehydrogenase, mitochondrial (putative)	ald4_2	P46367	Saccharomyces cerevisiae (strain ATCC 204508 / S288c)	GO:0004029,GO:0004030,GO:0005739,GO:0006067,GO:0006090,GO:0006740,GO:0019413,GO:0042645	Pfam:PF00171,SUPERFAMILY:SSF53720,InterPro:IPR015590,InterPro:IPR016161	2577	2289	1587	813	1454	1539	2330	440	1699	563	747	879	1632.2	1711.18	1543.66	1259.88	1397.45	1000.19	1131.7	1139.17	1065.59	976.179	965.497	998.293	1235.08	-0.419801	0.164774	-2.54774	0.0108422	0.0171938	1235.08	-0.181466	0.167167	-1.08554	0.277682	0.31625	1235.08	-0.551762	0.165223	-3.3395	0.000839298	0.00297041	1235.08
RTBOTA2_000748	2,5-diamino-6-ribosylamino-4(3H)-pyrimidinone 5'-phosphate reductase	rib7	P33312	Saccharomyces cerevisiae (strain ATCC 204508 / S288c)	GO:0005575,GO:0008703,GO:0009231	Reactome:R-HSA-196757,Pfam:PF01872,SUPERFAMILY:SSF53597,InterPro:IPR024072,InterPro:IPR002734	279	565	222	2393	2792	4402	1023	356	797	3176	2985	3190	176.711	422.375	215.937	3708.37	2683.41	2860.84	496.881	921.689	499.869	5506.83	3858.11	3622.93	2081.16	3.50452	0.322123	10.8795	1.44421e-27	2.05436e-26	2081.16	2.76788	0.321051	8.6213	6.61957e-18	4.00855e-17	2081.16	1.22595	0.323809	3.78602	0.000153077	0.000641978	2081.16
RTBOTA2_000749	hypothetical protein		A0A061BGV2	Rhodosporidium toruloides		Pfam:PF11976,SUPERFAMILY:SSF54236,InterPro:IPR029071,InterPro:IPR022617	2921	3018	1535	1716	1778	3116	3584	1099	2932	2357	1982	1983	1850.08	2256.15	1493.08	2659.24	1708.85	2025.08	1740.79	2845.33	1838.92	4086.77	2561.73	2252.12	2276.51	0.190416	0.276371	0.688987	0.490832	0.549754	2276.51	0.472326	0.27653	1.70805	0.0876275	0.109357	2276.51	0.195524	0.27647	0.707214	0.479433	0.608846	2276.51
RTBOTA2_000750	Endonuclease/exonuclease/phosphatase		A0A2T0A4H1	Rhodosporidium toruloides		Pfam:PF03372,SUPERFAMILY:SSF56219,InterPro:IPR036691,InterPro:IPR005135	619	498	327	791	1032	1724	986	234	718	525	620	730	392.057	372.288	318.07	1225.79	991.863	1120.42	478.91	605.829	450.321	910.291	801.35	829.072	708.022	1.62184	0.185252	8.75477	2.04521e-18	1.58165e-17	708.022	0.739173	0.186795	3.95713	7.58561e-05	0.000140444	708.022	0.489076	0.187777	2.60456	0.00919927	0.0240027	708.022
RTBOTA2_000751	hypothetical protein		A0A0K3CK34	Rhodosporidium toruloides		Pfam:PF13805,InterPro:IPR028245	851	638	556	146	331	388	465	58	246	108	160	166	538.999	476.947	540.816	226.252	318.127	252.16	225.855	150.163	154.288	187.26	206.8	188.529	288.85	-0.963501	0.229256	-4.20273	2.63719e-05	6.02852e-05	288.85	0.116314	0.240971	0.482691	0.629315	0.665373	288.85	-1.53357	0.232782	-6.58801	4.45747e-11	5.12301e-10	288.85
RTBOTA2_000752	Eukaryotic translation initiation factor eIF-1	sui1	P32911	Saccharomyces cerevisiae (strain ATCC 204508 / S288c)	GO:0001731,GO:0003743,GO:0006450,GO:0016282,GO:0031369,GO:0043024,GO:0043614,GO:1990145	Pfam:PF01253,SUPERFAMILY:SSF55159,InterPro:IPR001950,InterPro:IPR036877	23319	32229	17826	38450	45702	70010	25529	10087	22078	48817	41377	46997	14769.6	24093.3	17339.2	59585	43924.5	45499.2	12399.7	26115.4	13847.1	84643.2	53479.7	53375.2	37422.6	1.40668	0.293075	4.79973	1.58879e-06	4.21164e-06	37422.6	1.87116	0.29311	6.38383	1.72714e-10	5.71954e-10	37422.6	-0.102547	0.293134	-0.34983	0.726466	0.812444	37422.6
RTBOTA2_000753	hypothetical protein						10	17	16	46	41	76	3	0	0	81	62	35	6.33371	12.7086	15.5631	71.285	39.4054	49.3921	1.45713	0	0	140.445	80.135	39.75	38.0396	2.22104	0.592175	3.75064	0.000176381	0.00036298	38.0396	6.87905	0.987707	6.96466	3.29189e-12	1.25678e-11	38.0396	-3.95678	1.00593	-3.93345	8.37338e-05	0.000373318	38.0396
RTBOTA2_000754	hypothetical protein		A0A2T0A4L3	Rhodosporidium toruloides			9754	6673	4461	11548	11930	16842	3498	146	2511	12428	10209	12043	6177.9	4988.51	4339.17	17895.6	11466	10945.6	1699.01	377.996	1574.87	21548.8	13195.1	13677.4	8990.5	1.37811	0.385331	3.57645	0.000348296	0.00068861	8990.5	3.72378	0.386104	9.64449	5.18705e-22	4.27513e-21	8990.5	-2.08102	0.386163	-5.38897	7.0863e-08	5.48651e-07	8990.5
RTBOTA2_000755	Rab proteins geranylgeranyltransferase component A	mrs6	P32864	Saccharomyces cerevisiae (strain ATCC 204508 / S288c)	GO:0004663,GO:0005737,GO:0005968,GO:0006612,GO:0006888,GO:0016020,GO:0018344,GO:0031267,GO:0090630	Reactome:R-HSA-8876198,Pfam:PF00996,SUPERFAMILY:SSF51905,InterPro:IPR036188,InterPro:IPR018203	685	424	352	298	287	403	765	155	680	379	318	319	433.859	316.968	342.387	461.803	275.838	261.908	371.568	401.297	426.488	657.143	411.015	362.293	393.547	-0.137325	0.282657	-0.485836	0.627084	0.678455	393.547	0.251019	0.283389	0.885777	0.375738	0.417395	393.547	0.132493	0.282453	0.469079	0.639013	0.744078	393.547
RTBOTA2_000756	Proteophosphoglycan ppg4		A0A2T0A4H9	Rhodosporidium toruloides		Pfam:PF12697,SUPERFAMILY:SSF53474,InterPro:IPR029058,InterPro:IPR000073	55	24	29	2	2	0	90	7	75	0	6	1	34.8354	17.9416	28.208	3.09935	1.92221	0	43.7139	18.1231	47.0391	0	7.755	1.13571	16.9811	-4.27873	1.01984	-4.19547	2.72302e-05	6.21401e-05	16.9811	-3.59074	0.930377	-3.85944	0.000113647	0.000206215	16.9811	0.455598	0.760282	0.599249	0.549007	0.671896	16.9811
RTBOTA2_000757	hypothetical protein		A0A0K3CKU1	Rhodosporidium toruloides			58	29	14	57	58	115	126	19	108	98	43	91	36.7355	21.6794	13.6177	88.3314	55.7442	74.7381	61.1995	49.1913	67.7364	169.921	55.5775	103.35	66.4852	1.57924	0.465167	3.395	0.000686283	0.00130257	66.4852	0.860568	0.454079	1.89519	0.0580668	0.0743949	66.4852	1.30387	0.468641	2.78224	0.00539843	0.0152279	66.4852
RTBOTA2_000758	Vacuolar protein sorting-associated protein 55	vps55	P47111	Saccharomyces cerevisiae (strain ATCC 204508 / S288c)	GO:0003674,GO:0005770,GO:0032511,GO:0034424	Pfam:PF04133,InterPro:IPR007262	2980	3257	2085	2491	3271	5120	4053	1268	2793	5021	4980	5898	1887.45	2434.82	2028.06	3860.24	3143.78	3327.47	1968.58	3282.87	1751.74	8705.85	6436.65	6698.44	3793.83	0.701884	0.238851	2.93858	0.00329719	0.00565975	3793.83	1.64486	0.23891	6.88487	5.78398e-12	2.1659e-11	3793.83	0.137124	0.239171	0.573328	0.566423	0.686006	3793.83
RTBOTA2_000759	hypothetical protein		A0A0K3CI29	Rhodosporidium toruloides			433	514	404	254	307	527	709	124	516	115	185	247	274.25	384.249	392.967	393.617	295.06	342.495	344.368	321.038	323.629	199.397	239.112	280.521	315.892	-0.0293155	0.225338	-0.130096	0.896491	0.917625	315.892	-0.457089	0.231396	-1.97535	0.048228	0.0624885	315.892	-0.0841835	0.226082	-0.372358	0.709626	0.799077	315.892
RTBOTA2_000760	Xylulose kinase	xks1	P42826	Saccharomyces cerevisiae (strain ATCC 204508 / S288c)	GO:0004856,GO:0005998	SUPERFAMILY:SSF53067	83	36	55	11	23	16	86	3	93	10	13	10	52.5698	26.9124	53.498	17.0464	22.1055	10.3983	41.7711	7.76704	58.3285	17.3389	16.8025	11.3571	27.9913	-1.43734	0.621297	-2.31345	0.0206979	0.0314134	27.9913	-1.32243	0.643983	-2.05352	0.0400226	0.0525331	27.9913	-0.233782	0.603034	-0.387676	0.698256	0.790072	27.9913
RTBOTA2_000761	hypothetical protein		A0A0K3CKU4	Rhodosporidium toruloides		Pfam:PF13561,Pfam:PF00106,SUPERFAMILY:SSF51735,InterPro:IPR002347,InterPro:IPR036291	2144	1736	1188	1074	1546	2253	10223	2892	7295	2309	2403	3433	1357.95	1297.77	1155.56	1664.35	1485.87	1464.22	4965.41	7487.43	4575.34	4003.55	3105.88	3898.91	3038.52	0.274909	0.208292	1.31982	0.186895	0.234183	3038.52	-0.627692	0.207114	-3.03066	0.0024402	0.00378478	3038.52	2.15747	0.207514	10.3968	2.56518e-25	8.87526e-24	3038.52
RTBOTA2_000762	Microsomal signal peptidase 12 kDa subunit (SPC12)-domain containing protein		A0A0K3CK42	Rhodosporidium toruloides	GO:0005787,GO:0006465,GO:0008233,GO:0016021	Reactome:R-HSA-1799339,Reactome:R-HSA-381771,Reactome:R-HSA-400511,Reactome:R-HSA-422085,Pfam:PF06645,InterPro:IPR009542	2246	1816	1377	1102	2155	3568	3352	538	2113	2747	3207	3747	1422.55	1357.58	1339.4	1707.74	2071.19	2318.83	1628.1	1392.89	1325.25	4762.99	4145.05	4255.52	2310.59	0.567233	0.168013	3.37611	0.000735172	0.00139019	2310.59	1.597	0.168136	9.49827	2.134e-21	1.67964e-20	2310.59	0.0786013	0.168661	0.466033	0.641192	0.746223	2310.59
RTBOTA2_000763	EXS family-domain containing protein		A0A2T0A4M2	Rhodosporidium toruloides	GO:0016021	Pfam:PF03124,InterPro:IPR004342	309	149	130	17	23	11	401	33	329	2	4	6	195.712	111.387	126.45	26.3445	22.1055	7.14886	194.77	85.4375	206.345	3.46777	5.17	6.81429	82.596	-3.0249	0.49093	-6.16158	7.20238e-10	2.72313e-09	82.596	-4.95332	0.616871	-8.02976	9.76657e-16	5.00612e-15	82.596	0.182925	0.454329	0.402626	0.687223	0.781984	82.596
[truncated: 6,239 more rows]
[truncated: 5 more columns]

## Sheet: 2. Pathway Assignment
Locus name	Product (suggested annotation)	Gene name	Pathway	Uniprot ID (of best Blastp hit)	Strain (from best Blastp hit)	average_count_A2gt1	average_count_A2gt2	average_count_A2xt1	average_count_A2xt2	log2FoldChange_g2_vs_g1	log2FoldChange_x2_vs_x1	log2FoldChange_x1_vs_g1	log2FoldChange_x2_vs_g2
[truncated: 156 more rows]

[truncated: 6 more sheets: 3. DE g1_vs_g2, 4. DE x1_vs_x2, 5. DE g1_vs_x1, 6. DE g2_vs_x2, 7. N-starvation core set, 8. Sugars core set]
