# Supplementary material for: Expanding the genetic toolbox of Rhodotorula toruloides by identification and validation of six novel promoters induced or repressed under nitrogen starvation
Source: Microb Cell Fact. 2023 Aug 19;22:160. doi: 10.1186/s12934-023-02175-2 (PMC10440040; doi:10.1186/s12934-023-02175-2)
Supplement: Supplementary file 3 — Additional file 3. A multi-FASTA file containing the promoter sequences used in this study. [file 12934_2023_2175_MOESM3_ESM.fa]

>MEP2p_RHTO_01680_RtNP11_upregulated_candidate_promoter 
GGGCGCAGTCGGGGGGCTCCGTGACTTATTTCTCTCCTCTCTCTCCTGCGCTTACTCGTTCCTTCCCCATACCTCTCGCGCATAGATCGCAATCGCACTGGCATTGGGCTTACTGTGACGTCGCTTGCGAGCGTCTGGACGAGGGAGAGCGGACGATGCACGAGTCCGCGGACCTGCTTGCACCCGAGTACCCGACGACGGTCTCCCCGACTCTCGCCCTCTTCCATCCGCTCTTCATGTTCGCCGGATCTCCCACGTCGTCCTCTGATGCTCTGATGGCACGCATGATTGCTTATGACCGCGCCGGCAGCGCGAACGGCGATTCATCCTGCGGAGCGGAGGGAGCAAAGGAAGGAGAGGGTGATTCGAGCGGGACCGCTCGCATGCGTGCCGATCCGGGCGAATGCGCGACCGATTGTACAATTGAGGGCGTTCGTTTCAGGGCCCGCAGAAGGAGAATCACGGCAGGACGGAAGAGCTTCTCAGGATGTTTTCCGCTGTTCTGTTTCGCTGCAAAACCGGGAGCTAACTTACTCTTCTTTGACTGGCCAAGCTTGCCTAGCGCCGCTGCGGTCTCTGCATGGCGACGGCGCTAGCCTGCGTCCATTGCGGCGGAATGGTTCGAGCCGAAACTCGCGGAGGGAAGGCATGGCACCGAGGACGACGCTGCCGATTCGACGCGAGCCCTTATCGGGGGAGGGACAAATCTTTTCGAGCGGGCGATTCGGCGGTTGGAGCGTGGGCCAAGGCTGCCGATTGGACCTTGCCTTGCAGCGACACTCGCTCCTCTTCTCTTCCTCCTCTCCTCACCTCCGTGCGCCTCCTGGGACCCTGCTTTGCGACTGCATCTTCCTTCTCCTACTCTCGAGACACCCGACAAAAGAACCCCTCTCGTGAGTGCAGCTCGCCTCGCCCGCCTTCCCCTTCGAGGCGCGCGCCCTTATCTTCCGCTAACAACCCGCTTCTCTCCCTCGCTCCTCGCTCGCAGTGCGGCTAAACC

>RTBOTA2_003877p_upregulated_candidate_promoter 
AGCATTACAGCAAGCCGGAACCGACGATGTCAGTAAGGCGTTGCGGGCAGAGCGTCTCCCCGCCGACATCTCTTCCTCCGCCGCGACTACGAACACACCCTCACAGCGCTTGTTCATCCGCCTGCTGATGCTCGAGACTCACCACTACGAAGATCGTCTCCCGTGAGCCCGCCGGGTTGGCCTGCGACATCGACGTCGAGGCGACAGGGACCATGTCGAGGGAAACGCGGTCGCGGGTTTCGTGAAGGTTGGGGAGGTTGGCTGGTGATGTGCAGGGACTCTGAGGAAATGCTCTGGGCGAGCGGGAGTAGCAGCGAGGCAGCACAGGCTCTGACGGAGCTGTTCTCGTCGACCTGCGTCGAGGATGGGCGCGGTGCAAAGGGGCGGCTTCGGATTGGCGCACGATTGCGCCGCACAATCTCCTGCGTCCGCTGCAGGACGTTCTTATCGGGGCTCCGATTGAGCAGCGGAGGCTAATCTCGCGGTTGGTATCGCAACGAGCGGCGGATCCTCTCCTCCTGGCTTGCTACGGTCGCCCTGCGCCTTCGCTGGGTGCTCGGAGGTAACGAACCGGTCACGATATGACTACTCGACCTACCAGCGGCGCTCCAGCGATCTCCCAGGACGAGCGAAGGCGGCAGCCATTTCGCCCCGGCATTTCGTCGCGCGGCGCTCTTTCATTTTCCCCTCCCCGCACAGCTTCCCCTTCGACGACACCCTGCTCCTCCTGCGCTGTCCGCGTCGGACACTGGCTAGCCTGGGCGCTCCTGATCGAGGGACCGGCCCTAACGCCTTCTCCTCGATAGACGGTCCCTTCGACGTTCCTCGCGCTATCTCTCGTATCGCATTGGCCGCTGCATCTCCCTCCCTCTCCTCTCTGCACTTTCCTTACTCCTCCTCACCTCCCGGATCCTCAGCCTCATCGAAGGACCTCCGCCCTTCCGACACTCAACTTTCGCTTTCGTCCGCATCGACGTCTCCGACCTCCCCGACTTTCACC

>RTBOTA2_004847p_upregulated_candidate_promoter 
GTGAGTCTGCTCGCTTGCCTGTCTCCAGCGCGGACTGACTTTTGGCTCCTCCAGCGACCGCCCTACCTCCCCTCCCGCTTCTCGCTCTTTCAGTCTCTCACAAACGACGCGATGGATATCCTCGACCGGTGTCGACAGCGGCGAGCGGAAGGCGAACGAGTCGCGAGCGTCGAGGAGTTGCTGGTGCGTTTCCCCTCTCCTCCATCTTGCGAGTCTGGCTGACGATGCGCACACAGGCTTTCTTGTCAGATCCGCCTCTGCCGTTCTGAAACGCTCTAGCAGTGCATCGGCGCTACAGTGCTTCGCCCTTAATCCCTTCACCCGCCCGTCTCTGCCAGCTCACCCGATCGCGCGTTCGCCGTCTTGCGCGCTTGCCGCTTCCATGCGATTCGTCCAACGCAATGCGCCGACTCCGACGACTACCCGCAGCCGTTTCACGTCCGAAGCGGCGAAGGCGGAGGTCAATACAATCGACCTTACTCGCCGCCGAAGTAATGGCCCGATAATTCTCGGAGTCTGCTCGGCCGAGTTGGGTTGATCCTCCGGCGGCTATCCTCTTCGCTTCGCTTCTCTCCTCCCGCCTTCACTTGCTCTTCCCTCTTCTCTCTCATCTTCCACGTAATTCACCGCGCCGAACAGCCCTGCGCCTCACGCCGCGCCCCTCGCTCACACCACAACCGGTCGCTTCCCCTCCCATCCCCACCGATAAGCCCACAACGCGCATTCACA

>RTBOTA2_000480p_upregulated_candidate_promoter 
GTGCGTTCTCGCTTCATGAGCTCACCTTCGGATGAGCCATAACACGCCTGACAGCTGACGAGTAGTGCGGAAACCGCTTGCGAACCAACCAGGCATGAGCAAGGCAAACATGTCGCTCGTCACGCTGCAAGTCGAGCTGAGGGAGGGCGAGGAGGAGCCGACGCCTCATCTTGATGAGGGTGTGTACTCTTCACTTCACTACCGTGTCCCAAATGAGAACTCGCTGCCGAAATCGCAACTAACGATCATTCCTCCTTCCCGCAGGCGAGCACATCGACGTTCGTGTCGTCCCAGTCGCCGAGCTCTACTCGCACCTTCAAGCTTTCGAGGAACTTGGCTACACCGTCGACGCACGACTGCACCACTACGCAGCAGGGATCGAGGCGGCGAAGAAGCTGTTTGCGCAGGGAAGCGAGAAGTTGTGAGGGTCGTAGCAGTCCTGCGACTTTCTGCAGCTCCGGTTGCGACCTATGATTGCTCTCGACGTCTCTTTGAACCGTCAGAGAGCTTGTGCAGCCTGCTTTACCGTCTCGATGGTGCCCCACTCACCGCGAGGAGGAGAAGGTCGACCCTCTCGTCCACCGAAGAGCTGCTCAGGTCTGGCGAGTGCTTGTAGCGTCTAGAATTGACGTCCTGCGTCCAATCCGAGCCTTTCGCGGGCTTTAACCGCTCTCGATGCGACTCCCCACCGACCGAGCGCCTGACGCAACCGACGGACCTCCCTCTCCCTCCGCTCGCTCACTGCTCTCACAGCTCTGTCGCTACTCGACATCAAACGACATACA

>RTBOTA2_002184p_upregulated_candidate_promoter 
CTGCATGGCAAGCGCAAGCGAGCCCGAGCAAGGGTTAGCGGCGTCTCCAGCATCCTCATCAGGTCGAGGTGGAGCAGGGGGTCGAACGAACCTGATTTCGCCGCTTCTTTGATGAAGTCAAAGCCCTGCGTGAAGAGAGCGCCCCAGGGTGCCACCCAGGTCGCAGGCGAGCTGTCCTGCTCGATGTCGTCGCGGCGAACTCGCTTGTTGCTCGACGGCGACGCGCCTCGAAGGACGACGGCGTCGGCGCGGTAGTCGGGCGAGCGGTGCGCGTCTGGCGAGTCGTGCGCGCTCAGGGGGCGTTTCAGAGCGGGCATACAGTCCAGCAGCGGTCAACGAGCGAAGGGGAGGAGACGAGCCGATGTCATGCAAGATTACAAACTCGGTTGTATTCGACACATTACAACTTGCATTACAACCCGCTGGCCCCTCTGTCTCGCTCCTCCACCTCGCTCTTTCTGGCCAGACTGCTCGCAGAGTGCCAGTACTGCTCTATCTGAGTCAATCGCGTCACCCAGCTTCGTCCCAAGCCGCGACGTTCACTCTCTCGCGAACTTCATCGCTTCATCTCGCGACACCCGACG

>RTBOTA2_006908p_upregulated_candidate_promoter 
AGAGCAGTGTCTGAATACTCTACGACGGATCCGCTGGCTTTCGGCGGCTTTGCCGCGGAGGCAAGACCACCAAAGGAGGCTGCGGGCGACAAACGGTGCTCGACGGGCGTTGTTTGTATACAGATGTACCTTGCAATGCTGTCCGACTACTCAATGGTTGGCGCGCGGCGGGATCCAGGTGGGAAAGCGGGTTGAGGCGTTGCTGGGCGTCGAGGAGGAGGTCACAGGAAGCGGGCGACTTGCGACGGACAGCTGAACACTCCGATCCTATGCGAGTTGTCGGTAGGTCTTCCACGACGGAGCGACTGCCTTGGACAGGCAGGAGCAGTACTAGCTGCGCCCGAGGAGGAAGAGCGCAGAAGCCAAGTTGGGCAGAGAGGCACCATAGCAAGCAGGCAAGCTAGCCGCTGGTCCAGTGGGTCAGCCAGGGGACGCAGAGAGCAAGCAAAGGTGGGCTGCAAGCCGTCAACGCCTGTAACGTCGAGTCGCAGAGCCTCAACAAGCGAGCGGAGGAGGTTTCTCGCCGTCTGCGAGTCCGGGTCTGCTGCGAAAGGCGGGGTCAGCGCAGGTCCTTTCGTCAAGTACACGGCGTCACGTACAGCTCAGGCTCGAGAGAAGCCACGCTCACCGTCCCCCAGACTGCGAAACCCATCATCAATCCGCGAAGCGTTCGAACAGCCGCCTCAACAGCCAGCCTTGGGCGCGAAAGCTGTTCGCCGGGCAGCCCAACCATCCTTCACCTTCAGACTCCTGTATGATGTTCGCCGCGCATTCCGCAGCTGCGAGAGCTGAGGAGTCGCAGGGGAACAGGCAGTGGGCGAGAAAGACACGAAGAGCAGGACGGCGAGTCGGGTGAACTAGCAGGGCAGTCTGTGTAGTCGTAGCAATGTATGGAACCCAGTCCAGCTCCCCAAGCGCTTGCAGCAGAGTGTCGCTCGCTCACAACCCTCGTCCTCGTCTGTTGGTCAACTCCCATCTCACGCACATCCCCCCGCTGGACCCACTGACTTGCTAGACACGCTGCG

>RTBOTA2_002391p_upregulated_candidate_promoter 
TGTTGTCTTGATGACCATAAGGTTGACGACCGTCCCGTCCTGCACCGCAAACTCCTTCAGCAGCTTCGTGTCGCCCATCGCTTTGCCCTTCAGGATCCACCGCTGCGCCTGAGGAACCGGCGCATCCGCCTCCTTCGCCGACAACTCCGCCTTCAAGTCGCCAATTGTCGCCGTAGGTCGTGCCGCGAGAGTAAAGGTGAGAGGCGGTTTCAGCGACTTGATAGTCAGGCTGAGCGTTTCGGTAGCTGGCGCGTCGTCATCGTCACTGCTGTGCGTCGTGGTGGGGGGTTCGCAGACGGGGACCTGCCAAAGCTCCGCTGTCAGCTCGCGTCCCGCGCTAGATTCAGCTTCAGTATGCACGTTGACCAGCGTGGCACGCTTGTGGCGCTCCTCGACCGGCGGGACGTAGTTGTTCGGGTACCGCAGCTTCTGCGACGCGAGGAGGTCGACGGTCGCGCGCAGGCTCTGAATCTCGGCAGAGAGCTCGTGGTCGTTCAGCAGCTGTTCCATCGTGAGCTTCGGCGGGTCGCTGAGCGAGTCTAGCGGTGGTGAACGTGAGCAAGGTGTCCAAACGATGACGATGGCCTGATGGTTCGACCTGAAGTCCTGAACAACTCGCTCTTCTCTTCGCTATAGCTTCTTCGAGCTTGCTGAGTCGTTGCATAGCTACAACAGAGCTCCTTGTACCCGCCTGAACTCGCAGCAAGTCCTCCCAACCCCTTCTCCCAACTCTCGCATTTTCATCACCGACAATAAGTC

>RTBOTA2_006709p_upregulated_candidate_promoter 
GCGAGGAGAGGCTGGAAAGGGGTTTAGTTATCGCCACTACAAGAGTTGGAATGTATTGTTCGACTAGACTGCGCCACTAGAGAAGCAGAACGTGTGGCGAGCGAGCCACGAGAACTCTGTCATTCGTTGCGAAGGTCGGCGAGAAAGAGTGGCCGCTTGCTGGATTACAACTCTGAATAGTGTTCCGAGTGTAATGGGGAATACGATGCGGGGTTGGGGGCGCTGGAGCGGGATGCCCGCTGCCCGATGACCTTTGCCGTGTGCCTGATCCTCGACCACAAACTCCGCGCGACGAACAACTTCTCTTCCTCTCCCTCGTCCTCGCTCTCGCTGTGCTGTTCTTTCATTCTTAACAATCGACTACATCACTCGACTAGACTCGGTGACCCCGACTCGCAGGTGAGCCACTCCCGCCGTCGCCCTGGAGCGGAGCGGAGGAGAAGGAAACTCGGCCAGCGTGTGGCGGCATCCACTCGCACTCCGGCTGGGTCGGTACACTCGCAGACGCTGCACGAGGGACTGAACAACACGGTGGAACTTGCAGCGAGGCCTGCGATGCGCGAGGCGAGTGGTGGTTTAGCCGGCGAGGGTGTTGAGCTTTCGCTGGGGCAAGGCGTCGTCGAGGGTTATGGGGAGGCGGGCAGCGGGAGGACTTGAGCGTGGTGTAAGGGGGCGTATTGACATGGATTCGACGTTGGCAGCACACTGCC

>RTBOTA2_000568p_upregulated_candidate_promoter 
CTGTAACGCAGTCTCGGCGCATGAAGCATTTGTCAAGCAAGCAAACCGCACGCACCTTTCGCTTCGCAACCTCCGCAGGACGAGGAGGAGCTGGCGGCGGGTCCGTCTGCACCTCCATGTCCCGCATCTTCCTGCTTCCTGGCACCTTTCCCTCGAGCCACTCCCTCGCCCGCTTCATCTGCCGCAGACCCGCACTCGCTTCGCTCAACCCGACTTCCTCTCCGCTTCCCTCAATAGCCTCCCTCCGCCTCTGCCACCACAGCACATCCGCCCTGAGCCGCTGTTCGGGCGTCGCAAGCGGGCTGAAGTGCACGAGCGCGAGCTGGTACGGGTGTAGCTGGTCGAGGTTGTCGAGGTCGAAGTCGAGCGAGGAGAGGAGGAACTGCGGGTACGGGTCGAGCGGGAGCCTCGGTGGGCCTGGCATGGCCGCGCACGAGGCTGTATCAGTCGTTCCCAGCTGTCCTCAGCCTGTCCAAGCGAGCGAGGGCACAAGGAAGTCGTTGGTTGACGGACAAAGGAGAGGACGTCTCCTCACACCCACAGCAACTCCCTCTGGATCTGCTTGGATAGCTTTACTGTACATATGAGCACATTCTAGAAATACTACCACTGCAAGCGAACCATCCTGAGCCGCTTCGTGGCGGACTTTGCGTTCCTCAACTCCTTCGCTCATCGCTGTTCACTTCAACTCGCTCCCACCGCTTGCCAGGACTCGCAGCGAGC

>RTBOTA2_005111p_upregulated_candidate_promoter 
GGAAGTCGGTCCTGGTGCTGCGCCTTTGAGCGGTCCCTCAGATGCGCAGGAAGAGCCGCCGGATCTCGTCCGCCTGCTGGCTGGTCGTGTCTGGGAGCGAGTGCGGCTGGTTCGGGCGCTGCGTTGGTTGAGGATGGGGCGAGCGAGCCGAGTGCGAGGAAGGGGGAGGTGAGGTGCGAGAGCGGGGTGCGGCGCGCGGTTGGGGGCATGGCCAGGGAGCGAGGGACTCCCTGGGAGTGTTGGGGCAGTCTCTGAGCAGTCCTGGTCAAGCTGGGATGAGTTGTCGAGCGAGAGATGGAACTTCCGGTGCAAGACAATGCGAATGCTCGTCCGCTGCTCTCGTTTGCCTGTTCTCAGCATGGGTGAGTATACGAGTGCATTACGCGGCTACACGTCTTTCTCCCGATCCAGCCGAGCATGAATCAAACGAGTTTGAGGTTGTGATGAGCTGAATACAACTCGGTTTGTAATGGTGCATGATTACCCCGCTGCACTGCCTCCCCCTCCTGGGAAGGTCGTCACCGCTGCAACCTCGCTCGCTCGTCCTCGTCCTCGGGCTCGCTCTTGCTCTTACTCTCGTACTTCACACGGCTCACACTGGCTCGTCTCGTCAGACTCACACTCGCACGCACTCTCCCACTCACCCGCACAAACTTCTTCCACTCCAGGTGCGCACTCACGTCGACCTCACTTCTCCGCGCCAAGCTGACACTTACTCGACGTCCAACAGCAGCACTTGCATC

>RTBOTA2_000530p_downregulated_candidate_promoter
CTGTACTGCTGTACGAACAGCTTGCTTCGACGCCTCCGGTCGCCGTTCCAGGTCGTCATCTCGCGGACCTTCCTCTCGTTCTGGCGTTCTCCCGACTACGTCTTCACCCGTCTCTTCAACCACATCTCCATCGCCCTCGTCGTCGGTCTCACATTCCTCAACCTAAGCGCGTCGTCAGCGTCGATGCAGTACCGCGTCTTCGTCTGCTTCTTCGTGAGTCTCGCCGCTTTCCTCCTTCCTCTCGCCTCTCCGCCTTGCGCTGACCCTCCCCGACCTCCGCTACTAGGTCACAGTCCTCCCCGCAATCGTCGTCTCGTCCATTGAACCAACGTACATCCTGGCGGTGCGTAGAGCTTGCTGGCGACTTAGGCGGACTCCCCAAGGCGAGGGGAGGCTGATACCGCCCTCTCACCGCCTCACATAGCGCATGACCTGCGTCCGCGAGGCTTCGGCGAAGATGTACTCGCCTGTCGTCTTCGCCCTCTCCCAGCTGGCCGCCGAGACGCCCTACTTGCCGCGACACTCGCCACAGTATGGAGGCTTACGAGGTCTCCCGACTGGACCTATACCACGTGCTCGTTGTGATGCACTGCAGACTGTTCTCTCAGACGCAGCGGGCGAGCGAGAATAGCGAGCAGCGAGAGAGGGAGAGAAAGCCGCCCTTGCTCGTCCTCAAGGCTCGCAAATGGTTCGCTTGCTTCGCGAGTGTCCCGAGCAGTCCAGTGAGAGTGCATTGCAGCATAGGAGAAGCTGCTAGAGTGCGTGTGAGAGCGCTGTTGGGGGTGTGGCCGTGGCGAGGCGAAGTCGCGGCTCGCGCTCTGGCTTGCTCCTCCTCCTCCTCCAGCTCTCTCCCTCTTCCCCCGTGCGCCTGCCTGCTGCTGCTGTGTGGCTTGATCCATCCACTCACACTCGCCTGCATACCCACCCACAGCTTTCCCCCAGTCCAGCAACC

>RTBOTA2_003356p_downregulated_candidate_promoter
ACAGAGACAACGGGACGCACTCTTGCCGGTGGAAGTCTCCTTCTGGCGCAGCAAGACCAGCTCGAGGCCGAGGACGTCCTTGAGGATCTTCTGGACCTTGGGGAGGAGGTTGTTGAAGTGTCGGCCGCGGCCGTCGACGAGGACTGCGCACACGACGTTAAGTTAGTACTTGCGAGTCTAGTCTCGCACCAAGAAGGCGGGGGAACAGCGTGCAACGAGCAGCCGTTCTCTCGCCAGCGACAAGACGAGTCTCGCCGGCGACTCACCGTTCTTGACGATGTCTTCGCGCTTCAGGATGCGCCTGTGCGCTTCGTTGAAGAGGATGTAGCGGACCATGGCCTGGATGTAGTGCTTCTTCTCCTGTGAGACGGCAAAAGAGACGAGAAGGAGCGGAGAAGAGGGTCAGGACTCCTTCGCTTCGCCCCAGAGACGTCCGCGCCCGCCACTCACGTCTTCTGTGAGCTCTCCCTTCTTGCCCTTGCCCGCACCCTCGTCGTCGCTGCTGTCGGTCGCCTCGTCCTCCTCGTCGTCGGACTCGTCCCTCGCGCGCCTCTTCCCCTTGCCCTTCCCCTTCGCCGCCTTGCCCGAGTCTTTCTTCTTCCCCGCACTCTTCTTCTGTGTCTTGTGCGCGCGCCTGTCCTCGTAGTCGGTCGCAGAGCCAGACGATTCCTCCTCCGCGTCCGAGTCGGCCACACAGCGTTTCTGAGCGAGCGGGAAAGCGTGCGACCGGTCAGAGAGCGTGTCTGTGGATCGTATGAGAGTGCCTGCGTGCTCACCTGGGCCCTGGCCATCGTTGTGAGCAGTCGAGGTTGCGGTCGACGGCGAAGCGACGCGGTTCTCATCAGCGAAGCACCTTCGACTCGTTCACACTGCTCGTACGTACGGTCTGACGAGTGAGCACGGATCTACAGAGTGTACTGACCTTGCCAGTCCTTCTCCCGCGCTCCTGCGTCCCGCCGTGCACCCACTACAGCGCTCGCTCCCTCCTTCCCCTCGAACG

>RTBOTA2_005449p_downregulated_candidate_promoter
CGTTCCAAACACAGCAAACAGCGGACAGCGGCGAGAGCGAGGGCGTGAGAGGTGTGAGCGAACCGGTCGACCACGAACCACTCGCTCTCGACCGGCTCACACCGCTGCTGCTGCACTTGCTGGACCGCAGACCGCTGCCAGAGCTTCCCACACGCAGGTCAGTCCAACAAGCACGCTTCCTCTTCGCGTCGTCGCCGTGTTCGCGACCCGCTCGCCTGTTGACGCCGACGACCTCTTGCACGCTCGCACCGCTGCTGGTGGGACTGGCGAAGCTGTGCGGAGTGTGTACTGACGCTCAGAACTGCAGCCGACCCGCTTGATCACGTTTCTCCTTGGCTTTGTGAGTCCCGCCGTCCCCTTTCACTCCCTTGCCCCCACCTTCCACCTCGCGCATTCTCCTAGACATGTCCCACTGGAGTATATGCTGACCAGATTGTTGCAGACGCACAACGACTCACGATGGACTGGCTCGCCGACCGCGTTGAGACGCTCGCCAAGCAGGCGCAGGACTTGACCATCTACGACGTCAAGGCCGCCGTCCGCAAGGCGCAGGCGTACGCTTTCAACTACACCGAGGCCGAGGCGAGGGTTCGAGAGGCGACCAGTGACGAGCCCTGGGGCGCGAGTTCGACGTTGATGCAGGAGATCGCGCAGGAGTGAGTTGCGAAGACGAGCGATTCCCAACGCCTTTACCGCCCGAATCCGGTGCTAATGCTCTACTCTCATATTTTTCATCACAGCACCTTCAACTTGTGCGTCAAGCTCTGGGTTTTGCCGCTGCTCCGCCGTCGCTGACTTCGATCCCTCCTTATCAGCCAAACCTTCAACGAGGTC

>RTBOTA2_004071p_downregulated_candidate_promoter
TTCGGCTGCTTGACAAGTGGGAAGTGGTTCTTCGCCGTCGCGTACGGATGGCTCTTCACGCTGTGCACGCTCGTACTGTCGAACGAACGCCGAGTCGGGAATACCGCGTGCGAAGGCGGGAAGGCGGTCGGGTCCGCGTCATGCGAGCGACTCAGAGAGCTGCGGCGAGGATTGTCGCTCGAGGTGGACGGAAGTGTCGGCGTCGTCGCATCGTCTGCCAGCGCTTCGACCTCTTCTTCGCCCGCCGCCGTCTCTCTTGCGCCTGCCGCGGCTGTACCGCTCGCATTCGACGGGTTGGAGAGCGACGTCGAGGCGAGCGCGCCCTCGAGCGTTCGCAGCTCCTTGGCCCCGCTGATCTGCGACTTCTGCAGAGATAGACGGTCAACGGGAGAACCGCAACGGGACTTGAACGGAACTCACTTCTCCTCGTCCAGACTCCGCAGTCGTCGCCGTCGCGGGCCACGCGCCTGGCAGCCGTTCCTGCTCCTCCTGCGCGTCCATGTAGACAGCTGAAGAGCCGTCTGTGCTCATGCTCGACCGTGCAGACCCGTCGATGGCAGAGGTGAGCCCATTCCCGTTATCCGACGCCATTCCGTCTCCAAGTCGAGGATCGACAGCCCGAGCGATGCGCAGGGAAGGCTGCCCACGACCAGGCAGGGACCTCGAGATCGAGCAGGTGTCTGCGATAAGCAGGAGGACAGCGTCCAGCACAGCAAGGGAGACGGAGAACGAGCGAGAGGAGAGCGGGACGGCACGGCAAGGAGAGATGGAGCGGAGCTCGGCTCCTCGGCGGAGAAGCTCTAAGTATTGCGCCCTGGCTAAGGTCGCCGGCGCAGTCGATTCCATTACAACCAGGCAATACACTCGAAAGGTAATGCGTGGTTGTAATCCCTCGCCAGACAAGCCCTCGCCTCGCTGCTCAACCTCGACGGCTCCGCTACACCTCCTTCGCAGGACTGCCTGACAGCTCAGACACACGCTCACTGACTGGCTCGCG

>RTBOTA2_005360p_downregulated_candidate_promoter
ATGGCTGACGACGAGGTTGTGACGAGCAGTCCTCCAACCTCTATTCCACCCACCCGCTCGCCCGTCCCCTCCTGCGCTTCTTCATCCCCCCCTCCTCAGGGTCCTACACAACCCTCTTCGCACTCACCTCTCCAACAATCGAGGAGAGGAACTGGTGGGGAGAGTATTTGGTGCCGTTTGGGAAGAGAAAGGAGCCTCGTGGTGGGAAGGATAGGAGGAGGGAGGAGGAGGGGTGGAGGGTTTGTGAGGCGGTTTGTAGGGAGAGGGTTGGGGGTATTTGAGGGAGCAGGTGGATGAGGCGGTGGAGGACATAGAAGGTCAGGATGCGGAGGTGACGGATGAACAAGCCTGTAGATCTCTGAAACGAGTGACTCATGTATGCCGAAGGAGCGCGCAACATTGTCGTAGACTGTAGTACCGTCTGTTGTGACTCGTGAACTGCTAAGCAGCCAGAAGCGAGCGAGTGAGAGGACAGCGAGCAAGAAGAGCAATTGCAGAGGTGAAGACGGCCATCCTGCCCAGCAAGTCTGTCGGCGCGAGCCACGTTGGTCTACCAGGCTCAAACAGCCCGTCTCCAGCCAGCGTACGCCCACACGAGCAACAGCGCCGTCCTGAGGACGCATCCGAGCATCCTCGCATCGCAGACGAAGCCGCGGTGAACCCACCACGCACTCCGGTAGCGCGAGTCCGACGAAAGCCTCATCCTGAGCAGTCCAGTATCCCGCGTGACCCCAGCCGAGCGCCCTCCCTTGCGAGTTGAGCTGTGAGCGGTGTGCGGGGGCGAGCGAGGGCGCGAGGGTGAGCTGGAGAAGGGCGACGAGGGCGTGCGGCGTGATGGACATTGGACTGGCTTGCGTGTAGAGGTACAGAGAGCAGTCTGAGGGTGTCTCTGCAGTGCCACGGTGGCTGTGAGGGTGGGTGCGAGTGACGGGTGAGCGGGTGTCGTCGCTGCTCTCCGCCTCGTCCTCGTCCTCGTCCTCACCACCCAACGCCGACC

>RTBOTA2_005958p_downregulated_candidate_promoter
AACTAGACGAGGACCGCCTCGAGAGAGCGCACAACGCACCTTCGCCTGCTTCGTCTCCGGCACGCTGTCCTCCCCATACGGCCACTCCCCCTCCCTCAGCACCTCCTTGAGCGCACTGCCCACATCACCGCGCTGCAACAGTCCCCTCACAGTCCTGTCCTTCTCCTGTGCGCCCGCAAGCGCCTGTGCGGGTCCGCGCGGGTCGGGGTGGTACAGCGACGAGGGGTCGACGCGGTCTTCGTCGTATTGGTCGATGTCAATTCGGCGGAAGTTTGTCCCGGACAGGGCGGCGGTCGAGGCGGACATGGTCGAGCGAGATGAGGAGGGAGTGACCGAGTAGTGGGGGTGGTTTGGCGGTGGCAGCGCGTGGGAAGCGGTGTGGCTGTAGTGGCAGTCTTTGCGAGAGTCTAAAGACAGCCTGGTAGAGCGAACAAGTCCCGAACAGCGAGAGCGACGAAGTGAAGGGGACGAAGCGATGAGAGTAGGGGGGGATCAAGGTTCATTGCGCTCGACACTCAGCGACCGCTGCTCCGAACTACAACAGACGAATACAAAACAAACTAATCAGCTCAAGGAGAAGGCTTGCATACGAGACTCCCACTCTCGCAGCGTCGCCAGCCCGACCTCTGCCAACTCCGTCTTCCGGTTCCCAACCAGAAGGTCCAACACGTCGAAGGATCCGCCGATACGATGAGAGTATGAGAGTGACGAGTGTAATACGGTCAATACAGCGAGTTGTATTCACCCCATTACACCGTGTGAACCAGCTCTAGAGCCGTCGTACTCGCGGCTCTGTTAAAAAGTAACACCCTGCGAGTCCACCCGTACCCTCGCTGAACCCGCCTGAGCAAAGTAGCGGCGACCGCTCTCTCATCGCCAACTTCCTCTCCGCGACTTGCGCTCGACTCCACCCGCGTTCACCGGCTGAACAGAGGGCGTGCGTGCCAGACAGCTACG
